# Supplementary material for: Crystal structure of aqua­(2-{[2-({2-[bis­(carboxyl­ato-κO-meth­yl)amino-κN]eth­yl}(carboxyl­ato-κO-meth­yl)amino-κN)eth­yl](carb­oxy­meth­yl)aza­niumyl}acetato)­gallium(III) trihydrate
Source: Acta Crystallogr E Crystallogr Commun. 2018 Jul 6;74(Pt 8):1054–7. doi: 10.1107/S2056989018009428 (PMC6073008; doi:10.1107/S2056989018009428)
Supplement: Supplementary file 1 [file e-74-01054-sup1.cif]

##############################################################################
#                                                                            #
# This CIF contains the data in a paper accepted for publication in          #
# Acta Crystallographica Section E. It conforms to the requirements of       #
# Notes for Authors for Acta Crystallographica Section E, and has been       #
# peer reviewed under the auspices of the IUCr Commission on Journals.       #
#                                                                            #
# Full details of the Crystallographic Information File format               #
# are given in the paper "The Crystallographic Information File (CIF):       #
# a New Standard Archive File for Crystallography" by S. R. Hall, F. H.      #
# Allen and I. D. Brown [Acta Cryst. (1991), A47, 655-685].                  #
#                                                                            #
# The current version of the core CIF dictionary is obtainable from          #
# ftp://ftp.iucr.org/pub/cif_core.dic.                                       #
#                                                                            #
# Software is freely available for graphical display of the structure(s)     #
# in this CIF. For information consult the CIF software page                 #
# http://www.iucr.org/resources/cif/software.                                #
#                                                                            #
# This file may be used for bona fide research purposes within the           #
# scientific community so long as proper attribution is given to the journal # 
# article from which it was obtained.                                        #
#                                                                            #
##############################################################################
data_I
_audit_creation_method     'SHELXL-2018/1'
_journal_date_recd_electronic     2018-06-05
_journal_date_accepted     2018-06-30
_journal_name_full     'Acta Crystallographica, Section E'
_journal_year     2018
_journal_volume     74
_journal_issue      8
_journal_page_first     1054
_journal_page_last     1057
_journal_paper_category     GM
_journal_paper_doi     10.1107/S2056989018009428
_journal_coeditor_code     IS5497
_publ_contact_author_name     'Hak-Kim Chan'
_publ_contact_author_address
;
Advanced Drug Delivery Group
Faculty of Pharmacy
University of Sydney
Sydney, NSW, 2006
Australia
;
_publ_contact_author_email
                            'kim.chan@sydney.edu.au, peter.turner@sydney.edu.au'
_publ_contact_author_fax     ?
_publ_contact_author_phone     '+61293513054'
_publ_section_title
;\
Crystal structure of
aqua(2-{[2-({2-[bis(carboxylato-\k<i>O</i>-methyl)amino-\k<i>N</i>]ethyl}\
(carboxylato-\k<i>O</i>-methyl)amino-\k<i>N</i>)ethyl](carboxymethyl)\
azaniumyl}acetato)gallium(III) trihydrate
;
_publ_section_title_footnote     .
loop_
    _publ_author_name
    _publ_author_footnote
    _publ_author_address
    'Wallin, Martin' .
;
Advanced Drug Delivery Group, School of Pharmacy, University of Sydney, NSW
2006,
Australia
;
    'Turner, Peter' .
;
School of Chemistry, University of Sydney, NSW 2006,
Australia
;
    'Katsifis, Andrew' .
;
Department of PET & Nuclear Medicine, Royal Prince Alfred Hospital, NSW 2050,
Australia
;
    'Yang, Mingshi' .
;
Department of Pharmacy, University of Copenhagen, Universitetsparken 2, DK-2100
Copenhagen,
Denmark
;
    'Chan, Hak-Kim' .
;
Advanced Drug Delivery Group, School of Pharmacy, University of Sydney, NSW
2006,
Australia
;
_publ_section_synopsis
;
The structure of a Ga^III^ complex compound with pentetic acid is reported. The
complex molecule is a zwitterion and the Ga^III^ centre is bound in a slightly
distorted octahedral coordination sphere by two amine N atoms, three
carboxylate O atoms and one water O atom.
;
_database_code_depnum_ccdc_archive     'CCDC 1852608'
_chemical_name_systematic
;\
Aqua(2-{[2-({2-[bis(carboxylato-\k<i>O</i>-methyl)amino-\k<i>N</i>]ethyl}\
(carboxylato-\k<i>O</i>-methyl)amino-\k<i>N</i>)ethyl](carboxymethyl)\
azaniumyl}acetato)gallium(III) trihydrate
;
_chemical_name_common     ?
_chemical_formula_moiety     'C14 H22 Ga N3 O11, 3(H2 O)'
_chemical_formula_sum     'C14 H28 Ga N3 O14'
_chemical_formula_iupac     '[Ga(C14 H20 N3 O10) (H2 O1)], 3H2 O'
_chemical_formula_weight     532.11
_chemical_melting_point     ?
_symmetry_cell_setting     monoclinic
_symmetry_space_group_name_H-M     'P 21'
_symmetry_space_group_name_Hall     'P 2yb'
_shelx_space_group_comment
;
The symmetry employed for this shelxl refinement is uniquely defined
by the following loop, which should always be used as a source of
symmetry information in preference to the above space-group names.
They are only intended as comments.
;
_space_group_crystal_system     monoclinic
_space_group_name_H-M_alt     'P 21'
_space_group_name_Hall     'P 2yb'
loop_
    _space_group_symop_operation_xyz
    'x, y, z'
    '-x, y+1/2, -z'
_cell_length_a     7.1477(2)
_cell_length_b     11.0616(3)
_cell_length_c     13.3460(4)
_cell_angle_alpha     90
_cell_angle_beta     104.929(3)
_cell_angle_gamma     90
_cell_volume     1019.58(5)
_cell_formula_units_Z     2
_cell_measurement_reflns_used     5696
_cell_measurement_theta_min     3.7
_cell_measurement_theta_max     28.0
_cell_measurement_temperature     100.0(10)
_exptl_crystal_description     blade
_exptl_crystal_colour     colourless
_exptl_crystal_size_max     0.125
_exptl_crystal_size_mid     0.057
_exptl_crystal_size_min     0.026
_exptl_crystal_density_diffrn     1.733
_exptl_crystal_density_meas     ?
_exptl_crystal_density_method     ?
_exptl_crystal_F_000     552
_exptl_absorpt_coefficient_mu     1.430
_exptl_absorpt_correction_type     multi-scan
_exptl_absorpt_process_details
;
(<i>CrysAlis PRO</i>; Rigaku OD, 2015)
;
_shelx_estimated_absorpt_T_min     ?
_shelx_estimated_absorpt_T_max     ?
_exptl_absorpt_correction_T_min     0.915
_exptl_absorpt_correction_T_max     1.00
_diffrn_ambient_temperature     100.0(10)
_diffrn_radiation_type     MoK\a
_diffrn_radiation_wavelength     0.71073
_diffrn_radiation_monochromator     'mirror'
_diffrn_measurement_device_type
'Oxford Diffraction SuperNova Dual Source diffractometer with an Atlas detector'
_diffrn_measurement_device     'four-circle diffractometer'
_diffrn_measurement_method     \w
_diffrn_detector_area_resol_mean     10.5861
_diffrn_reflns_number     23585
_diffrn_reflns_av_R_equivalents     0.0733
_diffrn_reflns_theta_min     3.159
_diffrn_reflns_theta_max     30.504
_diffrn_reflns_theta_full     25.242
_diffrn_measured_fraction_theta_max     0.998
_diffrn_measured_fraction_theta_full     0.998
_diffrn_reflns_limit_h_min     -10
_diffrn_reflns_limit_h_max     10
_diffrn_reflns_limit_k_min     -15
_diffrn_reflns_limit_k_max     15
_diffrn_reflns_limit_l_min     -19
_diffrn_reflns_limit_l_max     19
_refine_special_details     ?
_reflns_number_total     6213
_reflns_number_gt     5124
_reflns_threshold_expression     'I > 2\s(I)'
_refine_ls_structure_factor_coef     Fsqd
_refine_ls_matrix_type     full
_refine_ls_R_factor_all     0.0624
_refine_ls_R_factor_gt     0.0435
_refine_ls_wR_factor_gt     0.0670
_refine_ls_wR_factor_ref     0.0731
_refine_ls_goodness_of_fit_ref     1.050
_refine_ls_restrained_S_all     1.050
_refine_ls_number_reflns     6213
_refine_ls_number_parameters     329
_refine_ls_number_restraints     1
_refine_ls_hydrogen_treatment     mixed
_refine_ls_weighting_scheme     calc
_refine_ls_weighting_details
                        'w=1/[\s^2^(Fo^2^)+(0.02P)^2^] where P=(Fo^2^+2Fc^2^)/3'
_atom_sites_solution_hydrogens     mixed
_atom_sites_solution_primary     ?
_atom_sites_solution_secondary     ?
_refine_ls_shift/su_max     0.000
_refine_ls_shift/su_mean     0.000
_refine_diff_density_max     0.728
_refine_diff_density_min     -0.436
_refine_ls_extinction_method     none
_refine_ls_extinction_coef     .
_refine_ls_abs_structure_details
;
Flack <i>x</i> determined using 2002 quotients
[(<i>I</i>^+^)-(<i>I</i>^-^)]/[(<i>I</i>^+^)+(<i>I</i>^-^)]
(Parsons <i>et al.</i>, 2013)
;
_refine_ls_abs_structure_Flack     -0.009(7)
loop_
    _atom_type_symbol
    _atom_type_description
    _atom_type_scat_dispersion_real
    _atom_type_scat_dispersion_imag
    _atom_type_scat_source
    'C' 'C' 0.0033 0.0016
                         'International Tables Vol C Tables 4.2.6.8 and 6.1.1.4'
    'H' 'H' 0.0000 0.0000
                         'International Tables Vol C Tables 4.2.6.8 and 6.1.1.4'
    'Ga' 'Ga' 0.2307 1.6083
                         'International Tables Vol C Tables 4.2.6.8 and 6.1.1.4'
    'N' 'N' 0.0061 0.0033
                         'International Tables Vol C Tables 4.2.6.8 and 6.1.1.4'
    'O' 'O' 0.0106 0.0060
                         'International Tables Vol C Tables 4.2.6.8 and 6.1.1.4'
_computing_data_collection
;
CrysAlis Pro (Rigaku OOD, 2015)
;
_computing_cell_refinement
;
CrysAlis Pro (Rigaku OOD, 2015)
;
_computing_data_reduction
;
CrysAlis Pro (Rigaku OOD, 2015)
;
_computing_structure_solution
;
<i>SHELXT</i> (Sheldrick, 2015<i>a</i>)
;
_computing_structure_refinement
;
SHELXL2018 (Sheldrick, 2015<i>b</i>)
;
_computing_molecular_graphics
;
<i>OLEX2</i> (Dolomanov <i>et al.</i>, 2009)
;
_computing_publication_material
;
WinGX (Farrugia, 2012)
;
loop_
    _atom_site_type_symbol
    _atom_site_label
    _atom_site_fract_x
    _atom_site_fract_y
    _atom_site_fract_z
    _atom_site_U_iso_or_equiv
    _atom_site_adp_type
    _atom_site_calc_flag
    _atom_site_occupancy
    _atom_site_disorder_assembly
    _atom_site_disorder_group
    Ga Ga1 0.67818(6) 0.35920(4) 0.14406(3) 0.00910(10) Uani d 1 . .
    C C1 0.8057(6) 0.3244(4) 0.3657(3) 0.0126(9) Uani d 1 . .
    H H1A 0.919556 0.274628 0.399527 0.015 Uiso calc 1 . .
    H H1B 0.729278 0.337981 0.416943 0.015 Uiso calc 1 . .
    O O1 0.8169(4) 0.4789(3) 0.2405(2) 0.0112(6) Uani d 1 . .
    O O2 0.9839(4) 0.5070(3) 0.4037(2) 0.0192(7) Uani d 1 . .
    C C2 0.8752(6) 0.4454(4) 0.3358(3) 0.0119(9) Uani d 1 . .
    O O3 0.9021(4) 0.2641(3) 0.1407(2) 0.0143(7) Uani d 1 . .
    C C3 0.7772(6) 0.1419(4) 0.2575(3) 0.0143(9) Uani d 1 . .
    H H3A 0.676921 0.084101 0.220995 0.017 Uiso calc 1 . .
    H H3B 0.844674 0.105973 0.325046 0.017 Uiso calc 1 . .
    O O4 1.0435(5) 0.0862(3) 0.1905(3) 0.0312(9) Uani d 1 . .
    C C4 0.9226(6) 0.1631(4) 0.1929(4) 0.0164(10) Uani d 1 . .
    O O5 0.5143(4) 0.2406(3) 0.0522(2) 0.0101(6) Uani d 1 . .
    C C5 0.4793(6) 0.2422(4) 0.2793(3) 0.0120(9) Uani d 1 . .
    H H5A 0.474766 0.213062 0.348815 0.014 Uiso calc 1 . .
    H H5B 0.413340 0.181905 0.227326 0.014 Uiso calc 1 . .
    O O6 0.2129(4) 0.1952(3) -0.0352(2) 0.0132(6) Uani d 1 . .
    C C6 0.3768(5) 0.3630(5) 0.2572(3) 0.0113(7) Uani d 1 . .
    H H6A 0.237081 0.351202 0.251339 0.014 Uiso calc 1 . .
    H H6B 0.428383 0.418161 0.316320 0.014 Uiso calc 1 . .
    O O7 0.5490(4) 0.9137(3) 0.1386(2) 0.0133(6) Uani d 1 . .
    C C7 0.2595(5) 0.3761(4) 0.0650(3) 0.0086(9) Uani d 1 . .
    H H7A 0.237373 0.439360 0.010694 0.010 Uiso calc 1 . .
    H H7B 0.134525 0.359646 0.081351 0.010 Uiso calc 1 . .
    O O8 0.5857(4) 0.7981(3) 0.2800(2) 0.0120(6) Uani d 1 . .
    C C8 0.3304(6) 0.2617(4) 0.0239(3) 0.0098(8) Uani d 1 . .
    O O9 0.2242(4) 0.9005(3) 0.3733(2) 0.0154(7) Uani d 1 . .
    O O10 -0.0876(4) 0.8862(3) 0.3686(2) 0.0134(7) Uani d 1 . .
    H H10O -0.199(8) 0.861(7) 0.331(4) 0.054(18) Uiso d 1 . .
    O O1W 0.6862(5) 0.4657(3) 0.0320(3) 0.0124(7) Uani d 1 . .
    C C14 0.0674(5) 0.8541(5) 0.3389(3) 0.0106(7) Uani d 1 . .
    C C13 0.0341(6) 0.7512(4) 0.2622(3) 0.0100(8) Uani d 1 . .
    H H13A -0.010336 0.678992 0.293384 0.012 Uiso calc 1 . .
    H H13B -0.068191 0.773773 0.199606 0.012 Uiso calc 1 . .
    H H1WA 0.717(7) 0.527(5) 0.037(4) 0.013(15) Uiso d 1 . .
    H H1WB 0.596(8) 0.451(5) -0.036(5) 0.039(17) Uiso d 1 . .
    N N1 0.6840(5) 0.2560(3) 0.2752(3) 0.0108(8) Uani d 1 . .
    N N2 0.4008(5) 0.4211(3) 0.1594(3) 0.0084(7) Uani d 1 . .
    N N3 0.2166(5) 0.7221(3) 0.2324(3) 0.0091(7) Uani d 1 . .
    H H3N 0.306(7) 0.719(4) 0.293(4) 0.017(13) Uiso d 1 . .
    C C9 0.3931(6) 0.5548(4) 0.1691(3) 0.0108(8) Uani d 1 . .
    H H9A 0.416736 0.592496 0.106217 0.013 Uiso calc 1 . .
    H H9B 0.497536 0.581169 0.229345 0.013 Uiso calc 1 . .
    C C10 0.1989(6) 0.5987(4) 0.1829(3) 0.0115(9) Uani d 1 . .
    H H10A 0.103663 0.602054 0.114376 0.014 Uiso calc 1 . .
    H H10B 0.150619 0.540629 0.226776 0.014 Uiso calc 1 . .
    C C12 0.4880(5) 0.8448(4) 0.1976(3) 0.0098(8) Uani d 1 . .
    C C11 0.2714(6) 0.8182(4) 0.1662(3) 0.0110(9) Uani d 1 . .
    H H11A 0.199397 0.893211 0.171991 0.013 Uiso calc 1 . .
    H H11B 0.233493 0.791951 0.092846 0.013 Uiso calc 1 . .
    O O2W 0.4169(6) 0.6478(4) 0.4259(3) 0.0250(9) Uani d 1 . .
    H H2WA 0.373(9) 0.581(6) 0.441(5) 0.05(2) Uiso d 1 . .
    H H2WB 0.526(9) 0.660(6) 0.449(5) 0.04(2) Uiso d 1 . .
    O O3W 0.3776(6) 0.4191(4) 0.4967(3) 0.0260(9) Uani d 1 . .
    H H3WA 0.278(14) 0.409(10) 0.511(8) 0.15(5) Uiso d 1 . .
    H H3WB 0.452(9) 0.390(6) 0.547(5) 0.06(2) Uiso d 1 . .
    O O4W 0.8110(5) 0.6367(3) 0.5369(3) 0.0239(8) Uani d 1 . .
    H H4WA 0.865(8) 0.603(6) 0.499(5) 0.04(2) Uiso d 1 . .
    H H4WB 0.806(9) 0.574(7) 0.571(5) 0.06(2) Uiso d 1 . .
loop_
    _atom_site_aniso_label
    _atom_site_aniso_U_11
    _atom_site_aniso_U_22
    _atom_site_aniso_U_33
    _atom_site_aniso_U_12
    _atom_site_aniso_U_13
    _atom_site_aniso_U_23
    Ga1 0.00710(17) 0.00922(19) 0.01104(19) 0.0001(2) 0.00244(14) -0.0001(2)
    C1 0.014(2) 0.013(2) 0.009(2) -0.0019(17) -0.0004(17) 0.0032(16)
    O1 0.0069(14) 0.0131(16) 0.0119(15) -0.0001(12) -0.0005(12) 0.0006(12)
    O2 0.0205(17) 0.0209(18) 0.0129(16) -0.0102(14) -0.0018(14) -0.0009(14)
    C2 0.0083(19) 0.014(2) 0.014(2) 0.0032(17) 0.0043(18) 0.0001(18)
    O3 0.0074(14) 0.0141(16) 0.0213(17) 0.0017(13) 0.0038(13) 0.0035(13)
    C3 0.012(2) 0.011(2) 0.018(2) 0.0029(17) -0.0011(18) 0.0037(18)
    O4 0.0219(18) 0.023(2) 0.054(3) 0.0120(16) 0.0190(18) 0.0114(18)
    C4 0.0086(19) 0.016(2) 0.024(3) -0.0025(18) 0.0021(19) -0.0013(19)
    O5 0.0080(13) 0.0093(15) 0.0128(15) 0.0013(12) 0.0022(12) -0.0041(12)
    C5 0.0103(19) 0.012(2) 0.013(2) -0.0014(17) 0.0031(17) 0.0054(17)
    O6 0.0120(14) 0.0107(15) 0.0154(16) -0.0012(12) 0.0007(13) -0.0020(12)
    C6 0.0110(16) 0.0127(18) 0.0110(17) 0.001(2) 0.0044(14) 0.000(2)
    O7 0.0138(14) 0.0143(15) 0.0121(15) -0.0054(13) 0.0039(13) 0.0009(12)
    C7 0.0068(16) 0.010(2) 0.0087(17) -0.0003(16) 0.0006(14) -0.0033(16)
    O8 0.0088(14) 0.0130(15) 0.0131(15) -0.0006(12) 0.0009(12) 0.0017(12)
    C8 0.0118(19) 0.009(2) 0.009(2) -0.0005(17) 0.0037(17) 0.0019(16)
    O9 0.0086(13) 0.0172(16) 0.0187(16) -0.0016(12) 0.0006(12) -0.0037(13)
    O10 0.0080(13) 0.018(2) 0.0136(15) 0.0008(12) 0.0023(12) -0.0027(12)
    O1W 0.0157(16) 0.0096(17) 0.0120(17) 0.0001(14) 0.0041(13) 0.0004(13)
    C14 0.0104(16) 0.0093(17) 0.0118(17) 0.004(2) 0.0025(14) 0.007(2)
    C13 0.0051(18) 0.012(2) 0.013(2) 0.0008(17) 0.0033(16) -0.0022(17)
    N1 0.0086(17) 0.0101(18) 0.0131(19) -0.0016(15) 0.0018(15) 0.0001(15)
    N2 0.0074(16) 0.0080(17) 0.0097(17) 0.0015(14) 0.0021(14) -0.0005(14)
    N3 0.0052(16) 0.0086(17) 0.0129(19) -0.0008(14) 0.0013(15) -0.0005(14)
    C9 0.0082(19) 0.009(2) 0.016(2) -0.0019(16) 0.0042(17) -0.0022(17)
    C10 0.0079(19) 0.009(2) 0.018(2) -0.0036(16) 0.0033(17) -0.0022(17)
    C12 0.0094(16) 0.008(2) 0.0131(18) -0.0030(18) 0.0046(15) -0.0025(18)
    C11 0.0099(19) 0.0107(19) 0.012(2) 0.0005(16) 0.0029(17) 0.0030(16)
    O2W 0.0194(19) 0.026(2) 0.026(2) -0.0052(17) -0.0019(17) 0.0104(17)
    O3W 0.0217(19) 0.033(2) 0.021(2) -0.0020(17) 0.0021(17) 0.0110(17)
    O4W 0.0231(19) 0.020(2) 0.026(2) 0.0017(16) 0.0015(17) 0.0028(17)
_geom_special_details
;
 All esds (except the esd in the dihedral angle between two l.s. planes)
 are estimated using the full covariance matrix.  The cell esds are taken
 into account individually in the estimation of esds in distances, angles
 and torsion angles; correlations between esds in cell parameters are only
 used when they are defined by crystal symmetry.  An approximate (isotropic)
 treatment of cell esds is used for estimating esds involving l.s. planes.
;
loop_
    _geom_bond_atom_site_label_1
    _geom_bond_atom_site_label_2
    _geom_bond_site_symmetry_2
    _geom_bond_distance
    _geom_bond_publ_flag
    Ga1 O1W . 1.916(3) n
    Ga1 O3 . 1.925(3) n
    Ga1 O1 . 1.933(3) n
    Ga1 O5 . 1.964(3) n
    Ga1 N1 . 2.081(4) n
    Ga1 N2 . 2.156(3) n
    C1 N1 . 1.499(5) ?
    C1 C2 . 1.517(6) ?
    C1 H1A . 0.9900 ?
    C1 H1B . 0.9900 ?
    O1 C2 . 1.286(5) n
    O2 C2 . 1.236(5) n
    O3 C4 . 1.305(5) n
    C3 N1 . 1.474(5) ?
    C3 C4 . 1.530(6) ?
    C3 H3A . 0.9900 ?
    C3 H3B . 0.9900 ?
    O4 C4 . 1.219(5) ?
    O5 C8 . 1.293(5) n
    C5 N1 . 1.486(5) ?
    C5 C6 . 1.516(6) ?
    C5 H5A . 0.9900 ?
    C5 H5B . 0.9900 ?
    O6 C8 . 1.236(5) ?
    C6 N2 . 1.505(5) ?
    C6 H6A . 0.9900 ?
    C6 H6B . 0.9900 ?
    O7 C12 . 1.252(5) ?
    C7 N2 . 1.483(5) ?
    C7 C8 . 1.517(6) ?
    C7 H7A . 0.9900 ?
    C7 H7B . 0.9900 ?
    O8 C12 . 1.251(5) ?
    O9 C14 . 1.211(5) ?
    O10 C14 . 1.318(4) ?
    O10 H10O . 0.87(6) ?
    O1W H1WA . 0.71(5) ?
    O1W H1WB . 0.99(6) ?
    C14 C13 . 1.508(6) ?
    C13 N3 . 1.493(5) ?
    C13 H13A . 0.9900 ?
    C13 H13B . 0.9900 ?
    N2 C9 . 1.486(5) ?
    N3 C11 . 1.497(5) ?
    N3 C10 . 1.507(5) ?
    N3 H3N . 0.90(5) ?
    C9 C10 . 1.526(5) ?
    C9 H9A . 0.9900 ?
    C9 H9B . 0.9900 ?
    C10 H10A . 0.9900 ?
    C10 H10B . 0.9900 ?
    C12 C11 . 1.525(5) ?
    C11 H11A . 0.9900 ?
    C11 H11B . 0.9900 ?
    O2W H2WA . 0.84(7) ?
    O2W H2WB . 0.77(6) ?
    O3W H3WA . 0.79(10) ?
    O3W H3WB . 0.81(7) ?
    O4W H4WA . 0.80(6) ?
    O4W H4WB . 0.83(7) ?
loop_
    _geom_angle_atom_site_label_1
    _geom_angle_atom_site_label_2
    _geom_angle_atom_site_label_3
    _geom_angle_site_symmetry_1
    _geom_angle_site_symmetry_3
    _geom_angle
    _geom_angle_publ_flag
    O1W Ga1 O3 . . 97.21(13) n
    O1W Ga1 O1 . . 89.15(14) n
    O3 Ga1 O1 . . 95.91(12) n
    O1W Ga1 O5 . . 93.24(14) n
    O3 Ga1 O5 . . 89.19(12) n
    O1 Ga1 O5 . . 174.05(12) n
    O1W Ga1 N1 . . 174.57(16) n
    O3 Ga1 N1 . . 83.30(14) n
    O1 Ga1 N1 . . 85.42(13) n
    O5 Ga1 N1 . . 92.17(13) n
    O1W Ga1 N2 . . 95.26(13) n
    O3 Ga1 N2 . . 164.97(13) n
    O1 Ga1 N2 . . 92.62(12) n
    O5 Ga1 N2 . . 81.75(12) n
    N1 Ga1 N2 . . 85.08(13) n
    N1 C1 C2 . . 113.2(3) n
    N1 C1 H1A . . 108.9 n
    C2 C1 H1A . . 108.9 n
    N1 C1 H1B . . 108.9 n
    C2 C1 H1B . . 108.9 n
    H1A C1 H1B . . 107.7 n
    C2 O1 Ga1 . . 116.2(3) n
    O2 C2 O1 . . 123.3(4) n
    O2 C2 C1 . . 118.6(4) n
    O1 C2 C1 . . 118.0(4) n
    C4 O3 Ga1 . . 115.8(3) n
    N1 C3 C4 . . 111.1(4) n
    N1 C3 H3A . . 109.4 n
    C4 C3 H3A . . 109.4 n
    N1 C3 H3B . . 109.4 n
    C4 C3 H3B . . 109.4 n
    H3A C3 H3B . . 108.0 n
    O4 C4 O3 . . 124.5(4) n
    O4 C4 C3 . . 119.8(4) n
    O3 C4 C3 . . 115.7(4) n
    C8 O5 Ga1 . . 117.3(3) n
    N1 C5 C6 . . 109.5(3) n
    N1 C5 H5A . . 109.8 n
    C6 C5 H5A . . 109.8 n
    N1 C5 H5B . . 109.8 n
    C6 C5 H5B . . 109.8 n
    H5A C5 H5B . . 108.2 n
    N2 C6 C5 . . 112.8(3) n
    N2 C6 H6A . . 109.0 n
    C5 C6 H6A . . 109.0 n
    N2 C6 H6B . . 109.0 n
    C5 C6 H6B . . 109.0 n
    H6A C6 H6B . . 107.8 n
    N2 C7 C8 . . 111.7(3) n
    N2 C7 H7A . . 109.3 n
    C8 C7 H7A . . 109.3 n
    N2 C7 H7B . . 109.3 n
    C8 C7 H7B . . 109.3 n
    H7A C7 H7B . . 107.9 n
    O6 C8 O5 . . 123.4(4) n
    O6 C8 C7 . . 119.5(3) n
    O5 C8 C7 . . 117.1(3) n
    C14 O10 H10O . . 117(4) n
    Ga1 O1W H1WA . . 125(4) n
    Ga1 O1W H1WB . . 118(3) n
    H1WA O1W H1WB . . 111(5) n
    O9 C14 O10 . . 122.6(4) n
    O9 C14 C13 . . 123.2(4) n
    O10 C14 C13 . . 114.2(3) n
    N3 C13 C14 . . 110.3(3) n
    N3 C13 H13A . . 109.6 n
    C14 C13 H13A . . 109.6 n
    N3 C13 H13B . . 109.6 n
    C14 C13 H13B . . 109.6 n
    H13A C13 H13B . . 108.1 n
    C3 N1 C5 . . 114.1(3) n
    C3 N1 C1 . . 111.7(3) n
    C5 N1 C1 . . 113.2(3) n
    C3 N1 Ga1 . . 104.3(3) n
    C5 N1 Ga1 . . 106.3(2) n
    C1 N1 Ga1 . . 106.4(2) n
    C7 N2 C9 . . 112.0(3) n
    C7 N2 C6 . . 112.9(3) n
    C9 N2 C6 . . 109.5(3) n
    C7 N2 Ga1 . . 104.7(2) n
    C9 N2 Ga1 . . 112.3(2) n
    C6 N2 Ga1 . . 105.1(2) n
    C13 N3 C11 . . 112.6(3) n
    C13 N3 C10 . . 109.4(3) n
    C11 N3 C10 . . 112.9(3) n
    C13 N3 H3N . . 104(3) n
    C11 N3 H3N . . 109(3) n
    C10 N3 H3N . . 108(3) n
    N2 C9 C10 . . 112.5(3) n
    N2 C9 H9A . . 109.1 n
    C10 C9 H9A . . 109.1 n
    N2 C9 H9B . . 109.1 n
    C10 C9 H9B . . 109.1 n
    H9A C9 H9B . . 107.8 n
    N3 C10 C9 . . 111.5(3) n
    N3 C10 H10A . . 109.3 n
    C9 C10 H10A . . 109.3 n
    N3 C10 H10B . . 109.3 n
    C9 C10 H10B . . 109.3 n
    H10A C10 H10B . . 108.0 n
    O8 C12 O7 . . 126.7(3) n
    O8 C12 C11 . . 117.3(4) n
    O7 C12 C11 . . 115.9(3) n
    N3 C11 C12 . . 112.1(3) n
    N3 C11 H11A . . 109.2 n
    C12 C11 H11A . . 109.2 n
    N3 C11 H11B . . 109.2 n
    C12 C11 H11B . . 109.2 n
    H11A C11 H11B . . 107.9 n
    H2WA O2W H2WB . . 117(6) n
    H3WA O3W H3WB . . 101(8) n
    H4WA O4W H4WB . . 93(6) n
loop_
    _geom_torsion_atom_site_label_1
    _geom_torsion_atom_site_label_2
    _geom_torsion_atom_site_label_3
    _geom_torsion_atom_site_label_4
    _geom_torsion_site_symmetry_1
    _geom_torsion_site_symmetry_2
    _geom_torsion_site_symmetry_3
    _geom_torsion_site_symmetry_4
    _geom_torsion
    _geom_torsion_publ_flag
    Ga1 O1 C2 O2 . . . . 171.5(3) ?
    Ga1 O1 C2 C1 . . . . -8.7(4) ?
    N1 C1 C2 O2 . . . . -176.8(4) ?
    N1 C1 C2 O1 . . . . 3.5(5) ?
    Ga1 O3 C4 O4 . . . . 172.0(4) ?
    Ga1 O3 C4 C3 . . . . -5.9(5) ?
    N1 C3 C4 O4 . . . . 163.3(4) ?
    N1 C3 C4 O3 . . . . -18.7(5) ?
    N1 C5 C6 N2 . . . . 51.6(4) ?
    Ga1 O5 C8 O6 . . . . 178.6(3) ?
    Ga1 O5 C8 C7 . . . . -0.2(5) ?
    N2 C7 C8 O6 . . . . 160.4(4) ?
    N2 C7 C8 O5 . . . . -20.7(5) ?
    O9 C14 C13 N3 . . . . -3.2(6) ?
    O10 C14 C13 N3 . . . . 179.4(3) ?
    C4 C3 N1 C5 . . . . 146.3(4) ?
    C4 C3 N1 C1 . . . . -83.8(4) ?
    C4 C3 N1 Ga1 . . . . 30.7(4) ?
    C6 C5 N1 C3 . . . . -158.9(3) ?
    C6 C5 N1 C1 . . . . 72.0(4) ?
    C6 C5 N1 Ga1 . . . . -44.5(4) ?
    C2 C1 N1 C3 . . . . 116.1(4) ?
    C2 C1 N1 C5 . . . . -113.6(4) ?
    C2 C1 N1 Ga1 . . . . 2.9(4) ?
    C8 C7 N2 C9 . . . . 150.0(3) ?
    C8 C7 N2 C6 . . . . -85.8(4) ?
    C8 C7 N2 Ga1 . . . . 28.0(4) ?
    C5 C6 N2 C7 . . . . 83.8(4) ?
    C5 C6 N2 C9 . . . . -150.7(3) ?
    C5 C6 N2 Ga1 . . . . -29.8(4) ?
    C14 C13 N3 C11 . . . . -70.5(4) ?
    C14 C13 N3 C10 . . . . 163.1(3) ?
    C7 N2 C9 C10 . . . . 63.9(4) ?
    C6 N2 C9 C10 . . . . -62.1(4) ?
    Ga1 N2 C9 C10 . . . . -178.5(3) ?
    C13 N3 C10 C9 . . . . -169.5(3) ?
    C11 N3 C10 C9 . . . . 64.3(4) ?
    N2 C9 C10 N3 . . . . 158.1(3) ?
    C13 N3 C11 C12 . . . . 138.0(4) ?
    C10 N3 C11 C12 . . . . -97.6(4) ?
    O8 C12 C11 N3 . . . . -9.5(6) ?
    O7 C12 C11 N3 . . . . 171.9(4) ?
loop_
    _geom_hbond_atom_site_label_D
    _geom_hbond_atom_site_label_H
    _geom_hbond_atom_site_label_A
    _geom_hbond_site_symmetry_A
    _geom_hbond_distance_DH
    _geom_hbond_distance_HA
    _geom_hbond_distance_DA
    _geom_hbond_angle_DHA
    _geom_hbond_publ_flag
    O10 H10O O8 1_455 0.87(6) 1.67(6) 2.525(4) 169(6) y
    O1W H1WA O6 2_655 0.71(5) 1.93(5) 2.636(5) 174(6) yes
    O1W H1WB O7 2_645 0.99(6) 1.54(6) 2.524(5) 174(5) yes
    O2W H2WA O3W . 0.84(7) 1.94(7) 2.741(5) 158(6) yes
    O2W H2WB O4W . 0.77(6) 2.09(6) 2.828(5) 160(6) yes
    O3W H3WA O2 1_455 0.79(10) 2.47(10) 2.934(5) 119(9) yes
    O3W H3WA O10 2_546 0.79(10) 2.37(10) 3.096(5) 153(9) yes
    O3W H3WB O8 2_646 0.81(7) 2.60(6) 3.215(5) 134(5) yes
    O3W H3WB O9 2_646 0.81(7) 2.28(6) 2.934(5) 138(6) yes
    O4W H4WA O2 . 0.80(6) 2.00(6) 2.806(5) 175(6) yes
    O4W H4WB O9 2_646 0.83(7) 2.09(7) 2.911(5) 168(7) yes
    N3 H3N O2W . 0.90(5) 1.91(5) 2.737(5) 152(4) yes
    C1 H1A O4W 2_746 0.99 2.43 3.417(6) 173 y
    C3 H3A O7 1_545 0.99 2.25 3.197(5) 159 y
    C3 H3B O10 1_645 0.99 2.52 3.225(5) 128 y
    C6 H6B O3W . 0.99 2.53 3.254(5) 130 y
    C7 H7B O3 1_455 0.99 2.28 3.227(5) 161 y
    C9 H9B O8 . 0.99 2.53 3.207(5) 126 y
    C10 H10A O6 2 0.99 2.46 3.271(5) 139 y
    C10 H10B O1 1_455 0.99 2.53 3.300(5) 134 y
    C11 H11A O4 1_465 0.99 2.45 3.438(5) 176 y
    C13 H13A O1 1_455 0.99 2.54 3.367(5) 140 y
    C13 H13A O2 1_455 0.99 2.41 3.368(5) 162 y
    C13 H13B O6 2 0.99 2.34 3.150(5) 139 y
_shelx_hkl_file
;
   0 -15   0   -4.58   13.39
   0 -15   0   13.15   13.71
   0 -15  -1   26.89   17.58
   0 -15   1   37.74   18.49
   0 -15  -1   71.71   21.84
   0 -15  -2   98.08   25.52
   0 -15  -2  120.36   27.29
   0 -15   2  155.84   29.77
   0 -15  -3    1.77   13.05
   0 -15  -3   14.78   15.11
   0 -15   3   36.57   18.70
   0 -15  -4   51.99   22.50
   0 -15  -4   46.02   18.30
   0 -15   4   61.45   21.76
   0 -15  -5  107.01   25.44
   0 -15   5  127.14   27.97
   0 -15  -5   82.32   21.99
   0 -14   0   48.68   17.78
   0 -14   0   34.29   13.48
   0 -14  -1  -19.18   12.98
   0 -14  -1   22.75   11.37
   0 -14   1   27.50   16.01
   0 -14   1   24.16   11.02
   0 -14  -1   -9.34   12.46
   0 -14   2   34.58   17.50
   0 -14  -2   22.76   12.28
   0 -14  -2   25.67   13.54
   0 -14  -2   -1.47   10.55
   0 -14  -3  184.16   28.98
   0 -14   3  169.41   28.68
   0 -14  -3  161.84   29.86
   0 -14  -3  229.99   29.70
   0 -14  -4   61.26   20.76
   0 -14  -4   69.78   20.83
   0 -14   4   19.52   14.09
   0 -14  -4   54.79   16.82
   0 -14  -5    6.36    9.69
   0 -14  -5    8.90   12.24
   0 -14   5   30.19   18.24
   0 -14  -5    3.09   17.76
   0 -14  -6    7.53   18.90
   0 -14  -6   40.80   17.94
   0 -14  -6   42.04   18.08
   0 -14   6    9.68   11.34
   0 -14  -7   91.46   22.92
   0 -14   7   66.68   20.80
   0 -14  -7   92.00   26.98
   0 -14  -7   99.43   22.38
   0 -14  -8   36.48   18.28
   0 -14  -8   45.03   18.71
   0 -14  -8   40.86   21.65
   0 -13   0    0.22   10.19
   0 -13   0   -9.17    9.63
   0 -13  -1   53.70   17.84
   0 -13   1   35.72   12.71
   0 -13  -1   41.16   13.96
   0 -13   1   67.93   19.24
   0 -13  -2   59.47   18.48
   0 -13  -2   61.18   16.14
   0 -13  -2   48.31   17.10
   0 -13   2   46.75   13.11
   0 -13   2   59.49   17.75
   0 -13  -3   48.87   16.20
   0 -13   3   34.85   13.47
   0 -13  -3   49.20   16.47
   0 -13   3   48.63   18.26
   0 -13  -3   37.99   17.32
   0 -13   4   85.29   17.25
   0 -13  -4   54.49   17.44
   0 -13   4   60.03   19.65
   0 -13  -4   75.25   21.57
   0 -13  -4   50.91   16.15
   0 -13  -5  166.20   26.62
   0 -13  -5  184.04   27.91
   0 -13   5  178.70   29.72
   0 -13  -5  161.85   29.12
   0 -13   6  160.68   27.83
   0 -13  -6  149.83   25.30
   0 -13  -6  120.14   26.61
   0 -13  -6  139.71   25.48
   0 -13  -7   13.09   12.69
   0 -13   7   27.50   16.47
   0 -13  -7   45.39   17.57
   0 -13  -7   33.85   20.26
   0 -13  -8   31.58   14.47
   0 -13  -8   53.24   21.56
   0 -13  -8   66.93   21.28
   0 -13   8   55.65   20.25
   0 -13  -9   63.24   20.03
   0 -13  -9   36.73   16.44
   0 -13  -9   60.02   22.22
   0 -13  10   18.66   20.79
   0 -13 -10   37.87   20.72
   0 -13 -10   16.61   11.73
   0 -12   0   36.49   12.02
   0 -12   0   72.15   16.96
   0 -12   1   90.71   16.51
   0 -12  -1   72.42   18.52
   0 -12   1   88.30   20.64
   0 -12  -1   86.58   17.10
   0 -12   2    5.65   11.79
   0 -12  -2    0.79    9.28
   0 -12  -2   15.63   12.14
   0 -12   2   16.71    9.10
   0 -12  -3  133.46   22.59
   0 -12  -3  113.30   20.26
   0 -12   3   90.57   16.78
   0 -12   3  119.82   24.28
   0 -12  -3   72.63   19.62
   0 -12  -4   96.71   19.85
   0 -12  -4  102.63   22.70
   0 -12   4  107.42   17.31
   0 -12  -4  103.96   20.47
   0 -12   4   90.40   20.73
   0 -12  -5   21.15   12.14
   0 -12  -5   21.24   13.67
   0 -12  -5    7.59   13.92
   0 -12   6  180.92   29.12
   0 -12   6  133.98   18.84
   0 -12  -6  136.29   24.68
   0 -12  -6  124.69   24.56
   0 -12  -6  116.74   22.24
   0 -12  -7  126.06   22.74
   0 -12   7  114.54   24.51
   0 -12  -7  109.72   23.50
   0 -12  -7  120.30   24.79
   0 -12   8   12.57   11.93
   0 -12  -8    8.82   12.69
   0 -12  -8   26.00   16.25
   0 -12  -8    1.85   14.29
   0 -12   9   52.54   23.79
   0 -12  -9   15.87   11.95
   0 -12  -9   19.82   14.40
   0 -12  -9    1.72   12.66
   0 -12  10   45.44   22.37
   0 -12 -10   35.35   17.15
   0 -12 -10   50.13   16.29
   0 -12 -11  101.84   27.13
   0 -12 -11   96.84   20.88
   0 -12  11  118.21   31.37
   0 -11   0   -6.85    9.54
   0 -11   0   -5.22    9.22
   0 -11  -1  284.15   29.79
   0 -11   1  287.56   30.06
   0 -11  -1  297.52   27.83
   0 -11   1  321.74   27.71
   0 -11   2  296.93   26.46
   0 -11  -2  307.76   31.07
   0 -11  -2  284.86   27.89
   0 -11   2  315.57   31.87
   0 -11  -3    6.56    9.40
   0 -11  -3   30.04   12.58
   0 -11  -3   20.31   13.36
   0 -11   3   17.55    9.09
   0 -11   3   25.43   12.61
   0 -11  -4   55.37   17.58
   0 -11  -4   40.44   14.77
   0 -11  -4   34.76   13.92
   0 -11   4   39.08   16.46
   0 -11   4   38.48   11.80
   0 -11  -5  207.93   26.32
   0 -11   5  227.19   29.60
   0 -11  -5  213.49   28.89
   0 -11  -5  210.09   27.70
   0 -11  -6   91.78   21.09
   0 -11   6   76.59   13.76
   0 -11  -6   67.60   15.51
   0 -11  -6   99.64   21.90
   0 -11   6   60.94   18.73
   0 -11  -7    4.35   11.39
   0 -11   7   -5.11   11.81
   0 -11   7    0.77    6.41
   0 -11  -7    4.32   10.41
   0 -11  -7    8.54   12.72
   0 -11  -8  196.80   30.69
   0 -11  -8  212.19   29.80
   0 -11   8  223.67   22.22
   0 -11   8  202.45   28.92
   0 -11  -8  186.37   24.57
   0 -11  -9  107.61   21.76
   0 -11   9  117.43   30.66
   0 -11  -9  109.23   25.09
   0 -11  -9   99.11   19.33
   0 -11  10   95.65   30.29
   0 -11 -10   37.75   14.34
   0 -11 -10   74.72   24.87
   0 -11 -11   42.24   14.03
   0 -11 -11   54.42   22.72
   0 -11  11   47.96   24.39
   0 -11 -12   70.67   22.23
   0 -11 -12   71.82   17.76
   0 -11  12   39.76   24.18
   0 -11  13   55.48   24.33
   0 -11 -13   58.93   23.27
   0 -10   0  369.39   28.34
   0 -10   0  351.68   31.01
   0 -10  -1  211.46   24.07
   0 -10   1  188.65   20.59
   0 -10  -1  194.26   21.51
   0 -10   1  208.63   25.09
   0 -10   2   17.00    9.28
   0 -10  -2   42.27   12.58
   0 -10   2   24.51   13.05
   0 -10  -2   36.53   13.34
   0 -10  -3   74.80   16.77
   0 -10  -3   80.48   17.22
   0 -10   3   65.18   16.40
   0 -10  -3   80.09   17.33
   0 -10   3   91.07   14.63
   0 -10   4   21.47    9.04
   0 -10  -4   11.10   11.48
   0 -10  -4    9.93    9.49
   0 -10  -4   12.80    9.75
   0 -10   4    4.90   11.28
   0 -10   5   35.99   13.99
   0 -10  -5   34.32   13.36
   0 -10  -5   62.19   16.70
   0 -10  -5   25.86   13.66
   0 -10   6   23.98   12.79
   0 -10  -6   28.95   13.84
   0 -10  -6   35.39   12.78
   0 -10  -6   18.97   14.43
   0 -10   6   32.85   10.55
   0 -10  -6   31.26    8.77
   0 -10  -7  192.12   28.70
   0 -10  -7  208.45   24.71
   0 -10  -7  187.85   19.07
   0 -10  -7  199.85   26.94
   0 -10   7  233.63   22.28
   0 -10   7  206.71   27.44
   0 -10  -8   19.32   10.43
   0 -10  -8    9.39   12.48
   0 -10   8    7.02    6.61
   0 -10  -8    9.97   12.38
   0 -10  -8    5.26    6.49
   0 -10   8   -0.98   12.43
   0 -10  -9   -5.82   11.15
   0 -10   9    7.59    7.44
   0 -10  -9    6.20   12.36
   0 -10   9   17.74   18.05
   0 -10  -9   -2.15    8.38
   0 -10  10  210.68   35.89
   0 -10  10  195.23   21.15
   0 -10 -10  172.10   30.53
   0 -10 -10  177.29   23.63
   0 -10 -11   48.43   14.91
   0 -10 -11   37.07   19.24
   0 -10  11   31.29   20.87
   0 -10 -12   27.78   20.47
   0 -10 -12    8.73    9.39
   0 -10  12  -11.91   20.16
   0 -10 -13   16.62   16.80
   0 -10  13  -28.35   21.14
   0 -10  14   17.94   18.18
   0 -10 -14   25.45   21.96
   0  -9   0    1.39    7.16
   0  -9   0    8.55   10.03
   0  -9  -1  546.20   35.34
   0  -9  -1  542.21   33.04
   0  -9   1  498.84   34.65
   0  -9   1  511.49   30.87
   0  -9   2  550.59   31.52
   0  -9   2  542.23   36.10
   0  -9  -2  540.24   34.76
   0  -9  -2  522.45   34.67
   0  -9   3   63.44   16.07
   0  -9   3   62.27   12.27
   0  -9  -3   44.55   12.76
   0  -9  -3   58.23   13.61
   0  -9  -4   30.64   12.31
   0  -9   4   27.30   10.11
   0  -9  -4   28.27   12.38
   0  -9  -4   42.67   13.66
   0  -9   4   38.78   13.31
   0  -9  -5   55.17   13.84
   0  -9  -5   60.58   10.95
   0  -9   5   56.60   15.37
   0  -9  -5   58.15   14.64
   0  -9  -5   63.65   17.09
   0  -9   6  141.89   21.27
   0  -9  -6  180.02   25.13
   0  -9   6  157.58   17.78
   0  -9  -6  176.80   21.52
   0  -9  -6  112.75   19.19
   0  -9  -6  156.19   16.40
   0  -9  -7    0.41    5.56
   0  -9   7   11.82    7.17
   0  -9   7    0.90    9.87
   0  -9  -7    4.22   10.04
   0  -9  -7    8.53    9.67
   0  -9  -7   -3.64    9.41
   0  -9  -8  298.76   27.81
   0  -9   8  337.59   32.75
   0  -9   8  391.88   27.81
   0  -9  -8  405.45   27.63
   0  -9   8  352.22   41.16
   0  -9  -8  349.10   32.37
   0  -9  -8  333.11   37.46
   0  -9  -9  497.58   35.37
   0  -9  -9  507.35   46.56
   0  -9   9  512.15   51.10
   0  -9  -9  571.16   42.21
   0  -9   9  554.84   32.81
   0  -9  -9  535.77   33.01
   0  -9 -10    3.54   13.96
   0  -9 -10    5.11    7.75
   0  -9 -10   22.23   10.70
   0  -9  10   15.22    8.72
   0  -9 -11   10.37   15.54
   0  -9  11   13.99    7.00
   0  -9  11   14.76   17.77
   0  -9 -11   17.60   11.84
   0  -9 -11   17.55   10.02
   0  -9 -12   58.97   15.47
   0  -9 -12   56.05   22.05
   0  -9  12   77.27   24.94
   0  -9 -13   87.53   26.70
   0  -9 -13  102.24   18.77
   0  -9  13  119.46   29.49
   0  -9  14   34.45   21.05
   0  -9 -14   -0.51   18.84
   0  -9  15  -14.64   19.71
   0  -9 -15   10.67   18.40
   0  -8   0  640.49   32.85
   0  -8   0  632.36   35.53
   0  -8   1  315.73   26.16
   0  -8   1  326.08   23.27
   0  -8  -1  270.22   22.71
   0  -8  -1  299.36   24.94
   0  -8   2  103.25   16.54
   0  -8  -2   91.08   15.07
   0  -8   2   84.18   12.59
   0  -8  -2  102.23   15.07
   0  -8  -3   50.04   12.24
   0  -8   3   55.17   13.91
   0  -8   3   40.27   10.24
   0  -8  -3   46.04   12.30
   0  -8   4   35.33   12.35
   0  -8  -4   16.86    9.40
   0  -8  -4   12.75    9.70
   0  -8  -4   26.87    8.11
   0  -8  -4   30.22   12.25
   0  -8   4   20.87    8.56
   0  -8  -5    4.96    9.42
   0  -8  -5   19.97    9.11
   0  -8  -5   15.97    9.91
   0  -8   5   14.56   10.60
   0  -8  -5   19.96    6.97
   0  -8  -6   97.38   17.46
   0  -8   6  117.26   15.05
   0  -8  -6  133.58   14.65
   0  -8  -6  131.07   21.86
   0  -8  -6  108.74   16.52
   0  -8   6  127.59   19.50
   0  -8  -7   57.43   17.51
   0  -8  -7  110.93   16.64
   0  -8  -7  100.30   13.57
   0  -8   7   99.91   18.44
   0  -8  -7   75.08   15.96
   0  -8   7   78.59   12.97
   0  -8  -8   74.52   14.41
   0  -8   8   88.76   23.85
   0  -8  -8   77.26   19.66
   0  -8  -8   50.12   10.71
   0  -8  -8   92.39   17.84
   0  -8   8   89.41   13.58
   0  -8   9   53.78   19.84
   0  -8  -9   31.80    9.92
   0  -8  -9   25.41    9.70
   0  -8   9   19.34    7.97
   0  -8  -9   13.50   14.12
   0  -8 -10  172.39   20.96
   0  -8  10  208.60   33.55
   0  -8 -10  146.20   27.32
   0  -8 -10  203.19   21.56
   0  -8  10  199.37   20.41
   0  -8  11  106.92   26.65
   0  -8 -11  111.50   17.94
   0  -8  11  104.16   16.50
   0  -8 -11   72.29   22.59
   0  -8 -11  131.32   19.10
   0  -8 -12   -9.02    8.83
   0  -8 -12   -0.51   16.44
   0  -8 -12   -4.70    8.17
   0  -8  12    7.49    7.84
   0  -8  12    6.87   13.35
   0  -8  13   13.97    9.88
   0  -8 -13   22.79   10.41
   0  -8 -13    6.93   16.68
   0  -8 -13   27.39   11.26
   0  -8  13   33.51   18.46
   0  -8 -14   40.59   22.24
   0  -8  14   30.94   19.81
   0  -8  15  109.81   28.55
   0  -8 -15   60.87   26.48
   0  -7   0   22.13   10.30
   0  -7   0   26.66    9.17
   0  -7  -1  133.28   15.78
   0  -7   1  175.42   16.39
   0  -7   1  179.29   18.66
   0  -7  -1  142.24   16.55
   0  -7   2  319.57   21.70
   0  -7   2  311.36   24.53
   0  -7  -2  338.25   25.09
   0  -7  -2  294.49   22.66
   0  -7  -3  140.24   13.11
   0  -7  -3  101.14   14.10
   0  -7   3  126.01   17.20
   0  -7   3  124.29   14.51
   0  -7  -3  120.41   16.39
   0  -7  -4   42.52    8.36
   0  -7   4   50.57   10.50
   0  -7   4   26.48   10.95
   0  -7  -4   60.22   11.95
   0  -7  -4   32.59   11.34
   0  -7  -4   48.97   12.40
   0  -7  -5  198.60   16.56
   0  -7  -5  197.55   19.55
   0  -7  -5  180.20   20.39
   0  -7  -5  163.77   21.90
   0  -7   5  194.53   21.27
   0  -7   5  169.37   15.86
   0  -7  -6  267.83   22.49
   0  -7  -6  292.07   20.75
   0  -7  -6  217.08   26.64
   0  -7   6  266.72   20.39
   0  -7  -6  275.46   25.02
   0  -7   6  309.70   27.00
   0  -7   7  186.02   17.76
   0  -7  -7  182.52   17.89
   0  -7   7  220.75   23.42
   0  -7  -7  207.99   27.29
   0  -7  -7  200.10   22.11
   0  -7  -7  197.23   19.63
   0  -7  -8  432.96   29.18
   0  -7  -8  418.11   31.53
   0  -7   8  449.07   27.45
   0  -7  -8  429.08   27.94
   0  -7  -8  397.25   38.05
   0  -7   8  331.33   37.09
   0  -7   9  105.26   24.38
   0  -7   9  102.03   14.31
   0  -7  -9   81.57   14.90
   0  -7  -9   68.07   13.40
   0  -7 -10   16.54    9.63
   0  -7  10   19.81    8.74
   0  -7 -10   14.43    9.25
   0  -7  10  -14.52   14.33
   0  -7 -11   42.07   11.95
   0  -7  11   57.05   22.03
   0  -7  11   47.62   11.68
   0  -7 -11   37.45   12.21
   0  -7 -12  165.38   20.75
   0  -7 -12  168.91   22.63
   0  -7  12  149.74   30.53
   0  -7  12  140.36   18.60
   0  -7 -13  100.95   19.52
   0  -7  13  144.69   19.79
   0  -7 -13  129.16   18.87
   0  -7  13  152.89   29.77
   0  -7 -14   13.47    8.91
   0  -7  14   21.43   10.61
   0  -7  14  -15.12   16.71
   0  -7 -14   10.45    8.74
   0  -7 -15   69.05   17.92
   0  -7  15  110.66   27.22
   0  -7  16    5.77   16.80
   0  -6   0  180.96   15.97
   0  -6   0  172.88   16.87
   0  -6   1  168.39   16.77
   0  -6  -1  171.40   16.17
   0  -6   1  170.86   15.04
   0  -6  -1  164.38   16.09
   0  -6  -2   17.65    8.51
   0  -6  -2   16.26    5.81
   0  -6  -2   15.17    7.83
   0  -6   2    6.71    8.04
   0  -6   2   14.46    6.30
   0  -6  -3   77.06   12.03
   0  -6   3   85.38   11.45
   0  -6  -3   63.12    8.70
   0  -6   3   64.76   12.42
   0  -6  -3   66.36   13.31
   0  -6  -4  499.41   26.81
   0  -6  -4  512.95   33.00
   0  -6   4  519.58   30.38
   0  -6  -4  526.93   23.66
   0  -6  -4  515.66   29.81
   0  -6   4  572.97   28.21
   0  -6  -5   57.42   11.26
   0  -6  -5   51.62   12.92
   0  -6  -5   36.60   10.90
   0  -6  -5   54.45    9.23
   0  -6   5   41.36   11.17
   0  -6   5   46.33    8.56
   0  -6  -6   55.53   12.08
   0  -6  -6   51.52   15.03
   0  -6   6   49.90   12.59
   0  -6  -6   59.20    9.96
   0  -6  -6   63.59   11.18
   0  -6   6   60.43   10.06
   0  -6   7   52.78    9.60
   0  -6  -7   67.08   11.54
   0  -6  -7   72.37   12.13
   0  -6   7   61.14   17.98
   0  -6  -7   69.67   13.58
   0  -6  -8   55.95   11.65
   0  -6   8   50.28   10.03
   0  -6   8   66.24   19.22
   0  -6  -8   46.92   10.38
   0  -6  -9   93.39   14.53
   0  -6   9   52.74   18.90
   0  -6  -9   56.58   12.47
   0  -6   9   67.54   11.74
   0  -6 -10  124.93   16.15
   0  -6  10  164.88   27.43
   0  -6  10  118.58   16.17
   0  -6 -10  101.88   16.52
   0  -6  11  128.05   17.60
   0  -6 -11  131.09   19.53
   0  -6 -11  139.13   18.17
   0  -6  11   97.28   23.33
   0  -6  12   19.63    8.50
   0  -6  12   12.98   15.32
   0  -6 -12    4.10   10.76
   0  -6 -12   18.52    9.51
   0  -6  13   92.62   16.18
   0  -6 -13   72.86   13.88
   0  -6 -13  106.95   20.74
   0  -6  13   70.72   22.36
   0  -6  14   83.22   22.23
   0  -6  14   57.19   14.08
   0  -6 -14   74.33   14.65
   0  -6 -14   46.61   15.84
   0  -6  15   49.51   20.37
   0  -6 -15    8.98   10.41
   0  -6  15   31.36   12.39
   0  -6 -16   12.52   12.24
   0  -6  16   12.34   15.71
   0  -6  16   -0.49    6.72
   0  -6 -17    7.11   10.63
   0  -6  17    4.41   11.70
   0  -5   0   -1.59    5.60
   0  -5   0    0.90    3.86
   0  -5   0    1.73    6.64
   0  -5  -1  127.59   13.63
   0  -5   1  121.46   13.32
   0  -5   1  126.56   11.96
   0  -5  -1  114.98   12.46
   0  -5  -2  741.83   32.13
   0  -5   2  777.13   27.98
   0  -5  -2  773.35   29.58
   0  -5   2  736.47   30.66
   0  -5  -2  785.58   25.17
   0  -5   3  111.58   13.53
   0  -5  -3  129.73   13.00
   0  -5  -3  121.61   15.06
   0  -5  -3   96.24    9.77
   0  -5   3   99.83   11.43
   0  -5  -4  347.02   20.61
   0  -5  -4  328.73   22.16
   0  -5   4  334.67   23.04
   0  -5  -4  363.63   18.82
   0  -5  -4  375.82   26.85
   0  -5   5  209.01   15.49
   0  -5  -5  239.63   16.63
   0  -5  -5  192.64   17.97
   0  -5   5  244.02   20.08
   0  -5  -5  247.22   18.19
   0  -5  -6  600.73   28.30
   0  -5   6  577.16   31.03
   0  -5  -6  622.58   31.83
   0  -5   6  566.97   26.85
   0  -5  -6  582.99   27.79
   0  -5  -7  161.27   17.48
   0  -5  -7  160.78   16.05
   0  -5   7  153.08   22.26
   0  -5  -7  157.10   16.51
   0  -5   7  179.16   15.74
   0  -5   8   36.86    8.58
   0  -5  -8   29.72    8.92
   0  -5   8   30.73   14.96
   0  -5  -8   24.65    9.61
   0  -5   9  272.86   30.95
   0  -5  -9  322.59   23.42
   0  -5   9  300.86   22.39
   0  -5  -9  302.61   25.78
   0  -5 -10   54.76   13.80
   0  -5 -10   69.82   16.47
   0  -5  10   56.23   17.83
   0  -5 -10   58.64   11.74
   0  -5  10   49.62   11.53
   0  -5 -11  113.25   19.92
   0  -5 -11  126.89   16.43
   0  -5  11  102.31   15.92
   0  -5  11  125.22   22.99
   0  -5 -11  106.09   18.54
   0  -5 -12  242.80   28.48
   0  -5 -12  283.12   31.75
   0  -5  12  228.43   23.44
   0  -5 -12  227.03   21.95
   0  -5  12  211.08   29.95
   0  -5  13    6.59   15.06
   0  -5  13   40.82   12.35
   0  -5 -13   16.98   13.67
   0  -5 -13   25.30    9.68
   0  -5 -13   26.38   14.06
   0  -5  14   36.56   13.04
   0  -5 -14   21.68   10.05
   0  -5  14   37.55   18.79
   0  -5 -14   20.18   13.50
   0  -5 -15   12.55   12.10
   0  -5  15    0.98   10.51
   0  -5  15   30.88   16.74
   0  -5  16   84.18   24.53
   0  -5 -16   81.58   22.82
   0  -5  16   72.20   16.83
   0  -5  17   62.02   20.59
   0  -5  17   44.38   13.71
   0  -5 -17   18.26   16.13
   0  -4   0  862.03   25.57
   0  -4   0  909.71   27.67
   0  -4   0  990.28   33.14
   0  -4   0  937.45   29.21
   0  -4  -1  143.28   10.97
   0  -4   1  124.36   12.44
   0  -4  -1  126.12   12.34
   0  -4  -1  137.76   10.05
   0  -4   1  144.48   11.66
   0  -4  -1  125.47   11.62
   0  -4   1  146.74   11.42
   0  -4   1  134.94   12.52
   0  -4  -2  529.20   18.70
   0  -4   2  505.38   22.69
   0  -4   2  541.26   21.15
   0  -4   2  520.29   23.41
   0  -4   2  507.69   21.95
   0  -4  -2  543.15   22.12
   0  -4  -2  532.79   22.12
   0  -4  -2  486.94   24.46
   0  -4  -3 1565.08   34.13
   0  -4   3 1730.78   41.07
   0  -4  -3 1630.19   38.58
   0  -4  -3 1483.68   41.10
   0  -4  -3 1565.30   46.66
   0  -4   3 1736.80   39.82
   0  -4   3 1732.37   43.47
   0  -4   4 1728.63   41.44
   0  -4   4 1682.18   45.02
   0  -4  -4 1620.71   39.53
   0  -4  -4 1566.50   42.36
   0  -4  -4 1639.31   38.23
   0  -4   4 1607.59   37.44
   0  -4  -5   -2.03    5.39
   0  -4  -5    2.60    5.87
   0  -4   5    1.74    4.34
   0  -4   5    0.28    6.32
   0  -4  -5    2.24    4.85
   0  -4   5    0.13    3.57
   0  -4   6  649.73   26.65
   0  -4  -6  621.21   26.68
   0  -4  -6  629.34   29.03
   0  -4  -6  626.97   31.89
   0  -4   6  635.51   37.65
   0  -4  -6  596.95   28.73
   0  -4  -7  136.33   13.70
   0  -4  -7  135.15   17.28
   0  -4   7  177.46   15.47
   0  -4   7  148.49   21.07
   0  -4  -7  160.24   17.08
   0  -4  -8   27.77   10.02
   0  -4   8   25.34    8.30
   0  -4  -8   26.00    7.52
   0  -4   8   32.21   13.89
   0  -4  -8   13.54    9.66
   0  -4  -9   25.78    7.87
   0  -4   9   38.54   15.93
   0  -4   9   15.01    6.86
   0  -4  -9   29.33   11.53
   0  -4  -9   15.12    9.46
   0  -4 -10  116.98   18.91
   0  -4 -10  107.24   19.00
   0  -4  10  119.90   16.05
   0  -4 -10  139.64   16.11
   0  -4  10  122.33   21.06
   0  -4 -11   30.53    9.33
   0  -4  11   14.42    8.36
   0  -4 -11   13.89   10.24
   0  -4  11   18.82   13.93
   0  -4 -11   21.82   12.37
   0  -4 -12   -7.25   10.68
   0  -4  12    9.71    8.79
   0  -4 -12    3.08   10.68
   0  -4 -12    8.31    7.06
   0  -4  12  -13.52   11.81
   0  -4  13   53.30   13.73
   0  -4 -13  102.83   16.16
   0  -4 -13  119.48   22.57
   0  -4  13   41.07   16.58
   0  -4 -13   72.14   18.23
   0  -4  14  152.62   27.16
   0  -4 -14  170.90   28.36
   0  -4 -14  112.10   23.27
   0  -4 -14  128.52   18.36
   0  -4  14  171.60   22.34
   0  -4 -15   84.37   21.73
   0  -4 -15   60.81   18.90
   0  -4 -15   67.19   14.12
   0  -4  15   33.47   12.94
   0  -4  15   36.06   16.90
   0  -4  16   20.71   12.49
   0  -4 -16   22.69   17.20
   0  -4  16   26.75   16.17
   0  -4 -16   36.33   17.96
   0  -4  17   20.18   15.17
   0  -4  17   67.37   18.15
   0  -4 -17   47.19   19.68
   0  -4 -17   40.05   20.71
   0  -3   0    0.34    3.42
   0  -3   0   -1.58    4.32
   0  -3   0    1.21    5.12
   0  -3   0   -1.50    4.94
   0  -3  -1  104.75    9.45
   0  -3   1   98.85    9.80
   0  -3  -1   94.45    9.92
   0  -3   1   99.84    8.70
   0  -3  -1  101.64    8.61
   0  -3   1  103.75    8.83
   0  -3  -1  106.99    7.85
   0  -3   1   88.88    9.76
   0  -3  -2  890.89   24.72
   0  -3   2  918.36   26.88
   0  -3  -2  842.49   25.04
   0  -3  -2  923.27   22.19
   0  -3   2  857.60   24.35
   0  -3  -2  880.60   29.34
   0  -3   2  912.46   25.96
   0  -3   2  946.14   26.39
   0  -3   3  790.56   26.46
   0  -3   3  734.94   22.38
   0  -3  -3  790.20   27.11
   0  -3  -3  782.43   23.05
   0  -3   3  808.71   24.60
   0  -3  -3  764.03   25.94
   0  -3   3  789.95   26.52
   0  -3  -3  756.47   25.79
   0  -3  -3  781.63   24.07
   0  -3   4   25.58    7.41
   0  -3   4   25.86    6.37
   0  -3  -4   25.52    7.29
   0  -3   4   27.46    6.10
   0  -3  -4   29.36    8.09
   0  -3  -4   28.36    7.05
   0  -3  -4   22.33    6.46
   0  -3  -4   27.65    6.64
   0  -3   4   43.64    7.07
   0  -3  -5  327.50   19.19
   0  -3   5  352.59   18.15
   0  -3  -5  381.37   18.77
   0  -3  -5  328.76   19.80
   0  -3  -5  381.81   22.00
   0  -3   5  360.60   18.28
   0  -3   5  317.84   24.27
   0  -3   5  337.58   18.95
   0  -3  -6  406.85   24.51
   0  -3   6  379.96   20.07
   0  -3   6  384.37   27.88
   0  -3  -6  382.38   24.10
   0  -3  -6  378.53   19.86
   0  -3   6  364.42   20.21
   0  -3  -7   32.43    7.89
   0  -3   7   39.70   12.66
   0  -3  -7   32.64   11.03
   0  -3  -7   30.53    9.61
   0  -3   7   31.58    8.26
   0  -3  -8  199.32   21.25
   0  -3  -8  237.96   21.97
   0  -3   8  220.84   17.97
   0  -3   8  221.39   23.60
   0  -3  -8  213.38   17.35
   0  -3   9  215.51   18.98
   0  -3  -9  217.80   18.23
   0  -3  -9  190.09   21.90
   0  -3  -9  210.53   22.61
   0  -3   9  218.44   24.81
   0  -3 -10  115.23   17.86
   0  -3 -10   95.10   13.60
   0  -3 -10   97.35   17.29
   0  -3  10  127.53   16.41
   0  -3  10   98.16   19.66
   0  -3  11  122.48   17.10
   0  -3 -11  101.98   14.61
   0  -3  11  138.59   22.89
   0  -3 -11   89.53   19.22
   0  -3 -11   97.72   18.26
   0  -3 -12  204.16   27.96
   0  -3 -12  202.47   20.43
   0  -3 -12  256.61   28.87
   0  -3  12  201.75   22.51
   0  -3  12  220.67   28.11
   0  -3  13  169.71   21.37
   0  -3 -13  182.52   28.08
   0  -3  13  216.42   28.65
   0  -3 -13  194.81   20.40
   0  -3 -13  227.75   28.46
   0  -3  14   18.60   14.78
   0  -3  14   11.77   10.61
   0  -3 -14   24.01    9.74
   0  -3 -14   14.48   11.86
   0  -3 -14   18.84   14.63
   0  -3 -15   75.96   20.21
   0  -3 -15   78.79   22.00
   0  -3 -15   90.08   15.75
   0  -3  15   52.71   15.42
   0  -3  15   76.97   20.66
   0  -3  16   69.97   19.54
   0  -3 -16   38.30   16.26
   0  -3 -16   54.34   21.83
   0  -3  16   46.53   14.67
   0  -3  17   42.92   17.86
   0  -3 -17   46.86   20.93
   0  -3  17   54.85   16.93
   0  -3 -17   15.41   14.21
   0  -3  18   32.87   13.83
   0  -3 -18   51.15   21.08
   0  -3 -18   33.18   19.07
   0  -3  18   42.92   18.40
   0  -2   0 3581.92   39.05
   0  -2   0 3513.27   36.23
   0  -2   0 3602.36   44.26
   0  -2   0 3719.49   39.08
   0  -2   1  508.22   14.42
   0  -2  -1  525.95   15.11
   0  -2   1  518.71   16.17
   0  -2  -1  506.67   17.35
   0  -2  -1  542.38   13.24
   0  -2  -1  484.54   15.32
   0  -2   1  552.14   16.62
   0  -2   1  519.83   15.44
   0  -2  -2  413.93   16.27
   0  -2  -2  393.87   15.34
   0  -2   2  393.71   15.70
   0  -2  -2  384.86   14.07
   0  -2   2  389.59   14.03
   0  -2  -2  409.32   13.93
   0  -2  -3   69.64    7.44
   0  -2   3   74.46    7.58
   0  -2  -3   85.42    9.37
   0  -2  -3   74.22    8.32
   0  -2   3   67.21    8.24
   0  -2   3   80.88    8.01
   0  -2  -3   68.82    8.19
   0  -2   3   76.70    7.22
   0  -2  -3   76.09    8.38
   0  -2   4 1851.91   35.37
   0  -2   4 1981.75   39.62
   0  -2  -4 1876.21   37.72
   0  -2  -4 1859.59   40.80
   0  -2   4 1871.11   35.75
   0  -2  -4 1920.70   35.84
   0  -2   4 1884.83   47.67
   0  -2  -4 1902.47   42.31
   0  -2  -4 1820.27   40.70
   0  -2   4 1892.99   37.18
   0  -2  -5  409.65   23.04
   0  -2   5  387.22   24.12
   0  -2   5  432.31   20.96
   0  -2  -5  401.72   18.11
   0  -2  -5  437.52   22.12
   0  -2   5  399.22   18.92
   0  -2  -5  418.74   22.26
   0  -2   5  429.96   18.86
   0  -2   5  443.02   19.36
   0  -2   6  703.12   34.37
   0  -2  -6  714.87   30.91
   0  -2   6  721.52   27.00
   0  -2   6  689.36   25.90
   0  -2  -6  723.26   33.42
   0  -2   7  305.72   25.21
   0  -2   7  331.47   20.35
   0  -2  -7  313.41   22.57
   0  -2  -7  365.72   26.73
   0  -2   8  771.79   39.93
   0  -2  -8  770.40   41.00
   0  -2  -8  738.61   36.86
   0  -2   8  777.38   33.04
   0  -2   9  216.26   19.23
   0  -2  -9  216.60   22.25
   0  -2  -9  226.27   24.74
   0  -2   9  249.85   24.86
   0  -2  10  472.12   29.38
   0  -2 -10  524.72   38.84
   0  -2  10  417.54   32.84
   0  -2 -10  517.49   34.83
   0  -2  11  168.89   19.68
   0  -2 -11  175.27   25.30
   0  -2  11  204.84   25.25
   0  -2 -11  171.36   22.11
   0  -2 -12   66.74   16.21
   0  -2 -12   50.31   15.94
   0  -2  12   64.70   14.54
   0  -2  12   71.63   16.89
   0  -2  13  108.85   18.02
   0  -2  13   88.46   19.03
   0  -2 -13  113.84   23.91
   0  -2 -13   97.45   19.74
   0  -2  14  392.92   37.80
   0  -2 -14  409.61   38.15
   0  -2 -14  384.91   29.67
   0  -2  14  334.58   31.32
   0  -2 -14  269.03   36.37
   0  -2 -15   38.32   12.24
   0  -2 -15   24.76   10.93
   0  -2 -15   36.42   16.79
   0  -2 -15   65.71   20.04
   0  -2  15   49.25   17.47
   0  -2  15   37.56   14.05
   0  -2  16   10.23   13.85
   0  -2  16   26.45   16.26
   0  -2 -16   29.36   14.10
   0  -2 -16   22.10   17.18
   0  -2  17  142.67   27.70
   0  -2 -17  189.44   33.29
   0  -2 -17  139.06   27.24
   0  -2  17  140.39   24.07
   0  -2 -18   20.25   17.50
   0  -2 -18   18.59   14.18
   0  -2  18   23.80   14.15
   0  -2  18   51.78   17.59
   0  -1   2 1522.49   22.59
   0  -1  -2 1535.51   26.91
   0  -1  -2 1503.81   25.82
   0  -1  -2 1513.25   23.65
   0  -1   2 1479.11   24.08
   0  -1   2 1526.62   24.00
   0  -1  -2 1516.57   25.82
   0  -1   2 1561.21   30.33
   0  -1   3  292.92   13.45
   0  -1   3  279.97   12.00
   0  -1  -3  272.31   13.76
   0  -1   3  269.54   12.37
   0  -1  -3  281.00   13.90
   0  -1   3  261.68   15.69
   0  -1   3  291.81   12.05
   0  -1  -3  268.50   15.06
   0  -1   4    4.90    6.56
   0  -1  -4    5.77    6.90
   0  -1  -4    5.27    5.62
   0  -1   4    6.29    3.37
   0  -1  -4    8.86    4.55
   0  -1   4    7.00    4.16
   0  -1   4    3.31    4.02
   0  -1  -4    5.94    4.86
   0  -1   4    5.80    4.88
   0  -1  -5   81.84   12.69
   0  -1   5   85.13   12.17
   0  -1  -5   77.10    9.85
   0  -1  -5   75.08   10.20
   0  -1   5   90.75   10.17
   0  -1   5   80.48    9.42
   0  -1   5   80.66    8.88
   0  -1  -6  354.99   24.85
   0  -1  -6  336.87   20.74
   0  -1  -6  355.93   22.14
   0  -1   6  314.82   17.84
   0  -1   6  341.10   22.90
   0  -1   6  327.64   19.02
   0  -1   7   25.29    7.72
   0  -1  -7   34.61    9.66
   0  -1   7   14.21    8.98
   0  -1  -7   31.12   11.53
   0  -1  -8  581.15   31.59
   0  -1  -8  593.12   37.48
   0  -1   8  623.26   30.09
   0  -1   8  594.03   33.69
   0  -1  -9  436.99   34.60
   0  -1   9  442.34   31.16
   0  -1   9  410.78   26.25
   0  -1  -9  472.83   30.61
   0  -1 -10  112.49   20.56
   0  -1  10  127.74   17.14
   0  -1  10  149.08   20.35
   0  -1 -10  139.67   18.99
   0  -1  11  178.05   20.64
   0  -1 -11  129.94   19.59
   0  -1 -11  160.10   25.18
   0  -1  11  159.93   22.36
   0  -1 -12  272.91   22.60
   0  -1 -12  248.28   26.60
   0  -1  12  274.61   25.39
   0  -1  12  284.00   29.60
   0  -1 -12  316.37   35.19
   0  -1 -13  102.26   20.05
   0  -1  13  103.17   19.50
   0  -1  13   89.21   16.71
   0  -1 -13   87.11   14.40
   0  -1 -13   86.34   22.03
   0  -1  14    5.47   10.04
   0  -1  14   17.60   13.33
   0  -1 -14    3.16   13.89
   0  -1 -14   -1.65    6.55
   0  -1 -14   13.74   11.92
   0  -1  15   87.71   19.56
   0  -1 -15   71.36   22.62
   0  -1 -15   63.68   13.87
   0  -1 -15   84.28   20.24
   0  -1  15   84.87   19.14
   0  -1 -16  150.33   26.55
   0  -1  16   87.81   19.50
   0  -1 -16   85.54   25.35
   0  -1  16  105.71   22.96
   0  -1  17   -0.15    9.96
   0  -1  17    5.23   11.02
   0  -1 -17   -6.09   15.05
   0  -1 -17   -3.77   12.34
   0  -1 -18  -38.44   17.76
   0  -1  18   -1.92   11.73
   0  -1 -18  -25.79   17.85
   0   0  -2 1458.00   22.95
   0   0  -3  824.76   21.48
   0   0   3  865.97   23.80
   0   0   3  780.37   20.90
   0   0   3  823.99   21.65
   0   0  -3  793.92   23.51
   0   0  -3  847.35   21.86
   0   0   3  786.91   20.74
   0   0   4   73.76    8.59
   0   0  -4   63.62    7.53
   0   0   4   62.60    7.27
   0   0  -4   69.62    8.79
   0   0   4   72.91    8.46
   0   0   4   72.35    9.62
   0   0  -4   55.86    8.67
   0   0   5  231.87   15.39
   0   0  -5  230.53   16.96
   0   0  -5  207.30   14.27
   0   0   5  212.28   14.55
   0   0  -5  219.10   15.26
   0   0   5  231.50   14.69
   0   0   5  208.77   15.97
   0   0   6  382.97   22.82
   0   0  -6  378.74   21.37
   0   0   6  380.55   20.94
   0   0  -6  397.48   24.11
   0   0  -7  464.57   32.25
   0   0   7  485.04   27.37
   0   0  -7  491.54   26.58
   0   0   7  510.40   26.14
   0   0   8  343.89   25.20
   0   0  -8  348.10   29.80
   0   0   8  309.24   22.38
   0   0  -8  323.38   23.51
   0   0  -9  661.20   34.84
   0   0  -9  674.37   43.65
   0   0   9  754.50   35.95
   0   0   9  695.93   37.39
   0   0  -9  635.21   28.77
   0   0 -10  943.41   44.41
   0   0 -10  922.41   36.37
   0   0  10  958.95   42.78
   0   0 -10  982.53   55.46
   0   0  10  926.67   44.98
   0   0 -11  123.89   19.08
   0   0  11  143.55   20.32
   0   0 -11  140.81   15.38
   0   0  11  120.69   18.15
   0   0 -11   84.69   20.39
   0   0  12    9.38    9.69
   0   0 -12    7.80    7.35
   0   0  12    9.45   10.55
   0   0 -12    7.87   10.78
   0   0 -12    3.31   12.57
   0   0 -13    0.11   10.65
   0   0  13   -0.26    9.41
   0   0 -13    2.99   15.16
   0   0 -13   -0.23    6.52
   0   0  13    8.32    9.94
   0   0  14  100.23   19.22
   0   0  14  119.57   20.26
   0   0 -14   94.83   15.82
   0   0 -14  118.71   27.33
   0   0 -14  125.33   22.89
   0   0 -15   42.33   18.44
   0   0 -15   13.12   12.12
   0   0  15   18.47   13.29
   0   0  15    7.72    9.33
   0   0  16   35.19   15.25
   0   0 -16   -6.59   14.47
   0   0 -16   23.86   13.84
   0   0  16   12.09   12.41
   0   0 -17   93.53   22.85
   0   0  17  128.98   24.29
   0   0 -17  113.90   28.65
   0   0  17  126.59   24.89
   0   0 -18   66.72   20.05
   0   0  18   17.73   13.69
   0   0 -18   83.29   25.27
   0   0  18   71.05   20.35
   0   1   2 1499.42   25.02
   0   1  -2 1480.38   23.67
   0   1   2 1516.60   25.76
   0   1   2 1500.34   23.39
   0   1   2 1434.50   26.87
   0   1  -2 1499.00   21.98
   0   1  -2 1545.56   23.53
   0   1  -2 1491.56   24.26
   0   1  -2 1512.99   25.41
   0   1  -3  264.89   12.69
   0   1   3  282.58   12.17
   0   1  -3  281.41   12.46
   0   1  -3  280.32   12.52
   0   1  -3  272.46   15.65
   0   1  -3  287.13   13.83
   0   1  -3  272.15   11.91
   0   1   3  262.96   13.46
   0   1   3  280.26   13.62
   0   1   4   19.03    6.64
   0   1  -4   14.64    4.97
   0   1   4   17.02    5.96
   0   1  -4    9.27    5.13
   0   1   4   18.16    4.68
   0   1  -4   12.76    5.95
   0   1  -4   15.84    6.27
   0   1  -4   10.45    4.16
   0   1   5   38.99    6.28
   0   1   5   41.38    6.65
   0   1   5   35.00    7.49
   0   1  -5   35.30    8.13
   0   1  -5   39.53    7.03
   0   1  -5   37.02    8.27
   0   1  -5   26.95    6.99
   0   1   5   31.63    7.63
   0   1  -5   42.86    7.06
   0   1   6  261.02   18.28
   0   1   6  328.59   20.66
   0   1  -6  301.32   16.51
   0   1  -6  301.41   19.74
   0   1   6  281.65   15.80
   0   1  -6  281.02   18.42
   0   1   7   16.70    7.10
   0   1   7   20.00    8.33
   0   1  -7   26.52    7.15
   0   1   7   34.12    6.59
   0   1  -7   27.92    9.09
   0   1  -8  620.09   31.46
   0   1   8  622.04   31.33
   0   1   8  654.46   33.05
   0   1  -8  628.40   27.07
   0   1  -9  372.29   26.46
   0   1   9  398.51   27.23
   0   1   9  419.72   28.35
   0   1  -9  390.56   22.74
   0   1 -10  146.72   24.46
   0   1 -10  145.01   18.67
   0   1 -10  138.67   15.03
   0   1  10  140.63   18.45
   0   1  10  147.45   19.16
   0   1 -11  159.06   20.15
   0   1  11  184.67   22.34
   0   1 -11  155.81   25.12
   0   1  11  153.41   20.86
   0   1 -11  162.98   16.99
   0   1  12  272.13   27.70
   0   1 -12  274.30   33.70
   0   1 -12  267.22   22.22
   0   1  12  285.89   27.65
   0   1 -12  289.41   28.55
   0   1  13   54.07   15.74
   0   1 -13   73.00   17.26
   0   1 -13   44.46   10.88
   0   1 -13   56.04   19.48
   0   1  13   52.80   14.46
   0   1 -14   26.02   15.84
   0   1 -14    9.07    7.24
   0   1  14   12.59   11.14
   0   1  14   27.52   13.35
   0   1 -14    3.59   11.54
   0   1 -15  105.19   28.58
   0   1  15   77.45   19.69
   0   1  15   96.76   20.20
   0   1 -15   64.53   18.97
   0   1 -16   92.35   21.48
   0   1  16  102.90   22.01
   0   1  16  116.24   22.92
   0   1 -16   90.24   26.90
   0   1 -17   -1.56   14.34
   0   1  17    0.31    9.90
   0   1  17    2.61   12.98
   0   1 -17   -1.57   15.23
   0   1  18   21.37   13.39
   0   1 -18   18.20   19.99
   0   1  18   -2.23   13.37
   0   1 -18   16.21   15.91
   0   2   0 3441.68   34.66
   0   2   0 3423.92   35.64
   0   2   0 3580.05   43.54
   0   2   0 3415.47   39.82
   0   2  -1  502.40   14.90
   0   2   1  482.79   14.67
   0   2  -1  467.10   15.20
   0   2  -1  484.15   14.30
   0   2   1  471.25   12.86
   0   2   1  431.49   14.40
   0   2  -2  377.49   13.76
   0   2  -2  363.92   14.65
   0   2  -2  381.08   15.13
   0   2  -2  406.42   14.98
   0   2   2  357.35   13.48
   0   2   2  388.88   15.09
   0   2   2  373.86   15.30
   0   2   2  366.99   13.84
   0   2  -3  145.28   10.85
   0   2  -3  117.52   10.07
   0   2  -3  129.71    9.31
   0   2   3  124.78   10.61
   0   2   3  142.42   10.90
   0   2  -3  133.43   10.15
   0   2   3  144.43   10.36
   0   2  -3  121.54    9.37
   0   2   3  132.97   10.58
   0   2  -4 1987.24   39.74
   0   2   4 2059.90   39.11
   0   2   4 2023.51   42.92
   0   2  -4 1989.98   37.94
   0   2   4 1912.45   44.17
   0   2  -4 1968.34   39.21
   0   2  -4 2087.66   42.76
   0   2   4 2094.45   42.09
   0   2  -4 1979.90   36.07
   0   2  -5  412.27   19.94
   0   2  -5  379.02   18.66
   0   2  -5  410.08   21.55
   0   2  -5  405.13   19.39
   0   2   5  409.39   19.05
   0   2   5  381.12   21.14
   0   2   5  392.06   20.38
   0   2   6  784.13   31.05
   0   2   6  737.54   30.98
   0   2  -6  768.27   31.51
   0   2   6  798.11   27.97
   0   2  -6  764.60   29.38
   0   2  -7  238.25   18.49
   0   2  -7  254.58   20.43
   0   2   7  298.94   21.41
   0   2   7  279.06   21.49
   0   2  -8  762.53   31.12
   0   2  -8  750.25   35.89
   0   2   8  782.10   35.49
   0   2   8  838.11   37.73
   0   2  -8  746.28   33.86
   0   2   9  221.49   21.28
   0   2  -9  228.44   21.15
   0   2   9  216.54   21.08
   0   2  10  471.46   32.30
   0   2  10  456.67   30.90
   0   2 -10  488.85   31.82
   0   2  11  175.10   21.94
   0   2 -11  192.62   21.86
   0   2  11  208.58   22.85
   0   2 -12   63.75   15.20
   0   2  12   63.49   16.16
   0   2  12   51.85   14.17
   0   2 -12   78.88   21.58
   0   2  13   97.05   18.22
   0   2 -13  127.11   20.02
   0   2 -13  121.52   25.79
   0   2  13  115.11   20.21
   0   2  14  342.00   32.96
   0   2 -14  285.45   39.03
   0   2  14  382.20   35.61
   0   2 -14  406.22   36.15
   0   2 -15   13.16   12.61
   0   2  15   45.11   15.45
   0   2 -15   29.35   18.58
   0   2  15   19.79   13.52
   0   2  16    3.82   10.46
   0   2 -16   -2.58   10.40
   0   2 -16  -10.58   16.63
   0   2  16   -1.06    9.84
   0   2  17  121.90   22.31
   0   2 -17  148.54   26.15
   0   2 -17  117.91   30.46
   0   2  17  117.40   24.70
   0   2 -18   16.12   18.27
   0   2 -18    8.51   13.37
   0   3   0   -2.79    5.90
   0   3   0    2.21    4.20
   0   3   0   -0.91    3.84
   0   3   0    1.79    3.24
   0   3   1  160.68   10.06
   0   3  -1  142.22   11.75
   0   3   1  137.91   11.09
   0   3  -1  157.65   10.55
   0   3   1  140.92    8.84
   0   3   1  146.75   10.23
   0   3   1  161.51   13.85
   0   3  -1  152.42   10.36
   0   3  -2  940.82   27.10
   0   3   2  893.07   25.30
   0   3  -2  926.23   25.17
   0   3  -2  908.62   24.65
   0   3   2  854.03   24.67
   0   3  -2  885.80   25.18
   0   3   2  913.62   26.44
   0   3   2  907.40   22.71
   0   3   3  727.80   23.71
   0   3   3  732.70   26.01
   0   3  -3  737.33   25.27
   0   3  -3  708.51   22.34
   0   3  -3  727.09   25.08
   0   3   3  718.31   24.99
   0   3   3  706.66   23.18
   0   3  -3  732.55   24.38
   0   3   4   41.37    7.25
   0   3  -4   50.26    7.82
   0   3  -4   46.75    7.50
   0   3   4   40.32    8.67
   0   3  -4   36.01    6.86
   0   3  -4   21.88    7.05
   0   3  -5  243.49   15.13
   0   3   5  269.05   19.40
   0   3   5  264.59   18.14
   0   3  -5  268.75   18.86
   0   3  -5  261.28   16.57
   0   3   5  258.23   18.48
   0   3   6  367.19   22.39
   0   3  -6  385.95   23.95
   0   3  -6  380.73   20.11
   0   3  -6  354.51   20.63
   0   3   6  380.46   23.95
   0   3  -7   22.07    7.26
   0   3   7   32.45   10.44
   0   3  -7   25.04    9.27
   0   3   7   27.60    8.73
   0   3  -8  158.03   18.85
   0   3   8  167.12   17.36
   0   3  -8  189.01   17.95
   0   3   8  169.99   19.47
   0   3   9  217.39   22.43
   0   3  -9  222.94   20.45
   0   3  -9  210.82   22.01
   0   3   9  164.93   18.49
   0   3 -10  132.12   17.98
   0   3  10  106.69   16.70
   0   3  10  107.99   17.50
   0   3 -10   83.63   15.04
   0   3  11  111.23   19.04
   0   3  11  119.15   17.85
   0   3 -11  167.84   20.42
   0   3 -12  224.21   25.01
   0   3  12  184.10   23.94
   0   3  12  220.61   24.90
   0   3 -13  142.20   20.97
   0   3  13  162.29   23.26
   0   3 -13  164.32   31.18
   0   3  13  166.64   24.27
   0   3  14   25.72   14.07
   0   3 -14   -7.65   17.12
   0   3 -14   12.43   11.94
   0   3  14   17.73   12.17
   0   3  15   64.47   18.80
   0   3  15   72.95   18.37
   0   3 -15   59.08   16.20
   0   3 -15   65.13   24.43
   0   3  16   23.82   14.25
   0   3 -16   63.36   19.37
   0   3 -16   37.48   22.27
   0   3  16    8.66   11.10
   0   3 -17   68.18   27.11
   0   3  17   47.98   17.60
   0   3 -17   53.32   17.63
   0   3  17   54.82   21.22
   0   3 -18   31.86   26.23
   0   3 -18   57.77   19.27
   0   3  18   32.88   15.63
   0   4   0 1018.23   26.98
   0   4   0 1007.05   30.34
   0   4   0 1021.26   34.17
   0   4   0 1001.97   30.06
   0   4   0 1009.77   26.93
   0   4  -1   96.57    9.66
   0   4   1  103.83   13.37
   0   4  -1   99.30   10.00
   0   4   1  103.08    9.30
   0   4  -1  103.18   11.69
   0   4   1   95.13   10.52
   0   4   1   97.35    9.88
   0   4   1  104.35    8.70
   0   4   2  476.14   18.99
   0   4   2  464.61   18.34
   0   4  -2  489.45   21.94
   0   4   2  506.42   21.70
   0   4  -2  483.80   20.82
   0   4   2  460.30   25.73
   0   4  -2  502.57   21.06
   0   4   3 1616.83   41.34
   0   4   3 1661.92   39.57
   0   4  -3 1655.71   39.28
   0   4   3 1644.46   36.63
   0   4  -3 1659.18   38.76
   0   4  -3 1647.23   40.69
   0   4   4 1584.48   40.23
   0   4   4 1568.10   40.41
   0   4  -4 1601.96   43.36
   0   4   4 1578.00   44.24
   0   4  -4 1632.46   38.56
   0   4  -4 1629.21   41.87
   0   4  -4 1643.32   38.91
   0   4  -5    0.51    4.72
   0   4   5    2.69    7.01
   0   4  -5    8.16    7.52
   0   4   5    1.47    3.15
   0   4  -5    0.92    4.93
   0   4  -6  627.65   31.66
   0   4  -6  578.60   26.89
   0   4   6  665.43   32.74
   0   4  -6  636.99   26.28
   0   4  -7  104.71   12.22
   0   4   7  112.61   15.92
   0   4  -7   88.69   13.94
   0   4  -7   90.31   12.48
   0   4   8   44.16   11.41
   0   4  -8   38.78   10.18
   0   4  -8   43.47   12.56
   0   4   8   20.55   10.97
   0   4  -9   22.37    9.76
   0   4   9   11.42    8.31
   0   4  -9   15.26    9.91
   0   4   9   24.98   11.67
   0   4 -10  159.68   19.19
   0   4 -10  152.71   20.93
   0   4  10  182.06   23.09
   0   4  10  167.82   21.13
   0   4 -11   59.48   13.47
   0   4 -11   57.51   15.36
   0   4  11   55.10   15.74
   0   4  11   36.22   12.10
   0   4 -12    0.25    8.13
   0   4  12   -0.42    8.82
   0   4  12    4.66    9.94
   0   4  13   75.51   16.67
   0   4  13   95.33   19.10
   0   4 -13   94.16   18.29
   0   4  14  145.49   25.46
   0   4 -14  158.41   23.05
   0   4  14  148.62   23.45
   0   4 -14  181.23   34.45
   0   4 -15   61.95   16.67
   0   4 -15   41.39   20.53
   0   4  15   54.32   17.67
   0   4  15   57.97   16.83
   0   4 -16   32.07   19.32
   0   4  16   19.14   13.21
   0   4 -16   16.35   14.72
   0   4  16   14.25   13.27
   0   4 -17   63.36   24.70
   0   4 -17   46.68   16.05
   0   4  17   35.11   15.58
   0   4  17   56.34   17.80
   0   5   0    0.02    3.36
   0   5   0    1.06    4.83
   0   5   0   -2.61    4.06
   0   5   0    3.61    8.12
   0   5   1   81.31   10.44
   0   5  -1   79.69   12.36
   0   5   1   94.71    9.29
   0   5   1   86.31    9.88
   0   5  -1   92.73   10.39
   0   5   1   57.90   12.14
   0   5  -1   89.19   10.27
   0   5  -2  802.05   31.40
   0   5  -2  800.66   29.20
   0   5  -2  828.80   29.61
   0   5   2  827.08   26.33
   0   5   2  784.99   36.58
   0   5   2  837.40   27.77
   0   5  -3   89.30   11.75
   0   5  -3   79.24   11.24
   0   5   3   87.02    9.38
   0   5   3   84.99    9.71
   0   5   3  116.13   17.36
   0   5  -3   86.27   10.29
   0   5  -4  334.89   21.95
   0   5   4  316.55   18.71
   0   5  -4  342.40   20.24
   0   5   4  289.56   21.40
   0   5  -5  220.56   16.56
   0   5   5  238.95   20.54
   0   5   5  235.68   17.71
   0   5  -5  196.09   18.19
   0   5  -5  237.07   17.15
   0   5  -6  676.02   29.12
   0   5   6  654.81   34.50
   0   5  -6  688.70   30.26
   0   5  -6  626.80   33.11
   0   5  -7  160.63   15.12
   0   5  -7  166.66   16.63
   0   5  -7  152.98   18.34
   0   5   7  140.28   18.57
   0   5  -8   38.92    9.41
   0   5  -8   29.04   10.55
   0   5   8   48.68   13.16
   0   5  -8   49.17   10.65
   0   5  -9  248.63   21.61
   0   5  -9  236.65   24.91
   0   5   9  250.12   25.58
   0   5 -10   44.80   11.55
   0   5 -10   45.97   14.23
   0   5  10   52.10   15.07
   0   5 -11  103.05   19.15
   0   5 -11  132.71   18.72
   0   5  11  108.14   20.28
   0   5 -12  238.96   28.63
   0   5  12  219.78   27.37
   0   5 -12  242.93   25.99
   0   5  13   37.87   15.74
   0   5 -13   40.82   14.34
   0   5  14   40.01   14.35
   0   5 -14   30.81   13.95
   0   5 -15   26.27   18.33
   0   5  15   34.76   15.64
   0   5 -15   22.22   13.27
   0   5 -16   51.19   16.95
   0   5 -16   77.07   28.42
   0   5  16   87.74   21.26
   0   5 -17   34.07   21.57
   0   5 -17   32.14   15.01
   0   5  17   29.24   15.16
   0   6   0  247.51   17.00
   0   6   0  239.72   16.31
   0   6   0  261.84   22.81
   0   6  -1  209.73   16.37
   0   6   1  216.50   16.03
   0   6  -1  241.74   20.73
   0   6   1  206.38   14.58
   0   6   1  196.13   20.26
   0   6  -2   12.60    7.81
   0   6   2   17.96   10.63
   0   6   2   13.41    4.98
   0   6  -2   10.90    6.80
   0   6   2   19.41    5.98
   0   6  -3   95.23   13.26
   0   6   3   86.64   10.87
   0   6   3   79.15    9.32
   0   6  -3   76.28   11.84
   0   6   3   84.61   17.04
   0   6  -4  547.87   29.12
   0   6   4  519.82   24.68
   0   6   4  490.60   24.32
   0   6   4  527.72   36.07
   0   6  -4  590.21   29.18
   0   6  -5   64.43   11.08
   0   6   5   68.90   12.64
   0   6  -5   64.69   10.36
   0   6  -5   63.87   12.59
   0   6  -6   93.40   12.60
   0   6   6   76.89   14.32
   0   6  -6  101.60   12.87
   0   6  -6   86.10   14.53
   0   6   7   41.77   12.01
   0   6  -7   41.15    9.45
   0   6  -7   41.00   12.40
   0   6  -7   37.87    9.30
   0   6  -8   56.91   14.26
   0   6  -8   81.04   12.63
   0   6  -8   59.67   11.93
   0   6   8   85.20   16.59
   0   6  -9   85.71   13.39
   0   6  -9   89.90   17.93
   0   6  -9   89.69   14.63
   0   6   9   84.75   17.21
   0   6 -10  139.29   21.53
   0   6  10  143.29   22.33
   0   6 -10  146.99   18.53
   0   6  11  110.21   21.34
   0   6 -11  143.28   19.48
   0   6 -11   79.38   18.28
   0   6 -12    8.42    9.06
   0   6  12    6.28   11.78
   0   6 -12    8.32   11.71
   0   6 -13   79.71   19.35
   0   6 -13   95.97   18.72
   0   6  13   79.31   20.04
   0   6  14   81.19   20.40
   0   6 -14   79.31   17.39
   0   6  15    6.23   12.14
   0   6 -15   28.65   19.71
   0   6 -15   26.15   13.13
   0   6 -16   10.60   20.48
   0   6 -16   -0.07   10.22
   0   6  16  -18.80   15.29
   0   6  17  -11.93   13.93
   0   6 -17   11.31   13.15
   0   6 -17   36.14   23.14
   0   7   0   24.10    8.26
   0   7   0   24.24   11.79
   0   7   1  182.65   21.85
   0   7   1  150.56   14.61
   0   7  -1  152.99   15.29
   0   7  -1  167.64   19.86
   0   7  -2  423.60   28.18
   0   7   2  343.38   29.42
   0   7  -2  348.01   22.82
   0   7   2  389.46   22.38
   0   7   3  120.03   20.68
   0   7   3  125.88   13.46
   0   7  -3  109.64   14.82
   0   7  -3  139.66   16.75
   0   7   4   30.15    8.20
   0   7  -4   36.23    9.92
   0   7  -4   27.81    9.36
   0   7   4   17.51   12.82
   0   7   5  118.33   21.84
   0   7  -5  126.84   17.04
   0   7  -5  156.07   17.02
   0   7   5  147.09   15.55
   0   7   6  275.33   31.21
   0   7  -6  319.16   26.33
   0   7  -6  285.23   22.08
   0   7  -6  347.51   24.53
   0   7  -7  225.43   20.57
   0   7   7  179.41   22.17
   0   7  -7  199.54   19.43
   0   7  -7  208.14   22.93
   0   7  -8  484.34   29.30
   0   7   8  433.13   34.59
   0   7  -8  506.62   31.00
   0   7  -8  491.44   35.00
   0   7  -9   51.63   12.12
   0   7  -9   66.14   15.90
   0   7   9   62.22   15.60
   0   7  -9   87.63   14.54
   0   7 -10   11.77    9.22
   0   7 -10   12.62   11.49
   0   7  10    0.18   10.59
   0   7 -11   35.34   12.36
   0   7  11   57.26   17.15
   0   7 -11   37.78   14.42
   0   7 -12  147.49   20.63
   0   7 -12  183.02   27.15
   0   7  12  136.83   23.77
   0   7 -13  110.17   19.56
   0   7 -13  140.26   24.92
   0   7  13  139.42   24.85
   0   7 -14    4.31    7.22
   0   7  14   -1.74   10.72
   0   7  15   70.01   20.42
   0   7 -15   67.51   18.06
   0   7 -16   26.35   21.46
   0   7 -16   17.76   12.94
   0   7  16   61.51   21.48
   0   8   0  641.04   39.61
   0   8   0  671.64   31.70
   0   8  -1  255.41   25.01
   0   8   1  282.99   27.86
   0   8   1  281.65   20.58
   0   8  -1  254.91   20.50
   0   8  -2  106.16   14.64
   0   8  -2   95.92   16.05
   0   8   2   79.04   17.45
   0   8   2   80.56   12.11
   0   8  -3   26.09    9.98
   0   8   3   13.46   12.35
   0   8   3   39.45    9.18
   0   8  -3   27.21   11.11
   0   8  -4   37.13   10.60
   0   8  -4   46.54   11.52
   0   8   4   48.28   10.30
   0   8   4   33.35   14.96
   0   8  -5   20.75    9.52
   0   8   5   29.54    8.92
   0   8   5   14.71   14.59
   0   8  -5    6.71    8.99
   0   8  -6   83.75   14.77
   0   8  -6   76.28   12.79
   0   8   6   53.72   18.53
   0   8   6   95.81   14.24
   0   8  -6   79.24   15.42
   0   8   7  121.30   23.53
   0   8   7   95.01   13.75
   0   8  -7  141.87   17.65
   0   8  -7  130.03   19.17
   0   8  -7  137.40   17.02
   0   8  -8  123.64   16.85
   0   8  -8  111.09   18.98
   0   8   8  116.66   24.19
   0   8  -8  105.52   16.07
   0   8   9  -11.29   14.59
   0   8  -9   12.45    9.56
   0   8  -9   19.65    9.17
   0   8  -9   31.10   14.13
   0   8 -10  177.31   21.32
   0   8  10  178.75   26.22
   0   8  10  162.38   30.26
   0   8 -10  204.33   26.45
   0   8 -10  195.40   21.10
   0   8  11   64.39   21.41
   0   8  11  103.39   21.84
   0   8 -11  109.39   18.01
   0   8 -11   94.55   20.65
   0   8 -12    3.83   12.65
   0   8  12    5.56   12.41
   0   8  12  -19.64   16.54
   0   8 -12    5.41    9.85
   0   8  13   17.47   15.37
   0   8 -13   17.29   14.74
   0   8 -13   30.70   12.58
   0   8  13   17.35   18.22
   0   8  14   20.82   18.39
   0   8  14    0.44   13.56
   0   8 -14   44.13   18.69
   0   8 -14   41.82   14.62
   0   8  15   96.50   22.69
   0   8 -15  108.08   20.47
   0   8  15   82.57   27.93
   0   9   0    5.20    9.93
   0   9   0    1.08    6.69
   0   9   1  550.67   30.30
   0   9  -1  458.91   34.57
   0   9   1  488.65   38.63
   0   9  -1  491.65   29.81
   0   9  -2  593.31   33.48
   0   9   2  585.39   43.13
   0   9  -2  525.29   36.00
   0   9   2  643.72   32.35
   0   9   3   39.81   16.51
   0   9  -3   72.01   15.65
   0   9  -3   65.38   13.25
   0   9   3   51.36   11.14
   0   9   4   25.66    8.49
   0   9  -4   43.89   12.15
   0   9   4   41.67   17.26
   0   9  -4   41.52   12.14
   0   9   5   27.92    9.27
   0   9  -5   32.75   10.84
   0   9   5   23.82   15.53
   0   9  -5   22.83   10.20
   0   9  -6  164.48   18.51
   0   9  -6  163.87   20.68
   0   9  -6  182.69   22.14
   0   9   6  134.77   25.17
   0   9   6  190.68   19.73
   0   9  -7    7.73   10.34
   0   9  -7    3.43    7.50
   0   9  -7    5.40    7.45
   0   9   7  -16.52   16.23
   0   9   7    2.29    6.20
   0   9  -8  328.70   31.95
   0   9   8  321.88   39.42
   0   9  -8  329.81   27.14
   0   9  -8  359.24   28.51
   0   9   8  349.04   27.50
   0   9  -9  511.19   40.02
   0   9   9  498.24   48.76
   0   9  -9  524.05   34.95
   0   9  -9  515.07   33.83
   0   9   9  491.83   32.87
   0   9  10  -10.06   17.74
   0   9 -10   23.81   12.87
   0   9 -10   17.73    9.82
   0   9 -10    2.37    7.88
   0   9 -11   12.56    9.53
   0   9 -11   15.42   11.77
   0   9  11  -11.20   16.71
   0   9 -12   80.44   19.22
   0   9 -12  105.82   18.76
   0   9  12   65.13   23.31
   0   9  13   59.32   24.19
   0   9 -13   92.04   22.27
   0   9 -13   92.34   18.10
   0   9  14  -22.41   17.08
   0   9 -14    5.45    9.55
   0   9 -15   38.91   13.49
   0   9  15   37.48   21.88
   0  10   0  317.61   32.05
   0  10   0  385.73   27.49
   0  10   1  208.11   28.13
   0  10  -1  241.25   22.33
   0  10  -1  164.42   23.69
   0  10   1  213.55   20.78
   0  10   2   35.25   16.76
   0  10   2   46.99   10.74
   0  10  -2   14.36    9.34
   0  10  -2   36.78   10.19
   0  10   3   77.48   13.41
   0  10  -3   66.49   15.88
   0  10  -3   65.94   14.02
   0  10   3   68.91   20.25
   0  10   4   24.49   15.31
   0  10   4   19.93    8.73
   0  10  -4   33.57   12.99
   0  10  -4   27.23   10.93
   0  10  -5   15.15   11.30
   0  10   5   21.87    8.86
   0  10  -5   46.39   14.57
   0  10   5   24.40   16.82
   0  10  -6   41.57   13.75
   0  10  -6   25.76   11.22
   0  10  -6   24.66   10.09
   0  10   6   14.82   17.08
   0  10   6   33.77    9.34
   0  10  -7  204.40   23.69
   0  10  -7  204.11   22.55
   0  10   7  224.11   22.38
   0  10   7  198.23   32.56
   0  10  -7  195.78   25.24
   0  10   8    6.99    7.41
   0  10   8   17.86   15.52
   0  10  -8    1.16    9.64
   0  10  -8   -1.66   10.60
   0  10  -8    6.15    7.05
   0  10   9    8.42   15.69
   0  10   9   -4.62    7.58
   0  10  -9    4.82   11.40
   0  10  -9    3.10    8.65
   0  10  -9   -7.66    8.02
   0  10  10  199.48   23.05
   0  10 -10  202.29   23.64
   0  10 -10  221.53   30.03
   0  10  10  181.07   33.72
   0  10  11   34.63   20.81
   0  10 -11   53.50   14.15
   0  10  11   35.93   11.60
   0  10 -11   28.14   16.47
   0  10 -12   11.11   13.97
   0  10  12   10.67   19.17
   0  10 -12   15.51    9.57
   0  10 -13   -1.05    7.72
   0  10  13    7.23   21.09
   0  10 -13   20.87   14.17
   0  10  14   30.14   21.99
   0  10 -14   31.50   16.58
   0  11   0   -2.70    7.48
   0  11   0    3.26   13.79
   0  11   1  230.14   30.59
   0  11   1  296.60   25.70
   0  11  -1  271.73   25.12
   0  11  -1  251.09   30.03
   0  11  -2  290.63   30.98
   0  11   2  294.46   25.36
   0  11  -2  283.72   26.81
   0  11   2  301.27   36.19
   0  11  -3   12.78   10.65
   0  11  -3   17.32   10.39
   0  11   3   22.32    9.61
   0  11   3   30.97   15.23
   0  11  -4   37.17   12.37
   0  11   4   32.23   18.29
   0  11  -4   39.23   13.74
   0  11   4   55.17   12.84
   0  11  -5  200.45   25.39
   0  11   5  238.93   23.25
   0  11   5  209.00   33.73
   0  11  -5  230.65   26.74
   0  11  -6   67.27   17.08
   0  11  -6   78.62   14.68
   0  11   6   39.45   16.45
   0  11  -6   79.28   17.56
   0  11   6   84.43   15.02
   0  11   7   -1.69    6.63
   0  11  -7   -2.32    8.91
   0  11  -7   -5.14   10.33
   0  11  -7   -9.84    8.59
   0  11   7    8.02   16.05
   0  11  -8  186.34   26.53
   0  11  -8  180.76   23.20
   0  11  -8  227.75   24.51
   0  11   8  187.61   21.56
   0  11   8  191.75   34.02
   0  11   9  133.45   30.07
   0  11  -9  115.08   22.83
   0  11  -9  156.72   21.27
   0  11  -9  122.76   19.48
   0  11   9  151.33   19.69
   0  11 -10   71.21   15.62
   0  11  10   46.59   25.70
   0  11 -10   44.79   17.24
   0  11  11   44.69   21.74
   0  11 -11   28.33   11.17
   0  11 -11   54.19   19.88
   0  11  12   64.29   25.85
   0  11 -12   59.93   19.78
   0  11  13   48.77   24.20
   0  11 -13   52.47   19.74
   0  12   0   50.72   12.77
   0  12   0   46.03   18.44
   0  12  -1  116.66   18.37
   0  12  -1   70.81   20.11
   0  12   1  109.91   17.35
   0  12   1   70.60   21.76
   0  12   2   13.00    9.94
   0  12   2   12.72   15.80
   0  12  -2    3.57    9.16
   0  12  -2  -11.36   13.28
   0  12   3   43.46   18.87
   0  12  -3   94.56   18.49
   0  12  -3   56.21   15.88
   0  12   3   75.87   14.07
   0  12   4   87.00   24.42
   0  12  -4   87.27   20.50
   0  12   4  107.61   16.97
   0  12  -4   92.83   18.73
   0  12   5   45.59   20.73
   0  12  -5   37.67   15.60
   0  12  -5   25.59   15.22
   0  12   5   18.52    9.83
   0  12   6  126.59   18.00
   0  12  -6  158.37   24.75
   0  12  -6  111.35   17.34
   0  12  -6  125.76   22.72
   0  12   6   99.15   26.35
   0  12  -7   79.96   18.53
   0  12   7  100.03   16.56
   0  12  -7  108.14   22.00
   0  12   7  117.24   30.09
   0  12  -7  102.53   17.64
   0  12  -8   -7.89   11.90
   0  12  -8    3.80    8.36
   0  12  -8    9.03   10.57
   0  12   8   17.74   17.46
   0  12   9   11.25   14.37
   0  12  -9    9.56   12.52
   0  12  -9   -0.81    7.41
   0  12 -10   60.43   19.61
   0  12  10   24.38   19.91
   0  12  11   69.93   22.13
   0  12 -11   97.68   23.58
   0  13   0   -1.64    9.62
   0  13   0   -1.75   11.84
   0  13   1   55.13   13.87
   0  13  -1   26.45   15.77
   0  13   1   57.66   20.33
   0  13  -1   43.72   14.37
   0  13   2   67.26   23.37
   0  13  -2   67.93   17.01
   0  13   2   76.91   15.71
   0  13  -2   66.66   19.07
   0  13  -3   35.26   14.62
   0  13   3   23.91   16.08
   0  13  -3   29.16   13.18
   0  13   3   25.85   11.29
   0  13  -4   73.64   17.89
   0  13   4   85.14   26.52
   0  13  -4   43.09   15.99
   0  13   4   72.41   15.00
   0  13  -5  175.17   25.64
   0  13   5  174.65   21.52
   0  13  -5  149.29   24.36
   0  13   5  130.30   29.82
   0  13  -6  114.82   18.77
   0  13   6   95.78   26.82
   0  13  -6  126.71   22.99
   0  13  -6  125.68   23.10
   0  13  -7   36.70   15.43
   0  13  -7   57.52   15.94
   0  13   8   62.82   26.00
   0  13  -8   50.73   17.54
   0  13  -9   57.80   19.28
   0  13   9   55.04   23.35
   0  13 -10  -10.14   14.13
   0  13  10   47.85   24.09
   0  14   0   63.50   21.00
   0  14   0   51.95   14.37
   0  14  -1    7.93   13.05
   0  14   1  -14.12   16.73
   0  14  -1    3.37    9.34
   0  14   1    2.42    8.43
   0  14  -2   19.30   11.60
   0  14  -2   10.75   13.66
   0  14   2   25.51   11.03
   0  14   2   15.92   16.68
   0  14   3  194.28   23.68
   0  14  -3  133.83   23.18
   0  14  -3  177.14   29.23
   0  14   3  147.72   30.72
   0  14   4   45.43   21.21
   0  14  -4   42.11   14.90
   0  14  -4   24.38   14.69
   0  14   5   10.92   17.90
   0  14  -5   43.54   17.57
   0  14  -5    1.01   11.31
   0  14   6    7.19   16.68
   0  14  -6   22.92   13.86
   0  14  -6   27.45   14.90
   0  14  -7   82.12   20.87
   0  14   7   60.48   26.28
   0  14  -8    4.22   12.47
   0  14   8  -10.62   19.25
   0  15   0  -12.52   10.81
   0  15   0   -8.25   16.53
   0  15  -1   27.62   12.86
   0  15   1   47.49   15.49
   0  15   1   16.47   16.29
   0  15  -1   48.42   19.43
   0  15  -2  114.07   26.56
   0  15  -2  114.67   21.26
   0  15   2   75.05   26.79
   0  15  -3   38.25   16.87
   0  15   3   37.45   20.55
   0  15  -3   10.03   11.61
   0  15  -4   76.43   22.24
   0  15  -4   49.99   16.51
   0  15   4   82.70   28.11
   0  15  -5   83.78   20.48
   0  15  -5  117.30   25.44
  -1 -15   5   87.70   22.80
   1 -15  -5   83.12   22.80
   1 -15  -5   49.74   23.24
   1 -15  -4  -19.56   15.06
  -1 -15   4    8.20   12.72
   1 -15  -4   14.34   14.70
  -1 -15   4    3.53   14.54
  -1 -15   3   73.13   21.89
   1 -15  -3  104.09   24.65
   1 -15  -3   56.67   21.63
  -1 -15   3   58.74   18.60
   1 -15  -2   16.20   15.78
  -1 -15   2   -4.22   13.32
  -1 -15   2  -11.29   11.47
  -1 -15   2   -7.87   12.73
  -1 -15   1   33.95   18.77
  -1 -15   1   25.64   11.98
  -1 -15   1   26.04   14.36
   1 -15  -1   36.46   19.01
  -1 -15   0   44.83   19.20
   1 -15   0   36.91   16.99
  -1 -15   0   43.27   19.97
  -1 -15   0   49.91   17.41
  -1 -15  -1   91.18   22.71
   1 -15   1   62.77   20.27
  -1 -15  -1   76.68   19.90
  -1 -15  -1   51.11   19.59
  -1 -15  -2   38.20   16.83
  -1 -15  -2   63.49   20.81
  -1 -15  -2   64.54   19.85
   1 -15   2   42.43   19.90
  -1 -15  -3   35.94   16.12
  -1 -15  -3   -9.64   14.64
   1 -15   3    9.34   12.91
  -1 -15  -3    2.43   13.62
  -1 -15  -4   35.77   16.41
  -1 -15  -4   42.67   21.03
   1 -15   4   13.00   15.77
  -1 -15  -4   33.24   16.58
  -1 -15  -5   40.91   20.31
  -1 -15  -5   54.41   17.13
  -1 -15  -5   51.65   18.62
   1 -15   5   86.60   22.29
  -1 -14   8   83.85   29.49
   1 -14  -8  103.46   23.24
   1 -14  -8  111.81   25.23
   1 -14  -7   48.90   17.44
   1 -14  -7   42.97   19.55
   1 -14  -6   43.38   16.22
  -1 -14   6   58.01   21.87
   1 -14  -6   51.90   20.30
   1 -14  -5  179.60   32.08
  -1 -14   5  174.33   29.53
   1 -14  -5  152.51   27.65
  -1 -14   5  201.04   27.31
  -1 -14   4   54.44   17.29
   1 -14  -4  114.25   24.22
   1 -14  -4   79.13   22.98
  -1 -14   4   91.66   22.95
  -1 -14   3   37.56   16.45
  -1 -14   3   25.90   12.83
   1 -14  -3   31.44   15.77
  -1 -14   2   27.23   16.50
  -1 -14   2   37.76   15.03
  -1 -14   2   51.02   18.32
   1 -14  -2   14.24   11.82
  -1 -14   1   48.54   17.07
  -1 -14   1   75.74   21.08
  -1 -14   1   73.55   21.83
   1 -14  -1   34.60   14.77
  -1 -14   0   40.50   18.01
  -1 -14   0   42.15   14.99
   1 -14   0   18.45   15.86
  -1 -14   0   34.91   16.00
   1 -14   1   16.68   14.47
  -1 -14  -1    6.02   13.96
  -1 -14  -1    2.69   11.76
  -1 -14  -1  -17.47   12.04
  -1 -14  -2  199.14   29.58
   1 -14   2  237.59   33.92
  -1 -14  -2  191.56   31.19
  -1 -14  -2  198.28   29.37
  -1 -14  -3  106.35   25.00
  -1 -14  -3   74.48   19.74
  -1 -14  -3  125.70   23.96
   1 -14   3   86.84   21.51
   1 -14   4   -3.87   13.28
  -1 -14  -4   23.00   15.31
  -1 -14  -4   24.37   14.48
  -1 -14  -4  -21.23   14.26
  -1 -14  -5   64.02   22.87
   1 -14   5   71.45   20.78
  -1 -14  -5  107.87   24.81
  -1 -14  -5   41.47   16.40
  -1 -14  -6  144.05   25.81
  -1 -14  -6  105.18   27.65
   1 -14   6   89.26   24.01
  -1 -14  -6   53.47   19.57
  -1 -14  -7  -11.20   12.46
  -1 -14  -7   34.24   17.71
  -1 -14  -7   13.29   18.36
   1 -14   7   32.62   17.28
   1 -13 -10   62.45   19.69
   1 -13 -10   60.10   19.44
   1 -13 -10   72.67   22.35
  -1 -13  10   16.40   21.38
   1 -13  -9   31.34   15.90
  -1 -13   9  -32.86   21.47
   1 -13  -9   -7.19   13.85
   1 -13  -9  -14.37   15.93
   1 -13  -8   35.74   16.08
  -1 -13   8   39.32   22.87
   1 -13  -8    4.79   13.14
   1 -13  -8   14.68   15.28
   1 -13  -7  101.21   23.25
  -1 -13   7   64.89   20.29
   1 -13  -7  103.46   24.46
   1 -13  -7   73.63   20.50
  -1 -13   6   67.13   21.99
   1 -13  -6   85.87   19.81
   1 -13  -6   62.35   21.07
   1 -13  -6  109.28   21.77
   1 -13  -5   18.72   16.88
   1 -13  -5   18.11    9.60
  -1 -13   5   31.85   13.91
  -1 -13   5   49.64   17.45
   1 -13  -5   31.02   16.29
  -1 -13   4   31.35   14.00
   1 -13  -4   60.43   20.74
   1 -13  -4   33.71   12.81
  -1 -13   4   32.08   16.01
   1 -13  -4   36.29   16.32
  -1 -13   3   56.63   15.26
   1 -13  -3   69.24   15.95
   1 -13  -3   58.67   17.53
  -1 -13   3   62.55   18.86
  -1 -13   2   91.63   21.69
   1 -13  -2   71.25   15.97
  -1 -13   2   84.54   18.69
   1 -13  -2   33.20   15.80
  -1 -13   1   20.57   12.62
  -1 -13   1   12.75   13.17
  -1 -13   1    5.93   12.83
   1 -13  -1   14.20    7.50
   1 -13  -1    7.26   13.14
  -1 -13   0    4.80    9.18
   1 -13   0  -26.10   14.14
  -1 -13   0   -6.84   11.71
  -1 -13   0    7.24   11.99
   1 -13   1   41.68   18.03
  -1 -13  -1   42.54   16.54
  -1 -13  -1   43.43   17.98
  -1 -13  -1   39.30   14.62
   1 -13   2   23.13   15.86
  -1 -13  -2   14.43   13.04
  -1 -13  -2   37.22   14.90
  -1 -13  -2   15.65   14.13
  -1 -13  -3   78.51   20.72
  -1 -13  -3   68.37   20.72
  -1 -13  -3   75.87   18.46
   1 -13   3   95.79   22.64
  -1 -13  -4  215.51   30.54
   1 -13   4  197.74   29.36
  -1 -13  -4  226.52   31.86
  -1 -13  -4  194.64   27.48
  -1 -13  -5   96.22   23.70
  -1 -13  -5  106.27   20.98
   1 -13   5   86.65   21.40
  -1 -13  -5  128.47   26.30
   1 -13   6    2.67   10.01
  -1 -13  -6   45.30   16.37
   1 -13   6   19.29   14.51
  -1 -13  -6   29.80   16.42
  -1 -13  -6   12.20   18.09
  -1 -13  -7  123.75   28.42
   1 -13   7   68.59   22.39
  -1 -13  -7   56.16   15.91
  -1 -13  -7   87.82   21.93
  -1 -13  -8    9.88    9.82
  -1 -13  -8  -14.81   14.11
  -1 -13  -8    9.59   18.16
   1 -13   8   17.13   14.18
  -1 -13  -9   45.53   16.36
   1 -13   9   -7.67   24.81
  -1 -13  -9   34.70   17.83
   1 -12 -12  147.89   25.23
   1 -12 -12  147.67   31.96
  -1 -12  12  150.08   35.19
  -1 -12  11   55.38   23.66
   1 -12 -11   32.92   17.07
   1 -12 -11   23.05   13.78
   1 -12 -11    0.41   10.26
   1 -12 -10    7.24   14.35
   1 -12 -10   18.44   14.45
   1 -12 -10   21.53   18.28
  -1 -12  10   59.53   24.02
   1 -12  -9   47.15   17.13
   1 -12  -9   71.52   20.13
  -1 -12   9   73.27   25.58
   1 -12  -9   72.93   19.70
   1 -12  -8  232.36   29.87
  -1 -12   8  175.35   35.20
   1 -12  -8  207.48   29.91
   1 -12  -8  194.68   29.19
   1 -12  -7   44.32   17.56
   1 -12  -7   41.33   16.34
   1 -12  -7   41.73   15.07
  -1 -12   7   49.79   16.94
  -1 -12   6   57.34   18.91
   1 -12  -6   36.42   14.37
   1 -12  -6   42.30   17.52
   1 -12  -6   66.29   18.44
   1 -12  -5   89.46   18.82
  -1 -12   5  111.58   20.56
  -1 -12   5   83.36   20.70
   1 -12  -5   92.73   19.10
   1 -12  -5   71.82   19.26
  -1 -12   4   43.87   16.66
  -1 -12   4   46.15   14.10
   1 -12  -4   38.53   14.38
   1 -12  -4   68.91   15.44
  -1 -12   3    8.74   11.24
   1 -12  -3    0.13   10.18
   1 -12  -3   -5.72    8.37
   1 -12  -2   52.67   17.99
  -1 -12   2   61.43   15.97
   1 -12  -2   60.66   13.31
  -1 -12   2   49.60   15.62
   1 -12  -1  111.64   16.80
  -1 -12   1  134.76   21.81
   1 -12  -1   86.88   19.15
  -1 -12   1  116.22   22.28
   1 -12   0   -9.39    7.84
  -1 -12   0    2.60   10.37
  -1 -12   0  -24.66   13.11
  -1 -12   0    2.54    9.51
   1 -12   0   -0.07   13.53
  -1 -12  -1   30.08   12.75
   1 -12   1   24.64    8.29
  -1 -12  -1   33.36   16.18
   1 -12   1   30.18   15.53
  -1 -12  -1   33.72   14.05
  -1 -12  -2  162.80   24.87
   1 -12   2  123.76   17.27
  -1 -12  -2  186.43   27.11
   1 -12   2  161.09   25.90
  -1 -12  -2  141.36   23.62
   1 -12   3  133.18   24.99
  -1 -12  -3  154.48   25.02
  -1 -12  -3  208.68   29.79
  -1 -12  -3  125.25   22.07
   1 -12   4   53.46   17.68
  -1 -12  -4   26.45   15.34
  -1 -12  -4   34.16   14.17
  -1 -12  -4   36.69   17.47
   1 -12   5  156.79   25.90
  -1 -12  -5  171.29   27.51
  -1 -12  -5  155.94   24.38
  -1 -12  -5  119.51   24.73
  -1 -12  -6  111.18   20.46
   1 -12   6  104.98   19.06
  -1 -12  -6  125.85   24.94
  -1 -12  -6  122.74   23.73
   1 -12   6   90.89   21.76
   1 -12   7   -6.63   12.74
  -1 -12  -7   -5.42   15.81
  -1 -12  -7   10.41   10.84
  -1 -12  -7    3.82   12.28
   1 -12   7    6.03    8.33
   1 -12   8   41.56   16.71
  -1 -12  -8   44.18   18.59
  -1 -12  -8   23.25   17.04
  -1 -12  -8   29.16   13.20
   1 -12   8   15.22   10.52
   1 -12   9   94.36   26.42
  -1 -12  -9   57.88   22.14
  -1 -12  -9   54.93   15.77
  -1 -12 -10    4.61   14.72
  -1 -12 -10   19.99   12.59
   1 -12  10   10.14   16.95
   1 -12  11   44.59   26.54
  -1 -12 -11   -2.77   11.52
   1 -11 -13   25.08   11.44
  -1 -11  13   42.26   22.23
  -1 -11  12   22.76   16.70
   1 -11 -12   27.20   19.17
   1 -11 -12    0.71   14.71
   1 -11 -11   26.17   13.32
   1 -11 -11   25.76   15.48
   1 -11 -11   33.71   14.33
  -1 -11  11    2.38   18.58
  -1 -11  10  115.80   28.54
   1 -11 -10   89.73   21.23
   1 -11 -10   82.41   21.92
   1 -11 -10   57.44   17.50
   1 -11  -9  107.73   22.25
   1 -11  -9  106.91   21.71
  -1 -11   9   64.76   25.70
   1 -11  -9   60.67   20.94
   1 -11  -8   42.12   15.72
   1 -11  -8   40.06   15.95
  -1 -11   8   33.52   18.86
   1 -11  -8   42.17   16.11
   1 -11  -7  203.61   26.67
   1 -11  -7  203.33   27.51
  -1 -11   7  215.06   30.14
   1 -11  -7  220.70   28.75
  -1 -11   6  314.92   22.94
  -1 -11   6  292.81   33.33
  -1 -11   6  331.35   32.31
   1 -11  -6  318.92   32.44
   1 -11  -6  347.77   33.68
   1 -11  -6  344.34   34.81
  -1 -11   5   57.07   14.61
   1 -11  -5   39.78   14.10
   1 -11  -5   96.37   20.12
   1 -11  -5   66.87   17.18
  -1 -11   5   65.90   18.03
   1 -11  -4  199.44   26.19
  -1 -11   4  187.21   23.64
  -1 -11   4  204.06   27.18
   1 -11  -4  212.90   24.47
   1 -11  -3  285.17   26.42
   1 -11  -3  316.66   31.51
  -1 -11   3  334.48   33.30
  -1 -11   3  299.47   29.36
   1 -11  -2    6.25   10.68
   1 -11  -2   13.03    8.48
  -1 -11   2   18.93   12.17
  -1 -11   2   13.87   10.66
  -1 -11   1   -3.40    8.16
   1 -11  -1   -3.51    7.11
   1 -11  -1   -5.95   12.35
  -1 -11   1    7.48   10.20
   1 -11   0  108.20   20.66
   1 -11   0   99.97   14.82
  -1 -11   0  107.36   19.07
  -1 -11   0   93.86   19.31
  -1 -11   0   86.53   18.39
   1 -11   1   96.14   20.20
  -1 -11  -1   96.52   19.01
   1 -11   1   96.72   14.15
  -1 -11  -1  128.50   22.47
  -1 -11  -1  103.92   19.56
  -1 -11  -2   14.17   11.76
  -1 -11  -2    5.76    9.56
  -1 -11  -2    3.43    9.86
   1 -11   2    4.48   11.26
   1 -11   2    3.08    5.75
  -1 -11  -3  126.93   22.36
   1 -11   3   82.21   18.18
  -1 -11  -3   94.55   18.62
  -1 -11  -3  122.38   22.05
   1 -11   3   94.70   14.40
   1 -11   4  146.78   24.34
  -1 -11  -4  165.51   24.78
  -1 -11  -4  145.23   21.98
  -1 -11  -4  141.31   24.03
  -1 -11  -5   81.43   19.85
   1 -11   5  106.24   21.84
  -1 -11  -5  121.97   20.78
  -1 -11  -5   65.85   18.31
   1 -11   6   54.95   14.55
  -1 -11  -6   36.54   12.82
   1 -11   6   58.09   16.85
  -1 -11  -6   68.93   19.69
  -1 -11  -6   62.91   18.89
  -1 -11  -6   78.42   15.61
   1 -11   7  105.29   22.04
   1 -11   7   83.32   17.12
  -1 -11  -7   81.27   15.52
  -1 -11  -7   73.17   16.55
  -1 -11  -7   84.16   22.57
  -1 -11  -7   59.67   19.10
  -1 -11  -8   67.44   20.09
  -1 -11  -8   70.95   16.25
  -1 -11  -8   70.55   15.62
   1 -11   8   47.69   17.67
  -1 -11  -8   55.84   19.66
   1 -11   8   84.58   16.57
  -1 -11  -9   15.93   10.88
  -1 -11  -9   38.07   20.79
   1 -11   9   24.99   10.67
   1 -11   9   23.24   21.58
  -1 -11 -10   30.43   18.13
   1 -11  10   48.33   22.33
  -1 -11 -10   58.24   15.33
   1 -11  10   18.96    9.89
  -1 -11 -11   88.97   25.20
   1 -11  11  126.78   31.46
   1 -11  12   65.53   24.11
  -1 -11 -12   61.50   26.12
   1 -10 -14  -21.43   18.14
   1 -10 -14   -5.91   10.31
  -1 -10  14    2.49   22.06
  -1 -10  13    4.41   17.16
   1 -10 -13   -7.48   14.37
   1 -10 -13   18.19   11.12
  -1 -10  12  136.90   31.00
   1 -10 -12   98.94   18.97
   1 -10 -12  124.90   28.09
   1 -10 -11   51.29   17.17
   1 -10 -11   26.95   13.18
   1 -10 -11   51.70   18.35
  -1 -10  11   61.10   24.50
   1 -10 -10    7.18   11.17
   1 -10 -10   23.58   12.50
   1 -10 -10   19.09   15.58
  -1 -10  10   10.04   16.83
   1 -10  -9   87.01   20.75
   1 -10  -9   92.60   18.21
  -1 -10   9  112.11   27.56
   1 -10  -9   90.63   18.88
   1 -10  -8   62.38   17.26
  -1 -10   8   79.43   11.46
  -1 -10   8   74.82   22.22
   1 -10  -8   93.45   18.60
   1 -10  -8   74.94   18.00
   1 -10  -7   19.03   11.29
  -1 -10   7   38.02    8.28
  -1 -10   7   45.08   15.33
   1 -10  -7   22.35   13.26
   1 -10  -7   53.56   16.38
   1 -10  -6  102.90   18.76
  -1 -10   6   94.56   16.97
  -1 -10   6   86.57   12.54
   1 -10  -6   69.39   16.96
   1 -10  -6  112.02   21.28
  -1 -10   6   96.55   19.19
  -1 -10   5   55.71   14.43
   1 -10  -5   97.29   18.27
   1 -10  -5   70.25   16.55
  -1 -10   5   84.38   18.90
  -1 -10   4  107.05   19.69
   1 -10  -4  119.35   18.50
  -1 -10   4  107.12   16.94
   1 -10  -4  124.19   21.03
  -1 -10   3   10.46   11.27
  -1 -10   3    3.68    8.12
   1 -10  -3    9.35    9.38
   1 -10  -3   13.18   11.43
  -1 -10   2  295.47   29.02
   1 -10  -2  285.33   24.19
   1 -10  -2  345.19   31.25
  -1 -10   2  272.14   26.73
  -1 -10   1  305.78   27.99
   1 -10  -1  302.21   29.35
  -1 -10   1  275.44   27.42
   1 -10  -1  319.52   24.19
  -1 -10   0  125.53   19.64
   1 -10   0  128.40   20.72
   1 -10   0  108.72   14.16
  -1 -10   0   84.42   16.90
  -1 -10  -1  155.82   22.11
   1 -10   1  162.15   16.76
  -1 -10  -1  145.96   20.87
  -1 -10  -1  157.11   22.06
   1 -10   1  151.52   22.30
  -1 -10  -2  117.66   20.06
   1 -10   2  150.59   16.04
  -1 -10  -2  102.62   18.04
   1 -10   2  124.00   19.68
  -1 -10  -2  127.76   20.93
   1 -10   3   39.52    9.92
  -1 -10  -3   41.36   12.43
  -1 -10  -3   53.09   16.27
  -1 -10  -3   57.70   15.63
   1 -10   3   32.76   13.73
  -1 -10  -4   50.96   15.89
   1 -10   4   68.51   17.15
  -1 -10  -4   70.89   15.40
  -1 -10  -4   55.61   16.42
  -1 -10  -5  506.90   40.67
  -1 -10  -5  429.55   30.89
   1 -10   5  448.17   37.16
  -1 -10  -5  468.44   34.36
  -1 -10  -5  459.21   40.62
  -1 -10  -6   51.85   13.26
  -1 -10  -6   39.54   16.68
  -1 -10  -6   55.97   17.36
  -1 -10  -6   46.00   13.06
   1 -10   6   42.42   12.96
   1 -10   6   39.23   16.12
  -1 -10  -7    7.88   13.82
   1 -10   7    8.96   12.44
  -1 -10  -7    3.96    9.56
  -1 -10  -7   22.03   10.69
   1 -10   7   14.40    9.86
  -1 -10  -7    8.96    8.60
  -1 -10  -8   85.11   16.39
  -1 -10  -8   97.65   17.58
   1 -10   8   59.63   17.58
   1 -10   8   86.73   16.93
  -1 -10  -8   70.42   22.13
  -1 -10  -9  148.05   20.94
   1 -10   9  207.89   34.63
  -1 -10  -9  164.32   21.77
  -1 -10  -9  120.73   27.65
   1 -10   9  148.92   21.67
  -1 -10 -10   26.70   10.26
   1 -10  10   30.26   20.80
  -1 -10 -10   18.12   10.81
   1 -10  10   30.34   11.80
  -1 -10 -10    7.75   13.81
  -1 -10 -11   11.26    9.87
  -1 -10 -11    7.14   16.29
   1 -10  11   -3.65    8.41
   1 -10  11  -13.90   17.95
  -1 -10 -11    3.10    7.54
   1 -10  12   57.70   23.79
  -1 -10 -12   19.64   17.22
  -1 -10 -13   11.04   15.59
   1 -10  13   47.58   22.98
  -1  -9  15  -34.81   22.95
   1  -9 -15    8.65   11.50
   1  -9 -15  -20.62   18.31
  -1  -9  14  179.24   36.50
   1  -9 -14   85.98   25.89
   1  -9 -14  159.61   24.55
   1  -9 -13   41.91   23.22
   1  -9 -13   13.66   10.91
  -1  -9  13   40.80   20.98
  -1  -9  12   34.54   23.45
   1  -9 -12    5.77   11.34
   1  -9 -12   -4.20   10.98
   1  -9 -11  149.01   22.68
   1  -9 -11  103.72   24.41
  -1  -9  11  135.28   29.27
   1  -9 -10  119.18   20.71
  -1  -9  10  107.12   27.20
   1  -9 -10  109.75   24.20
   1  -9 -10   97.29   18.55
  -1  -9   9   81.92   25.02
  -1  -9   9  143.80   14.42
   1  -9  -9  128.75   24.08
   1  -9  -9  153.98   22.92
   1  -9  -9  210.16   25.39
   1  -9  -8   21.11   12.40
   1  -9  -8   39.96   12.21
   1  -9  -8   32.59    7.20
  -1  -9   8   44.18    8.68
  -1  -9   8   26.93   18.32
   1  -9  -8   48.93   14.61
   1  -9  -7  222.20   27.43
   1  -9  -7  285.30   28.52
  -1  -9   7  319.63   20.70
   1  -9  -7  311.17   18.69
  -1  -9   7  306.09   30.94
   1  -9  -7  285.97   28.06
   1  -9  -6  146.91   20.39
   1  -9  -6  173.10   23.62
  -1  -9   6  175.51   23.51
   1  -9  -6  147.05   21.24
  -1  -9   6  169.28   21.50
  -1  -9   6  167.38   15.26
  -1  -9   5   -2.59    8.31
   1  -9  -5    5.84   10.03
   1  -9  -5    8.72   10.25
  -1  -9   5   -7.11    9.65
  -1  -9   4  120.51   17.74
   1  -9  -4   92.39   17.21
   1  -9  -4   93.04   16.18
  -1  -9   4  105.03   18.69
  -1  -9   3  110.63   16.85
  -1  -9   3  127.72   19.94
   1  -9  -3   97.65   15.23
   1  -9  -3  115.21   18.87
  -1  -9   2  190.44   21.53
   1  -9  -2  184.60   22.38
   1  -9  -2  169.73   18.26
  -1  -9   2  166.19   21.25
   1  -9  -1   -0.50    5.54
   1  -9  -1   -0.68    9.02
  -1  -9   1    0.04    8.12
  -1  -9   1    5.28    9.10
   1  -9   0  496.46   34.52
  -1  -9   0  448.96   32.53
  -1  -9   0  455.47   32.05
   1  -9   0  519.64   27.86
   1  -9   1  681.95   40.58
  -1  -9  -1  638.26   39.79
  -1  -9  -1  671.85   38.52
  -1  -9  -1  645.30   40.20
   1  -9   1  664.93   30.94
  -1  -9  -2   34.39   11.15
   1  -9   2   14.22    6.68
  -1  -9  -2   16.16   10.63
  -1  -9  -2   27.22   13.01
   1  -9   2   28.28   12.51
  -1  -9  -3  135.57   20.10
   1  -9   3  138.03   15.03
   1  -9   3  160.89   21.57
  -1  -9  -3  146.01   18.82
  -1  -9  -3  147.88   17.98
  -1  -9  -3   99.24   19.08
  -1  -9  -4   21.30   10.37
  -1  -9  -4   16.14    8.80
  -1  -9  -4   39.29   13.79
  -1  -9  -4   16.49   10.58
   1  -9   4   23.12   12.24
   1  -9   5   47.05   14.55
  -1  -9  -5   46.24   11.81
  -1  -9  -5   45.87   12.48
  -1  -9  -5   33.58   14.70
  -1  -9  -5   48.15   15.27
  -1  -9  -6    1.55   12.92
  -1  -9  -6    3.09    6.72
  -1  -9  -6    5.84   11.71
   1  -9   6    8.29    8.85
   1  -9   6   -0.49    9.79
  -1  -9  -6    7.67    8.17
  -1  -9  -7  177.51   20.78
  -1  -9  -7  205.30   26.64
  -1  -9  -7  171.94   28.37
   1  -9   7  184.23   24.71
  -1  -9  -7  181.26   21.02
   1  -9   7  210.16   23.13
  -1  -9  -8  301.63   37.81
  -1  -9  -8  358.02   29.79
  -1  -9  -8  338.91   28.06
   1  -9   8  360.58   33.14
   1  -9   8  407.59   31.63
  -1  -9  -9    2.97    7.88
  -1  -9  -9    2.48    8.86
  -1  -9  -9   13.99   14.17
   1  -9   9   19.02   15.73
   1  -9   9    9.82    9.40
  -1  -9 -10  114.40   19.70
   1  -9  10  143.84   20.39
   1  -9  10   92.14   25.36
  -1  -9 -10  129.33   28.65
  -1  -9 -10  116.57   18.11
   1  -9  11  233.08   26.05
  -1  -9 -11  258.45   24.98
   1  -9  11  214.17   35.27
  -1  -9 -11  198.26   35.55
  -1  -9 -11  184.66   25.21
   1  -9  12   23.06   19.22
   1  -9  12   -8.76   10.08
  -1  -9 -12   15.11   12.25
  -1  -9 -12    9.02   14.50
  -1  -9 -13   16.51   17.73
  -1  -9 -13   27.66   13.13
   1  -9  13   14.24   17.10
   1  -9  13   11.64   10.76
   1  -9  14   38.38   20.65
  -1  -9 -14   29.52   17.76
  -1  -8  16   49.98   22.99
   1  -8 -15  140.34   22.94
  -1  -8  15  115.32   31.84
   1  -8 -14   58.19   15.90
  -1  -8  14   41.47   20.76
  -1  -8  13   11.30   17.75
   1  -8 -13   33.73   12.17
  -1  -8  12  264.66   38.02
   1  -8 -12  257.86   28.36
  -1  -8  11   60.04   23.84
   1  -8 -11   70.73   13.35
  -1  -8  11   61.14   10.45
   1  -8 -11   90.83   18.14
  -1  -8  10   15.00    6.01
   1  -8 -10   17.42   10.46
  -1  -8  10   18.17   16.75
   1  -8 -10    6.24    6.74
   1  -8 -10   28.63   12.59
  -1  -8   9  165.61   15.24
   1  -8  -9  175.98   27.31
   1  -8  -9  129.23   19.37
  -1  -8   9  187.54   31.61
   1  -8  -9  170.09   16.32
   1  -8  -9  142.44   20.34
   1  -8  -8  138.04   23.56
  -1  -8   8  194.61   31.60
   1  -8  -8  156.56   20.04
   1  -8  -8  122.80   19.26
  -1  -8   8  148.70   14.11
   1  -8  -8  154.36   14.29
   1  -8  -7   38.53    7.42
   1  -8  -7   17.68   11.01
   1  -8  -7   38.38   12.19
   1  -8  -7   47.40   15.40
  -1  -8   7   46.15   18.49
  -1  -8   7   28.32    6.92
   1  -8  -6  128.82   19.95
   1  -8  -6  120.34   17.38
  -1  -8   6  118.51   12.09
  -1  -8   6   96.45   16.94
   1  -8  -6  108.94   10.88
  -1  -8   6   96.01   17.87
   1  -8  -6  133.99   19.46
  -1  -8   5  292.31   27.09
   1  -8  -5  291.77   26.65
  -1  -8   5  318.18   27.13
   1  -8  -5  302.38   26.30
  -1  -8   4  117.03   16.60
   1  -8  -4  131.27   18.32
  -1  -8   4  150.08   20.88
   1  -8  -4  122.92   17.01
  -1  -8   3  174.15   20.56
   1  -8  -3  177.15   18.69
  -1  -8   3  137.39   17.66
   1  -8  -3  204.19   22.00
   1  -8  -2  280.09   25.01
  -1  -8   2  249.94   23.09
   1  -8  -2  269.72   21.04
  -1  -8   2  278.45   25.05
   1  -8  -1  402.41   29.04
  -1  -8   1  414.95   29.15
   1  -8  -1  422.31   24.60
  -1  -8   1  372.93   27.99
  -1  -8   0    4.05    7.51
   1  -8   0    3.21    5.04
   1  -8   0   -4.47    9.44
  -1  -8   0    4.49    7.80
   1  -8   1    0.51    4.68
  -1  -8  -1   -3.06    9.63
  -1  -8  -1    4.91    9.53
  -1  -8  -1    2.28    7.04
   1  -8   1    4.89    9.65
   1  -8   2  176.14   15.35
  -1  -8  -2  157.14   20.33
   1  -8   2  156.57   19.22
  -1  -8  -2  161.06   20.71
  -1  -8  -2  172.77   19.00
  -1  -8  -3  261.37   21.68
   1  -8   3  253.31   24.56
  -1  -8  -3  218.09   25.19
  -1  -8  -3  270.62   22.98
   1  -8   3  279.56   19.36
  -1  -8  -3  286.41   26.41
  -1  -8  -4   91.95   18.44
  -1  -8  -4  148.56   20.82
   1  -8   4  108.69   17.48
  -1  -8  -4  131.35   16.79
  -1  -8  -4  155.02   17.63
  -1  -8  -5  251.51   26.71
  -1  -8  -5  267.30   23.06
  -1  -8  -5  293.27   31.22
  -1  -8  -5  275.16   23.19
   1  -8   5  275.62   26.49
   1  -8   6   97.90   17.98
  -1  -8  -6  122.97   21.90
   1  -8   6  140.43   18.03
  -1  -8  -6  132.92   16.68
  -1  -8  -6  144.23   21.10
  -1  -8  -6  123.44   16.47
  -1  -8  -7   28.54   15.93
  -1  -8  -7   40.15   13.84
  -1  -8  -7   37.03    9.75
   1  -8   7   18.28   10.35
   1  -8   7   20.64   10.14
  -1  -8  -7   35.58   10.57
  -1  -8  -8  158.37   18.51
  -1  -8  -8  200.07   22.22
   1  -8   8  213.75   23.03
  -1  -8  -8  144.79   25.34
   1  -8   8  141.74   21.06
  -1  -8  -9  235.60   25.16
   1  -8   9  304.82   37.33
   1  -8   9  246.21   24.62
  -1  -8  -9  283.11   23.97
  -1  -8  -9  197.88   31.38
  -1  -8 -10   66.88   21.46
  -1  -8 -10   45.18   13.57
  -1  -8 -10   57.69   12.04
   1  -8  10   69.23   22.03
   1  -8  10   47.17   13.66
  -1  -8 -11   22.72    9.07
   1  -8  11   19.73   10.47
   1  -8  11    6.62   15.68
  -1  -8 -11    9.29    9.22
  -1  -8 -11   29.82   18.46
   1  -8  12   46.72   14.02
   1  -8  12   27.39   18.58
  -1  -8 -12    7.75   14.04
  -1  -8 -12   21.10   12.01
  -1  -8 -13    8.15   16.64
   1  -8  13   38.80   17.69
  -1  -8 -13   41.56   13.84
   1  -8  13   44.15   14.32
   1  -8  14   14.24   16.18
  -1  -8 -14    5.20   11.04
  -1  -8 -14    6.24   17.32
   1  -8  14   18.81    9.90
  -1  -8 -15    4.62   10.59
  -1  -8 -15  -10.23   16.17
   1  -8  15   10.28   15.70
  -1  -7  16   87.44   26.16
  -1  -7  15   40.79   19.83
   1  -7 -15    9.59   10.50
   1  -7 -14  137.93   21.98
  -1  -7  14  138.29   30.31
   1  -7 -14  126.47   20.41
  -1  -7  13  316.28   24.57
  -1  -7  13  286.24   39.30
   1  -7 -13  309.55   30.03
   1  -7 -13  279.71   27.15
   1  -7 -12   69.84   15.50
  -1  -7  12   76.75   24.78
   1  -7 -12   82.50   17.14
  -1  -7  12   81.52   13.20
  -1  -7  11   30.52   18.41
   1  -7 -11   23.50    9.92
  -1  -7  11   37.91    8.46
   1  -7 -11   17.48    8.61
   1  -7 -10  305.43   23.48
   1  -7 -10  310.62   27.63
  -1  -7  10  274.67   36.32
   1  -7 -10  308.73   27.77
  -1  -7  10  313.94   21.27
  -1  -7   9  185.42   29.63
   1  -7  -9  157.82   20.14
  -1  -7   9  179.94   15.44
   1  -7  -9  196.19   22.17
   1  -7  -9  164.76   16.15
   1  -7  -8   24.27   10.37
  -1  -7   8   23.56    6.26
   1  -7  -8   26.12    7.58
  -1  -7   8   17.69   14.83
   1  -7  -8   14.59    8.10
   1  -7  -7  194.94   21.42
  -1  -7   7  220.66   29.41
   1  -7  -7  206.96   15.25
   1  -7  -7  192.25   21.33
  -1  -7   7  242.34   16.20
   1  -7  -6  746.81   38.47
   1  -7  -6  764.26   38.67
  -1  -7   6  833.69   28.89
   1  -7  -6  690.23   41.15
  -1  -7   6  797.75   42.23
   1  -7  -6  756.46   26.15
   1  -7  -5   68.57   13.16
  -1  -7   5   96.37   15.03
  -1  -7   5   83.65   16.33
  -1  -7   5   67.30    8.66
   1  -7  -5   64.62    7.76
   1  -7  -5   50.91   12.88
  -1  -7   4  209.86   21.62
   1  -7  -4  214.33   20.92
   1  -7  -4  233.32   21.86
  -1  -7   4  205.17   19.99
   1  -7  -3  857.21   39.44
  -1  -7   3  867.51   39.01
  -1  -7   3  788.54   38.74
   1  -7  -3  806.94   36.12
  -1  -7   2   48.34   11.33
   1  -7  -2   50.99   10.27
  -1  -7   2   75.80   13.95
   1  -7  -2   68.76   13.25
  -1  -7   1  202.23   19.77
   1  -7  -1  175.76   14.83
   1  -7  -1  170.44   18.91
  -1  -7   1  189.45   18.89
   1  -7   0  435.98   21.92
  -1  -7   0  443.60   29.15
   1  -7   0  434.73   28.37
  -1  -7   0  379.54   25.41
  -1  -7  -1  460.35   31.01
   1  -7   1  391.85   27.36
  -1  -7  -1  407.48   25.84
   1  -7   1  439.76   21.15
  -1  -7  -2   88.74   15.30
  -1  -7  -2   48.75   10.38
   1  -7   2   78.84    9.60
  -1  -7  -2   73.74   12.09
   1  -7   2   78.19   13.91
  -1  -7  -3  300.52   21.93
  -1  -7  -3  310.35   22.44
  -1  -7  -3  351.97   27.29
  -1  -7  -3  313.38   28.24
   1  -7   3  351.35   26.44
   1  -7   4   31.50   10.75
  -1  -7  -4   45.22   12.00
  -1  -7  -4   37.25    9.34
  -1  -7  -4   29.49   13.04
  -1  -7  -4   49.50   10.75
   1  -7   5   64.03   12.70
   1  -7   5   74.39   14.66
  -1  -7  -5   64.25   12.29
  -1  -7  -5   61.34   15.32
  -1  -7  -5   54.55   12.88
  -1  -7  -5   45.27   10.02
   1  -7   6    7.36    8.51
  -1  -7  -6   -2.22    7.55
  -1  -7  -6   23.80   13.98
   1  -7   6    1.94    7.57
  -1  -7  -6    2.91    9.48
  -1  -7  -6    4.49    5.79
  -1  -7  -7  153.02   25.14
  -1  -7  -7  149.91   16.03
   1  -7   7  191.55   22.11
  -1  -7  -7  180.56   20.16
   1  -7   7  114.54   17.53
  -1  -7  -8  153.25   26.91
   1  -7   8  170.10   21.31
  -1  -7  -8  165.98   20.54
  -1  -7  -8  194.26   18.60
   1  -7   8  182.26   27.49
   1  -7   8  200.29   21.26
   1  -7   9   82.41   20.90
   1  -7   9   70.29   15.24
  -1  -7  -9   92.60   13.43
  -1  -7  -9   55.07   13.63
  -1  -7  -9   51.78   18.54
  -1  -7 -10   19.37   11.02
   1  -7  10   24.39   16.98
  -1  -7 -10   55.09   12.13
   1  -7  10   26.72   10.89
  -1  -7 -10   38.13   18.86
  -1  -7 -11  236.13   21.39
   1  -7  11  216.77   24.68
  -1  -7 -11  272.83   37.66
   1  -7  11  310.87   39.08
  -1  -7 -11  287.14   30.32
  -1  -7 -12   19.52    8.23
  -1  -7 -12   31.40   14.81
   1  -7  12   16.94   10.94
   1  -7  12   27.33   16.42
  -1  -7 -12   52.24   21.16
   1  -7  13   -3.06   17.07
  -1  -7 -13   14.57   17.42
  -1  -7 -13   21.60   13.46
   1  -7  13    8.78    9.41
  -1  -7 -14   25.30   14.25
   1  -7  14   28.32   12.46
  -1  -7 -14    4.73   13.02
   1  -7  14   27.19   18.27
   1  -7  15   16.80   15.35
   1  -7  15   38.05   15.61
  -1  -7 -15   58.06   19.63
  -1  -7 -15   48.39   25.22
  -1  -6  17   25.58   19.57
   1  -6 -16   52.10   16.94
  -1  -6  16   19.92   15.88
  -1  -6  15  160.52   30.80
   1  -6 -15  132.57   21.72
   1  -6 -15  123.17   24.91
   1  -6 -15  120.36   21.72
  -1  -6  14   65.46   22.66
  -1  -6  14   30.20   10.30
   1  -6 -14   50.27   14.84
   1  -6 -14   42.25   13.85
   1  -6 -14   30.72   14.42
   1  -6 -13    5.19    9.46
  -1  -6  13   -9.69   15.45
   1  -6 -13    6.12    8.93
   1  -6 -13   -4.18   12.25
  -1  -6  13    6.35    7.46
  -1  -6  12   83.51   13.09
   1  -6 -12   77.21   15.71
   1  -6 -12   61.55   14.40
   1  -6 -12   48.98   16.98
  -1  -6  12   28.63   16.94
   1  -6 -11   10.65   10.62
  -1  -6  11   10.35    6.21
   1  -6 -11   -4.62    7.49
   1  -6 -11    8.07    8.02
   1  -6 -10    8.48   10.22
   1  -6 -10   -1.56    8.06
   1  -6 -10    1.18    6.99
  -1  -6  10   12.55   13.17
  -1  -6  10   19.26    6.60
  -1  -6   9  316.02   19.89
   1  -6  -9  254.81   25.65
  -1  -6   9  339.27   36.49
   1  -6  -9  330.35   26.56
   1  -6  -9  287.20   21.69
   1  -6  -9  314.54   25.41
   1  -6  -8  213.41   21.56
   1  -6  -8  209.12   17.25
  -1  -6   8  231.70   16.08
   1  -6  -8  177.08   18.93
  -1  -6   8  213.40   29.34
  -1  -6   7  147.21   24.37
  -1  -6   7  169.30   12.96
   1  -6  -7  155.38   18.20
   1  -6  -7  170.35   14.06
   1  -6  -7  154.34   17.12
  -1  -6   6   72.92    8.54
   1  -6  -6   80.16    9.06
  -1  -6   6   78.88   18.15
   1  -6  -6   91.46   13.78
   1  -6  -6   72.75   13.23
   1  -6  -5  397.32   25.96
  -1  -6   5  419.61   28.57
   1  -6  -5  437.58   17.55
  -1  -6   5  402.61   26.92
  -1  -6   5  455.70   19.17
   1  -6  -4  411.21   15.64
   1  -6  -4  408.53   26.75
   1  -6  -4  399.18   25.93
  -1  -6   4  407.00   26.27
  -1  -6   4  380.19   26.35
  -1  -6   3   25.92    9.97
  -1  -6   3   18.27    8.58
   1  -6  -3   14.30    7.66
   1  -6  -3   16.56    7.94
   1  -6  -2   62.84   11.36
  -1  -6   2   60.68   10.99
  -1  -6   2   67.85    7.52
   1  -6  -2   70.96   10.47
  -1  -6   2   67.08   11.58
   1  -6  -1  319.89   18.30
   1  -6  -1  301.41   21.83
  -1  -6   1  375.47   24.55
  -1  -6   1  328.33   22.25
   1  -6  -1  362.78   18.41
  -1  -6   1  340.97   16.99
   1  -6   0   52.93    7.96
   1  -6   0   66.13   12.20
  -1  -6   0   51.26   11.51
  -1  -6   0   49.74   10.25
   1  -6   0   55.86    7.84
  -1  -6  -1  295.64   20.48
  -1  -6  -1  339.80   24.95
   1  -6   1  331.24   16.74
   1  -6   1  318.57   22.83
  -1  -6  -1  360.79   22.47
  -1  -6  -2  768.62   31.52
   1  -6   2  792.17   26.25
  -1  -6  -2  812.89   33.10
   1  -6   2  777.70   35.05
  -1  -6  -2  767.07   39.30
  -1  -6  -3 1227.31   50.51
   1  -6   3 1192.31   43.67
  -1  -6  -3 1118.91   39.52
  -1  -6  -3 1155.26   38.10
  -1  -6  -4   65.90   15.36
   1  -6   4   61.40   11.96
  -1  -6  -4   74.00   10.73
  -1  -6  -4   77.17   12.26
  -1  -6  -4   53.92   12.73
  -1  -6  -5  303.03   25.27
  -1  -6  -5  295.95   19.91
   1  -6   5  301.12   23.29
  -1  -6  -5  298.24   22.96
   1  -6   5  282.63   23.11
  -1  -6  -5  299.07   29.48
  -1  -6  -6  273.62   25.16
  -1  -6  -6  288.66   30.02
   1  -6   6  316.19   25.06
   1  -6   6  266.90   21.90
  -1  -6  -6  274.76   19.61
  -1  -6  -6  289.85   23.50
  -1  -6  -7   19.68   14.22
   1  -6   7   20.34    9.47
   1  -6   7   30.59   10.85
  -1  -6  -7   34.02    8.41
  -1  -6  -7   10.76    7.79
  -1  -6  -8  129.00   18.38
  -1  -6  -8  123.88   23.39
   1  -6   8  102.95   20.87
   1  -6   8  118.49   16.40
  -1  -6  -8  101.08   13.14
   1  -6   9   92.49   20.68
  -1  -6  -9   80.87   11.96
  -1  -6  -9   67.77   14.79
   1  -6   9   91.86   15.71
   1  -6  10  107.40   22.67
  -1  -6 -10   83.23   16.82
   1  -6  10   88.43   15.60
  -1  -6 -10  112.11   14.38
   1  -6  11   23.47   11.51
  -1  -6 -11   16.06    7.84
  -1  -6 -11   33.97   13.67
  -1  -6 -12   79.48   12.96
   1  -6  12   72.78   16.03
  -1  -6 -12   55.47   15.95
   1  -6  12   39.61   17.31
   1  -6  13   72.99   21.09
  -1  -6 -13   93.12   20.67
   1  -6  13   75.19   17.20
   1  -6  14   28.35   16.36
   1  -6  14    7.23   10.41
  -1  -6 -14    3.89   10.30
  -1  -6 -15   -3.18   11.77
   1  -6  15   12.39   11.26
   1  -6  15   -3.46   15.03
   1  -6  16   41.05   15.81
   1  -6  16   20.14   16.21
  -1  -6 -16   11.21   14.36
   1  -5 -17   94.62   22.20
  -1  -5  17   36.07   20.23
   1  -5 -17   62.78   20.43
  -1  -5  16   46.50   21.17
   1  -5 -16   36.22   13.39
   1  -5 -16   55.84   19.02
  -1  -5  16   20.36   10.30
   1  -5 -16   48.56   16.71
  -1  -5  15   -0.57   13.56
   1  -5 -15   13.18   10.62
   1  -5 -15   19.85   12.69
   1  -5 -15   16.51   12.68
  -1  -5  15    6.33    7.31
   1  -5 -14   63.90   17.17
   1  -5 -14   69.77   15.34
   1  -5 -14   89.36   19.32
  -1  -5  14   71.01   13.41
  -1  -5  14   64.76   21.19
  -1  -5  13   59.81   20.94
   1  -5 -13   45.76   13.44
   1  -5 -13   18.50   12.08
   1  -5 -13   53.95   15.64
  -1  -5  13   41.45   10.69
  -1  -5  12   74.39   20.11
   1  -5 -12  106.54   17.42
  -1  -5  12  100.65   14.02
   1  -5 -12   91.06   16.99
   1  -5 -12   80.93   19.08
   1  -5 -11   -5.02    8.70
   1  -5 -11    8.95    7.41
  -1  -5  11   -1.36    5.80
   1  -5 -11   -3.77   11.25
  -1  -5  11   -6.93   12.84
  -1  -5  10  172.44   26.71
   1  -5 -10  186.68   22.97
   1  -5 -10  166.41   18.88
   1  -5 -10  165.10   19.48
  -1  -5  10  207.25   17.33
  -1  -5   9  249.88   17.68
   1  -5  -9  248.24   20.91
   1  -5  -9  293.45   24.15
  -1  -5   9  220.27   29.00
   1  -5  -9  281.02   25.77
  -1  -5   8   61.81    8.67
  -1  -5   8   59.05   17.47
   1  -5  -8   70.14   13.26
   1  -5  -8   79.46   15.20
  -1  -5   8   63.29    8.62
   1  -5  -8   44.72   10.17
   1  -5  -8   58.33   10.37
  -1  -5   7  399.87   18.83
   1  -5  -7  406.98   24.84
   1  -5  -7  374.00   25.30
   1  -5  -7  431.49   22.38
  -1  -5   7  454.20   37.09
   1  -5  -7  461.42   28.69
  -1  -5   7  367.43   19.30
  -1  -5   6  729.21   26.26
   1  -5  -6  760.94   26.11
  -1  -5   6  726.33   23.64
  -1  -5   6  745.24   44.16
   1  -5  -6  738.36   33.79
   1  -5  -6  760.88   32.94
   1  -5  -6  768.66   34.28
  -1  -5   5  826.96   36.51
  -1  -5   5  822.10   23.39
  -1  -5   5  917.69   38.08
   1  -5  -5  855.48   35.01
  -1  -5   5  819.45   27.59
   1  -5  -5  808.56   23.48
   1  -5  -4  444.35   15.02
  -1  -5   4  396.46   15.64
  -1  -5   4  413.61   19.77
  -1  -5   4  422.91   25.45
   1  -5  -4  422.17   24.53
  -1  -5   4  454.89   26.65
   1  -5  -3  503.70   25.43
   1  -5  -3  488.97   25.71
  -1  -5   3  492.00   26.21
  -1  -5   3  491.84   26.26
  -1  -5   2  113.33   13.71
  -1  -5   2  109.58   13.33
   1  -5  -2  108.18   13.34
  -1  -5   2  106.82    8.30
   1  -5  -2  118.83   12.03
  -1  -5   1  939.53   35.39
   1  -5  -1  925.04   33.63
   1  -5  -1  941.32   26.04
   1  -5  -1  927.23   27.40
  -1  -5   1  886.17   24.25
  -1  -5   1  910.33   32.52
  -1  -5   0  236.91   13.70
  -1  -5   0  245.41   17.23
   1  -5   0  280.64   19.42
  -1  -5   0  243.59   19.28
   1  -5   0  265.81   13.66
   1  -5   0  251.73   14.56
  -1  -5  -1  235.32   17.04
   1  -5   1  253.04   13.00
   1  -5   1  240.32   15.06
  -1  -5  -1  263.20   21.19
  -1  -5  -1  250.49   15.30
   1  -5   1  246.48   18.47
  -1  -5  -1  263.77   17.48
  -1  -5  -2  190.22   14.68
  -1  -5  -2  223.76   17.20
   1  -5   2  222.82   17.62
  -1  -5  -2  195.57   19.45
   1  -5   2  230.27   13.02
  -1  -5  -3  233.27   22.36
   1  -5   3  261.83   19.58
  -1  -5  -3  225.25   15.71
  -1  -5  -3  273.83   19.39
  -1  -5  -4  696.10   39.29
  -1  -5  -4  645.71   30.13
   1  -5   4  738.81   32.58
  -1  -5  -4  685.05   26.72
   1  -5   5  628.28   30.82
  -1  -5  -5  590.92   30.40
  -1  -5  -5  562.11   37.31
   1  -5   5  592.78   30.45
  -1  -5  -5  589.51   25.03
  -1  -5  -5  591.46   32.54
   1  -5   6   51.95   10.73
   1  -5   6   46.89   10.88
  -1  -5  -6   24.87    9.20
  -1  -5  -6   25.84   12.38
  -1  -5  -6   37.01    7.66
  -1  -5  -7  180.76   20.01
   1  -5   7  147.25   21.12
  -1  -5  -7  188.80   15.41
   1  -5   7  207.69   19.41
   1  -5   7  175.18   18.10
   1  -5   8   55.86   15.37
  -1  -5  -8   53.09   12.42
   1  -5   8   95.70   14.74
  -1  -5  -8   86.23   11.12
  -1  -5  -9   71.74   10.51
  -1  -5  -9   69.19   15.21
   1  -5   9   57.96   16.29
   1  -5   9   77.30   14.56
   1  -5  10    1.15   10.21
  -1  -5 -10    7.34    9.68
   1  -5  10   11.27    8.47
  -1  -5 -10   10.18    5.96
  -1  -5 -11  248.31   28.17
  -1  -5 -11  221.84   18.59
   1  -5  11  248.15   25.46
   1  -5  11  206.54   28.35
   1  -5  12   70.94   20.62
  -1  -5 -12   70.52   11.79
  -1  -5 -12   50.96   15.77
   1  -5  12   67.19   15.89
  -1  -5 -13   26.48   14.45
   1  -5  13   20.51   11.45
   1  -5  13  -10.40   12.89
   1  -5  14  174.86   24.22
   1  -5  14  187.20   30.17
  -1  -5 -14  182.93   29.29
   1  -5  15   60.99   19.90
  -1  -5 -15   50.83   19.51
   1  -5  15   43.85   15.61
  -1  -5 -16  -14.21   16.47
   1  -5  16   11.73   12.74
   1  -5  16    6.05   12.09
   1  -4 -18   79.72   20.74
   1  -4 -18  128.91   26.83
  -1  -4  18   76.19   22.75
  -1  -4  17    0.72    7.08
   1  -4 -17  -22.40   16.94
   1  -4 -17   13.92   14.63
  -1  -4  17    8.37   11.46
   1  -4 -16   58.82   15.26
   1  -4 -16   39.65   16.56
   1  -4 -16   43.01   17.31
  -1  -4  16   39.75   17.65
  -1  -4  16   59.11   14.51
   1  -4 -15  152.00   26.28
   1  -4 -15  211.15   25.05
  -1  -4  15  201.55   31.88
   1  -4 -15  182.60   28.85
  -1  -4  15  227.87   25.08
  -1  -4  14   60.13   19.15
   1  -4 -14   47.49   13.03
   1  -4 -14   77.80   18.37
  -1  -4  14   69.96   13.78
   1  -4 -14   35.88   14.96
  -1  -4  13  102.39   15.83
   1  -4 -13   97.87   19.89
  -1  -4  13   46.36   17.25
   1  -4 -13   83.42   18.49
   1  -4 -13   77.58   15.51
   1  -4 -12  101.18   19.93
   1  -4 -12  118.15   18.97
  -1  -4  12  146.91   17.58
  -1  -4  12  108.63   22.42
   1  -4 -12  127.64   20.54
   1  -4 -11  263.48   27.51
  -1  -4  11  275.28   32.18
  -1  -4  11  244.53   20.23
   1  -4 -11  268.69   24.41
   1  -4 -11  238.06   25.17
   1  -4 -10   24.94    9.85
  -1  -4  10   24.65   14.09
  -1  -4  10   19.77    7.21
   1  -4 -10   36.07   12.63
   1  -4 -10   11.89    8.30
  -1  -4   9  199.79   26.27
  -1  -4   9  169.55   14.86
   1  -4  -9  178.43   20.82
   1  -4  -9  172.68   18.69
   1  -4  -9  183.00   19.05
  -1  -4   8  307.07   16.93
   1  -4  -8  365.29   24.18
   1  -4  -8  343.34   26.10
  -1  -4   8  334.04   31.70
   1  -4  -8  322.81   21.44
   1  -4  -8  363.25   25.01
  -1  -4   8  376.71   19.84
   1  -4  -7  265.26   18.59
  -1  -4   7  274.87   27.77
   1  -4  -7  227.02   20.28
  -1  -4   7  265.07   14.90
   1  -4  -7  245.73   18.03
  -1  -4   7  234.48   16.55
   1  -4  -7  250.22   20.15
  -1  -4   7  249.28   14.87
   1  -4  -6  433.48   20.74
  -1  -4   6  419.30   17.49
   1  -4  -6  423.07   24.68
  -1  -4   6  415.25   31.71
  -1  -4   6  432.74   17.65
   1  -4  -6  418.19   24.89
   1  -4  -6  440.26   23.16
   1  -4  -5  608.38   27.87
   1  -4  -5  628.35   27.80
  -1  -4   5  589.53   35.63
   1  -4  -5  638.61   26.62
  -1  -4   5  586.20   20.10
  -1  -4   5  596.66   18.39
   1  -4  -5  596.81   20.59
   1  -4  -4  333.90   12.68
  -1  -4   4  366.75   22.25
  -1  -4   4  372.10   22.43
   1  -4  -4  331.95   20.38
  -1  -4   4  369.86   15.99
   1  -4  -4  324.25   18.97
  -1  -4   4  373.12   13.31
   1  -4  -3  845.53   30.19
  -1  -4   3  803.96   30.60
   1  -4  -3  786.14   15.47
  -1  -4   3  845.85   32.08
  -1  -4   2  561.25   25.32
  -1  -4   2  526.02   23.99
   1  -4  -2  477.85   20.25
   1  -4  -2  510.67   23.64
   1  -4  -1   21.47    4.46
  -1  -4   1   26.56    4.14
  -1  -4   1   20.86    6.97
  -1  -4   1   26.56    7.12
   1  -4  -1   19.60    7.15
   1  -4  -1   21.21    5.20
  -1  -4   1   37.74    7.18
  -1  -4   0   86.65   10.01
  -1  -4   0   97.27    8.15
  -1  -4   0   92.36   12.35
   1  -4   0   86.48   10.48
   1  -4   0   89.94    7.85
  -1  -4   0   89.95   10.82
  -1  -4   0   86.30   10.57
   1  -4   0  100.48    7.31
  -1  -4  -1   -2.52    5.05
   1  -4   1    1.15    5.77
  -1  -4  -1    4.21    5.75
   1  -4   1    0.59    2.82
  -1  -4  -1    0.18    2.97
  -1  -4  -1    0.73    7.44
   1  -4   1   -0.10    3.55
   1  -4   2  413.23   21.08
  -1  -4  -2  423.37   18.62
   1  -4   2  435.88   19.99
  -1  -4  -2  465.17   22.36
  -1  -4  -2  429.83   26.02
  -1  -4  -2  430.23   20.03
   1  -4   3  653.97   27.23
  -1  -4  -3  597.42   26.68
  -1  -4  -3  667.37   34.40
  -1  -4  -3  599.14   21.80
  -1  -4  -4  151.20   13.14
   1  -4   4  141.33   13.89
  -1  -4  -4  139.97   14.76
   1  -4   4  153.12   15.02
  -1  -4  -4  146.67   18.54
  -1  -4  -4  139.99   11.13
   1  -4   5  683.65   29.56
  -1  -4  -5  739.76   33.64
   1  -4   5  689.96   31.31
  -1  -4  -5  717.47   24.80
   1  -4   6  125.60   14.32
  -1  -4  -6  155.52   12.47
  -1  -4  -6  125.61   16.50
   1  -4   6  140.21   15.54
   1  -4   6  129.39   18.56
  -1  -4  -7  491.53   22.46
  -1  -4  -7  461.33   30.91
   1  -4   7  489.86   34.23
   1  -4   7  491.89   28.51
   1  -4   8    4.82    7.99
  -1  -4  -8    2.25    4.38
  -1  -4  -8    7.65    9.16
   1  -4   8    2.89   10.10
   1  -4   9   68.95   15.73
  -1  -4  -9  117.21   19.27
  -1  -4  -9   96.34   11.62
   1  -4   9  108.27   15.89
  -1  -4 -10  198.67   24.93
  -1  -4 -10  152.16   14.54
   1  -4  10  146.43   19.47
   1  -4  10  142.17   22.14
   1  -4  11   63.90   16.73
  -1  -4 -11   99.17   20.03
  -1  -4 -11   81.99   11.74
   1  -4  11   71.62   15.20
   1  -4  12  204.09   27.82
  -1  -4 -12  258.89   31.68
   1  -4  12  260.29   26.96
  -1  -4 -12  227.05   18.93
   1  -4  13  221.83   29.86
  -1  -4 -13  182.69   17.64
   1  -4  13  249.60   27.70
  -1  -4 -13  201.53   29.04
   1  -4  14   -8.53   12.59
  -1  -4 -14   13.29   12.56
   1  -4  14   11.56    9.65
   1  -4  15    7.21   10.90
  -1  -4 -15    4.08   14.05
   1  -4  15   20.53   14.63
  -1  -4 -16   37.09   18.22
   1  -4  16   72.64   19.98
   1  -4  16   38.35   14.88
   1  -4  17   55.96   18.58
  -1  -4 -17   54.53   21.59
   1  -3 -18   26.68   18.29
   1  -3 -18   14.04   13.32
  -1  -3  18   22.16   15.22
  -1  -3  18   -5.12    9.86
   1  -3 -17  131.39   21.12
   1  -3 -17  145.96   27.40
  -1  -3  17  133.68   21.68
   1  -3 -17  123.66   27.68
  -1  -3  17  102.99   24.78
   1  -3 -16   68.24   20.83
   1  -3 -16   86.88   18.13
  -1  -3  16   75.63   21.29
   1  -3 -16  107.73   23.12
  -1  -3  16  107.22   18.17
  -1  -3  15    3.17   13.43
   1  -3 -15    6.53   12.00
   1  -3 -15   13.94   11.07
  -1  -3  15   12.37    9.78
   1  -3 -15    6.27   12.15
  -1  -3  14  167.60   27.87
   1  -3 -14  155.62   25.47
  -1  -3  14  177.69   21.71
   1  -3 -14  150.78   25.23
   1  -3 -14  189.38   23.59
  -1  -3  13   59.63   13.13
  -1  -3  13   94.95   22.36
   1  -3 -13   77.14   17.85
   1  -3 -13   62.83   17.27
   1  -3 -13   70.62   14.55
   1  -3 -12   -4.71   10.17
   1  -3 -12    3.81    7.96
   1  -3 -12    5.70    8.80
  -1  -3  12    7.95    7.58
  -1  -3  12    3.29   10.64
   1  -3 -11    2.97    7.37
  -1  -3  11   11.05   13.26
   1  -3 -11   11.71   10.15
   1  -3 -11   -1.99    9.38
  -1  -3  11    6.46    6.06
   1  -3 -10  305.54   27.73
  -1  -3  10  294.21   20.89
   1  -3 -10  278.14   23.42
   1  -3 -10  322.47   27.39
  -1  -3  10  291.24   30.22
  -1  -3   9  126.51   20.35
   1  -3  -9  137.20   16.43
   1  -3  -9  153.79   19.02
  -1  -3   9  150.63   14.27
   1  -3  -9  121.55   17.24
   1  -3  -8   24.17    8.34
  -1  -3   8   18.25    4.77
   1  -3  -8   12.17    7.90
   1  -3  -8   16.19    7.87
  -1  -3   8   22.33    6.12
  -1  -3   8   11.92   11.16
  -1  -3   7  577.36   22.56
   1  -3  -7  623.89   29.89
   1  -3  -7  610.54   30.80
  -1  -3   7  581.14   20.68
  -1  -3   7  620.17   37.79
   1  -3  -7  606.67   29.57
  -1  -3   7  592.60   22.46
   1  -3  -7  573.27   24.13
  -1  -3   6 1059.10   24.80
  -1  -3   6 1111.31   29.97
   1  -3  -6 1106.70   34.98
   1  -3  -6 1143.96   32.47
   1  -3  -6 1144.80   37.81
  -1  -3   6 1068.10   46.66
  -1  -3   6 1127.37   27.84
   1  -3  -6 1063.11   37.74
  -1  -3   5 1016.46   43.16
   1  -3  -5  982.56   33.19
  -1  -3   5  974.20   21.57
   1  -3  -5  980.99   28.39
   1  -3  -5 1003.59   29.21
   1  -3  -5 1020.46   33.83
  -1  -3   5  981.79   22.64
   1  -3  -4  433.64   15.44
  -1  -3   4  413.74   22.34
  -1  -3   4  408.32   26.65
   1  -3  -4  420.15   19.97
  -1  -3   4  432.37   12.83
  -1  -3   4  408.30   13.40
   1  -3  -4  416.46   21.08
  -1  -3   3 1335.32   18.92
  -1  -3   3 1416.56   37.54
  -1  -3   3 1501.34   37.44
   1  -3  -3 1411.98   36.15
  -1  -3   3 1389.82   24.69
   1  -3  -3 1354.06   31.25
   1  -3  -3 1292.34   18.80
   1  -3  -2  389.30   18.56
   1  -3  -2  420.60   15.53
  -1  -3   2  414.38   20.13
  -1  -3   2  446.31   19.78
  -1  -3   1  508.62   19.54
   1  -3  -1  497.40   20.09
  -1  -3   1  523.62   22.31
   1  -3  -1  494.11   12.95
  -1  -3   1  562.87   21.60
   1  -3  -1  513.73   15.45
  -1  -3   1  526.86   12.92
   1  -3   0  140.23    8.23
   1  -3   0  144.12   12.92
   1  -3   0  127.92   10.96
  -1  -3   0  122.37   12.55
  -1  -3   0  129.66    9.98
  -1  -3   0  146.65   12.01
  -1  -3   0  132.88   11.10
  -1  -3   0  138.97    8.33
   1  -3   0  141.56    6.38
  -1  -3  -1  444.63   16.70
   1  -3   1  475.08   19.35
  -1  -3  -1  474.30   20.37
  -1  -3  -1  431.64   16.70
   1  -3   1  476.02   17.19
   1  -3   1  479.00   22.09
  -1  -3  -1  474.87   23.50
  -1  -3  -2   24.03    9.19
   1  -3   2   39.10    6.59
  -1  -3  -2   27.73    5.72
  -1  -3  -2   25.43    6.96
  -1  -3  -2   32.18    5.38
   1  -3   2   35.68    7.15
   1  -3   2   33.13    6.78
  -1  -3  -3  390.18   15.07
  -1  -3  -3  388.50   20.99
   1  -3   3  401.99   18.82
   1  -3   3  386.23   19.41
  -1  -3  -3  378.62   17.30
  -1  -3  -3  380.63   25.04
   1  -3   3  372.54   19.86
   1  -3   4 1808.70   36.64
   1  -3   4 1978.05   47.16
  -1  -3  -4 1867.99   33.99
   1  -3   4 1865.83   41.81
  -1  -3  -4 1944.96   49.48
  -1  -3  -4 1930.08   40.60
  -1  -3  -5  141.12   15.91
  -1  -3  -5  116.08   11.28
   1  -3   5  133.47   14.20
  -1  -3  -5  118.50    9.38
   1  -3   5  119.76   11.03
   1  -3   5  118.45   12.19
  -1  -3  -6  437.99   18.30
   1  -3   6  440.42   28.74
  -1  -3  -6  422.38   22.73
   1  -3   6  464.40   25.52
  -1  -3  -6  398.84   26.83
  -1  -3  -7   86.90   15.51
  -1  -3  -7   77.40   14.76
   1  -3   7   95.66   13.64
   1  -3   7  118.66   16.77
  -1  -3  -7  115.37   10.27
  -1  -3  -8   70.52   14.79
   1  -3   8   54.10   13.30
  -1  -3  -8   50.10    7.49
   1  -3   8   80.74   13.76
  -1  -3  -8   69.09   13.66
  -1  -3  -9    8.52    8.78
  -1  -3  -9   30.59    6.96
   1  -3   9   20.00   10.63
  -1  -3  -9   41.86   13.08
   1  -3   9   22.58   10.08
  -1  -3 -10   56.89   14.84
   1  -3  10   32.42   12.49
  -1  -3 -10   43.46   15.35
   1  -3  10   33.96   11.06
  -1  -3 -10   28.11    7.18
  -1  -3 -11  151.84   24.69
   1  -3  11  189.36   24.84
  -1  -3 -11  172.01   23.44
  -1  -3 -11  183.47   16.40
   1  -3  11  167.88   21.20
   1  -3  12  108.89   20.11
   1  -3  12  132.51   20.14
  -1  -3 -12  177.59   25.76
  -1  -3 -12  104.71   22.20
  -1  -3 -12  140.56   14.76
  -1  -3 -13   98.19   22.28
   1  -3  13   74.44   17.44
  -1  -3 -13  119.77   14.41
  -1  -3 -13   81.62   19.80
   1  -3  13   94.21   19.87
   1  -3  14   65.08   18.32
   1  -3  14   64.81   17.95
  -1  -3 -14   82.49   20.47
  -1  -3 -14   75.54   22.44
   1  -3  15    9.92   12.07
  -1  -3 -15   12.76   15.29
  -1  -3 -15   28.76   14.82
   1  -3  15   38.91   14.51
  -1  -3 -16  -25.49   17.57
   1  -3  16   -2.63   10.91
   1  -3  16   -6.57   11.21
  -1  -3 -17   13.08   16.42
   1  -3  17   42.73   16.49
   1  -2 -18   40.12   16.58
  -1  -2  18   29.74   13.10
   1  -2 -18   42.46   19.39
  -1  -2  18   79.22   22.59
   1  -2 -17   -7.80   14.31
  -1  -2  17   11.35   12.59
   1  -2 -17   28.81   16.92
   1  -2 -17   33.72   13.57
  -1  -2  17   11.33   12.98
  -1  -2  16   10.53   14.86
   1  -2 -16   11.93   14.58
   1  -2 -16   47.90   14.21
   1  -2 -16    7.32   13.70
  -1  -2  16   45.42   15.05
   1  -2 -15  245.79   31.23
  -1  -2  15  237.25   25.77
  -1  -2  15  248.93   32.77
   1  -2 -15  183.12   30.35
  -1  -2  14   26.19   14.06
   1  -2 -14   40.76   15.58
   1  -2 -14   33.89    9.23
  -1  -2  14   44.05   13.17
   1  -2 -14    9.62   13.64
   1  -2 -13  146.68   22.98
   1  -2 -13  156.67   25.38
  -1  -2  13  181.06   20.84
  -1  -2  13  167.50   26.36
   1  -2 -12  215.30   27.83
  -1  -2  12  141.04   23.04
  -1  -2  12  177.67   19.26
   1  -2 -12  172.19   23.99
  -1  -2  11   72.62   12.86
   1  -2 -11   73.97   15.58
  -1  -2  11   58.18   15.98
   1  -2 -11   54.10   15.82
   1  -2 -10   72.78   16.60
  -1  -2  10   74.34   11.54
   1  -2 -10   69.19   14.65
  -1  -2  10   95.48   18.62
   1  -2  -9   43.85   13.11
   1  -2  -9   37.54   12.10
  -1  -2   9   39.03   13.23
  -1  -2   9   26.56    7.20
   1  -2  -8  162.93   18.84
  -1  -2   8  157.56   12.10
  -1  -2   8  151.03   13.30
  -1  -2   8  141.44   20.21
   1  -2  -8  136.99   16.96
   1  -2  -7  291.66   22.35
  -1  -2   7  278.62   14.40
  -1  -2   7  294.10   16.65
  -1  -2   7  290.91   25.38
   1  -2  -7  283.41   21.42
  -1  -2   6  573.44   18.25
  -1  -2   6  570.77   17.81
  -1  -2   6  587.04   20.79
   1  -2  -6  549.86   26.76
  -1  -2   6  605.68   33.16
   1  -2  -6  553.56   26.77
  -1  -2   5  806.61   20.51
  -1  -2   5  854.97   21.74
  -1  -2   5  825.83   18.06
   1  -2  -5  869.01   23.52
  -1  -2   5  852.83   37.19
   1  -2  -5  804.35   28.13
   1  -2  -5  814.35   29.31
   1  -2  -4  216.10   12.67
  -1  -2   4  230.27    9.46
  -1  -2   4  220.93   18.73
   1  -2  -4  237.73   16.62
   1  -2  -4  214.84   14.04
   1  -2  -4  254.31   15.37
  -1  -2   4  211.01    7.55
  -1  -2   4  249.33   14.75
  -1  -2   3 1201.57   32.51
  -1  -2   3 1235.90   15.52
   1  -2  -3 1234.86   30.35
   1  -2  -3 1244.39   27.85
  -1  -2   3 1195.50   37.29
   1  -2  -3 1243.06   30.76
  -1  -2   3 1262.57   30.34
   1  -2  -3 1188.76   21.53
   1  -2  -2    4.21    5.23
  -1  -2   2    6.44    6.82
  -1  -2   2    3.52    5.30
   1  -2  -2   10.23    5.06
   1  -2  -2    5.51    3.47
  -1  -2   1 1801.73   29.80
   1  -2  -1 1836.44   32.83
  -1  -2   1 1859.05   35.81
  -1  -2   1 1885.06   36.12
  -1  -2   1 1840.08   31.29
   1  -2  -1 1832.86   21.61
   1  -2   0  957.00   17.61
  -1  -2   0  998.22   20.80
   1  -2   0 1004.52   23.02
  -1  -2   0  965.25   18.20
  -1  -2   0  990.16   24.01
  -1  -2   0 1015.71   25.72
  -1  -2   0  992.63   27.78
  -1  -2  -1  182.46    8.51
   1  -2   1  190.86   10.55
   1  -2   1  191.81   13.01
  -1  -2  -1  174.81   10.14
   1  -2   1  184.69    9.95
  -1  -2  -1  194.61   12.60
   1  -2   1  191.24   12.87
  -1  -2  -1  179.52   13.77
   1  -2   2  665.71   21.23
   1  -2   2  690.75   24.81
  -1  -2  -2  670.61   21.91
   1  -2   2  642.67   19.13
  -1  -2  -2  633.46   14.63
   1  -2   2  636.53   14.81
  -1  -2  -2  625.44   23.23
  -1  -2  -2  626.28   26.50
   1  -2   2  625.91   23.67
   1  -2   3 2274.45   46.40
  -1  -2  -3 2247.21   44.56
   1  -2   3 2227.34   34.52
   1  -2   3 2374.83   45.79
  -1  -2  -3 2346.17   49.16
   1  -2   3 2319.17   44.16
   1  -2   3 2332.22   47.29
  -1  -2  -3 2262.26   28.08
   1  -2   3 2278.24   37.69
  -1  -2  -3 2247.09   35.01
   1  -2   4  792.24   23.95
  -1  -2  -4  873.22   33.62
  -1  -2  -4  837.81   19.25
  -1  -2  -4  813.93   24.28
   1  -2   4  838.50   24.77
   1  -2   4  917.38   30.94
   1  -2   4  890.35   31.09
  -1  -2  -5  570.05   17.68
  -1  -2  -5  554.27   22.86
   1  -2   5  554.15   27.37
   1  -2   5  626.85   27.22
  -1  -2  -5  626.37   31.79
   1  -2   5  573.41   23.12
  -1  -2  -5  612.27   27.95
  -1  -2  -6 1036.93   43.53
  -1  -2  -6 1039.46   38.89
   1  -2   6 1031.82   39.17
  -1  -2  -6 1040.04   25.98
   1  -2   6 1097.99   38.37
  -1  -2  -6 1022.05   34.06
   1  -2   7   72.75   12.98
   1  -2   7   73.04   12.09
  -1  -2  -7   69.76    8.06
  -1  -2  -7   85.97   15.96
  -1  -2  -7   80.23   13.30
  -1  -2  -8  180.94   22.64
   1  -2   8  213.38   21.02
  -1  -2  -8  205.10   14.10
  -1  -2  -8  208.88   21.16
   1  -2   8  232.33   21.25
  -1  -2  -9  476.82   22.48
  -1  -2  -9  440.90   35.34
  -1  -2  -9  439.76   31.09
   1  -2   9  497.32   31.29
   1  -2   9  465.97   32.11
   1  -2  10  189.45   21.53
   1  -2  10  147.40   19.81
  -1  -2 -10  167.02   14.60
  -1  -2 -10  183.39   21.75
  -1  -2 -10  205.21   26.75
   1  -2  11   -5.07   10.07
   1  -2  11    1.84    9.12
  -1  -2 -11   -2.72    9.71
  -1  -2 -11    2.24   11.56
  -1  -2 -11    8.57    5.07
  -1  -2 -12   41.17   13.69
  -1  -2 -12   52.94   10.19
   1  -2  12   68.71   15.61
  -1  -2 -12   35.71   16.32
   1  -2  12   40.03   13.11
   1  -2  13  165.87   23.64
  -1  -2 -13  154.97   24.64
  -1  -2 -13  170.11   17.61
  -1  -2 -13  166.28   28.74
   1  -2  13  153.34   22.84
  -1  -2 -14   20.21   10.67
  -1  -2 -14   20.51   14.68
   1  -2  14    6.50    9.71
   1  -2  14   36.57   14.40
  -1  -2 -14   17.60   16.45
  -1  -2 -15    9.33    9.81
  -1  -2 -15  -12.85   17.27
   1  -2  15   11.52   12.12
  -1  -2 -15   -2.77   12.13
   1  -2  15   11.57   12.11
   1  -2  16   67.68   18.70
  -1  -2 -16   52.10   21.43
   1  -2  16   83.41   19.78
  -1  -2 -16   46.90   17.87
   1  -2  17   70.02   19.91
  -1  -2 -17   46.51   17.27
  -1  -2 -17   51.46   21.19
  -1  -1  18   18.76   12.06
   1  -1 -18   -7.67   11.61
   1  -1 -18   -9.14   15.07
  -1  -1  18    0.93   10.37
  -1  -1  17   38.54   13.90
   1  -1 -17   21.34   16.40
   1  -1 -17   40.81   16.98
  -1  -1  17   68.83   19.88
   1  -1 -16   38.71   18.47
  -1  -1  16   25.93   15.82
   1  -1 -16   10.61   12.71
  -1  -1  16   -1.24    8.44
   1  -1 -15  -11.07   12.34
   1  -1 -15   -9.73   13.32
  -1  -1  15   -9.33    9.57
  -1  -1  15  -17.16   13.59
   1  -1 -14   93.04   20.61
  -1  -1  14   80.53   19.55
   1  -1 -14   89.64   12.85
  -1  -1  14  117.79   19.47
   1  -1 -14   97.32   22.93
   1  -1 -13  110.30   19.90
   1  -1 -13   89.95   11.99
   1  -1 -13   79.96   20.02
  -1  -1  13  103.10   17.30
  -1  -1  13  130.93   23.43
   1  -1 -12   93.16   20.27
  -1  -1  12   83.94   19.07
  -1  -1  12   81.64   14.32
   1  -1 -12  134.20   20.70
   1  -1 -12   99.11   12.17
  -1  -1  11   26.34   13.06
   1  -1 -11   21.79   10.66
  -1  -1  11   32.38   10.36
   1  -1 -11   14.19   12.98
   1  -1 -10  190.10   24.41
   1  -1 -10  217.88   23.05
  -1  -1  10  208.53   18.66
  -1  -1  10  251.43   26.31
  -1  -1   9  292.63   20.26
  -1  -1   9  345.94   29.23
   1  -1  -9  284.54   24.29
  -1  -1   8   40.43   12.03
  -1  -1   8   38.98    8.02
   1  -1  -8   33.08   10.30
  -1  -1   7  330.74   25.55
  -1  -1   7  334.73   18.63
   1  -1  -7  341.98   22.61
  -1  -1   6   58.48   12.82
  -1  -1   6   69.38    8.29
   1  -1  -6   67.73   11.14
  -1  -1   5  157.33   11.81
   1  -1  -5  182.54   14.57
  -1  -1   5  181.99   17.59
  -1  -1   5  172.47   10.86
   1  -1  -5  183.18   13.16
   1  -1  -5  185.35   15.88
  -1  -1   4 3039.03   45.64
   1  -1  -4 2956.98   47.97
   1  -1  -4 2993.70   45.91
  -1  -1   4 3095.57   59.62
   1  -1  -4 2960.48   31.65
  -1  -1   4 2964.95   35.90
   1  -1  -4 2943.28   36.72
   1  -1  -4 2907.45   54.48
   1  -1  -3  544.62   12.46
   1  -1  -3  586.16   18.66
  -1  -1   3  574.53   23.87
   1  -1  -3  568.08   18.71
  -1  -1   3  541.94   12.09
  -1  -1   3  502.75   17.00
  -1  -1   2 1319.46   27.70
   1  -1  -2 1342.63   27.68
  -1  -1   2 1343.76   16.90
   1  -1  -2 1365.72   23.11
  -1  -1   2 1354.30   25.48
  -1  -1   2 1377.79   31.64
   1  -1  -1   27.23    2.80
  -1  -1   1   38.81    5.57
  -1  -1   1   34.38    5.59
   1  -1  -1   34.58    5.25
   1  -1  -1   28.47    4.79
  -1  -1   1   20.94    4.90
   1  -1  -1   33.80    4.98
   1  -1   0 1443.63   26.95
  -1  -1   0 1412.78   27.81
   1  -1   0 1361.50   22.70
  -1  -1   0 1430.50   20.12
   1  -1   1  432.80    8.78
  -1  -1  -1  416.63   14.06
  -1  -1  -1  450.34   17.21
   1  -1   1  435.89   17.15
   1  -1   1  412.87   16.20
  -1  -1  -1  412.25   17.45
   1  -1   1  443.46   11.57
   1  -1   2 1382.12   21.63
  -1  -1  -2 1424.10   30.27
   1  -1   2 1433.96   32.15
   1  -1   2 1379.34   22.25
   1  -1   2 1348.94   28.60
  -1  -1  -2 1393.50   33.57
  -1  -1  -2 1384.09   18.82
   1  -1   2 1430.81   30.92
  -1  -1  -3  582.64   11.31
   1  -1   3  624.74   16.14
  -1  -1  -3  628.50   21.93
  -1  -1  -3  601.09   25.38
   1  -1   3  608.79   20.49
   1  -1   3  595.84   18.20
   1  -1   3  664.41   23.49
   1  -1   3  621.79   23.34
  -1  -1  -3  582.24   16.40
   1  -1   4  407.33   20.16
  -1  -1  -4  396.67   24.00
  -1  -1  -4  402.37   19.66
   1  -1   4  389.03   17.17
  -1  -1  -4  385.03   16.47
   1  -1   4  383.67   19.01
  -1  -1  -5   52.51    9.17
   1  -1   5   67.72    9.54
  -1  -1  -5   57.30    8.06
  -1  -1  -5   61.89   12.97
   1  -1   5   61.61   10.56
   1  -1   5   75.53    9.33
  -1  -1  -6  164.18   15.89
  -1  -1  -6  167.15   19.51
   1  -1   6  158.64   15.01
  -1  -1  -6  148.00   13.34
   1  -1   6  166.51   16.10
  -1  -1  -7  437.44   31.97
  -1  -1  -7  382.40   24.87
   1  -1   7  421.71   25.04
   1  -1   7  466.10   27.04
  -1  -1  -8  458.28   35.10
   1  -1   8  384.99   26.65
  -1  -1  -8  417.49   27.79
   1  -1   8  372.35   25.42
   1  -1   9  153.32   18.35
  -1  -1  -9  142.66   22.45
  -1  -1  -9  161.46   19.60
   1  -1   9  162.60   18.86
  -1  -1 -10  376.68   36.23
  -1  -1 -10  384.61   30.05
   1  -1  10  344.58   27.22
   1  -1  10  352.06   28.48
  -1  -1 -11  279.08   27.90
   1  -1  11  292.50   27.36
  -1  -1 -11  227.48   30.12
   1  -1  11  209.73   22.65
  -1  -1 -12   25.22    9.69
   1  -1  12   26.62   11.46
  -1  -1 -12    8.97   11.72
  -1  -1 -12    7.87   10.21
   1  -1  12   38.34   12.51
  -1  -1 -13   63.79   14.03
  -1  -1 -13   53.49   19.91
   1  -1  13   57.55   16.26
   1  -1  13   41.55   13.67
  -1  -1 -13   60.66   16.28
  -1  -1 -14   83.77   20.02
   1  -1  14  114.89   20.66
  -1  -1 -14   79.72   23.95
   1  -1  14  107.50   20.98
  -1  -1 -14   99.00   17.84
  -1  -1 -15   17.59   12.65
   1  -1  15   21.20   13.99
  -1  -1 -15   13.85    9.37
  -1  -1 -15   25.29   18.41
   1  -1  15   -5.73   10.22
   1  -1  16   33.77   15.64
  -1  -1 -16   38.84   16.75
  -1  -1 -16    7.94   15.31
   1  -1  16   27.38   12.49
  -1  -1 -17   45.80   19.12
   1  -1  17   67.39   20.50
  -1  -1 -17   24.54   20.83
   1   0 -18   27.88   15.26
   1   0 -18   19.25   17.67
  -1   0  18   28.84   15.56
  -1   0  18   38.62   16.04
  -1   0  17   27.92   14.03
  -1   0  17   11.42   12.68
   1   0 -17   22.96   15.40
   1   0 -17   28.11   19.06
  -1   0  16   48.68   14.98
   1   0 -16   66.40   18.46
  -1   0  16   22.31   14.10
   1   0 -16   42.15   20.38
  -1   0  15   70.73   17.10
   1   0 -15   81.71   20.22
  -1   0  15   62.44   18.60
   1   0 -15   31.26   17.78
  -1   0  14   86.64   20.08
   1   0 -14   79.12   11.49
   1   0 -14   57.67   16.08
   1   0 -14   54.11   18.36
  -1   0  14   51.10   14.01
   1   0 -13  137.12   13.82
   1   0 -13  149.95   28.11
  -1   0  13  124.41   22.36
  -1   0  13  119.13   18.52
   1   0 -13  134.50   21.45
   1   0 -12  129.31   13.03
   1   0 -12  108.53   22.91
   1   0 -12  155.12   21.87
  -1   0  12  142.54   19.11
  -1   0  12  109.68   20.32
   1   0 -11  115.22   17.89
   1   0 -11  107.97   11.61
  -1   0  11  114.33   10.98
  -1   0  11  113.29   16.63
  -1   0  11  119.09   19.34
   1   0 -10   18.36    5.54
  -1   0  10   33.84   10.05
  -1   0  10   29.05    5.66
   1   0 -10   22.79   10.93
  -1   0  10   23.43   12.25
   1   0  -9  123.60   10.52
   1   0  -9  136.82   17.35
  -1   0   9  125.24   18.10
  -1   0   9  141.01   10.55
  -1   0   9  148.30   15.65
  -1   0   8  471.95   24.98
  -1   0   8  465.68   17.12
   1   0  -8  453.25   17.65
   1   0  -8  463.70   27.75
  -1   0   8  505.42   32.12
  -1   0   7  373.27   20.58
   1   0  -7  349.82   23.03
  -1   0   7  340.10   13.38
   1   0  -7  359.62   20.39
  -1   0   7  347.04   25.37
   1   0  -6   67.34    9.25
  -1   0   6   63.98    5.27
  -1   0   6   72.10    8.69
   1   0  -6   76.62    9.14
   1   0  -6   64.85   10.42
  -1   0   6   61.41    8.85
  -1   0   6   65.99   12.27
   1   0  -5 1176.23   40.16
   1   0  -5 1186.52   29.67
  -1   0   5 1197.58   29.63
   1   0  -5 1203.58   34.14
  -1   0   5 1204.16   39.39
  -1   0   5 1111.52   17.48
  -1   0   5 1198.94   29.38
   1   0  -5 1183.21   29.69
  -1   0   4  820.73   29.52
  -1   0   4  776.66   20.89
   1   0  -4  801.55   21.60
  -1   0   4  771.78   21.03
   1   0  -4  815.57   29.89
   1   0  -4  772.35   20.76
   1   0  -4  787.41   24.95
   1   0  -3  342.74   11.85
   1   0  -3  333.70   14.69
  -1   0   3  339.02   12.11
  -1   0   3  319.33   11.59
  -1   0   3  367.56   18.07
   1   0  -3  357.25   12.38
  -1   0   3  315.38   11.24
   1   0  -2  571.27   16.83
  -1   0   2  549.18   12.53
  -1   0   2  558.99   12.83
   1   0  -2  561.04   12.96
  -1   0   2  547.20   15.77
   1   0  -2  578.37   16.03
   1   0  -2  545.06   12.21
  -1   0   2  581.52   18.96
   1   0  -2  553.89   12.86
   1   0   1   59.19    6.30
  -1   0  -1   64.38    6.93
  -1   0  -1   70.38    7.60
   1   0   2   26.83    3.53
  -1   0  -2   29.29    7.51
   1   0   2   34.40    4.84
   1   0   2   25.96    5.58
  -1   0  -2   25.79    4.59
   1   0   3  293.50   16.58
   1   0   3  330.62   16.93
   1   0   3  331.84   14.72
  -1   0  -3  337.11   20.81
  -1   0  -3  354.11   15.48
   1   0   3  338.12   12.89
  -1   0  -3  324.38    9.02
  -1   0  -3  325.54   12.99
   1   0   4   21.79    5.40
  -1   0  -4   19.54    5.78
  -1   0  -4   20.11    5.24
   1   0   4   14.64    6.90
   1   0   4   16.43    5.31
  -1   0  -4   27.64   10.60
  -1   0  -4   21.52    3.58
   1   0   5    1.46    4.76
  -1   0  -5    3.96    2.87
  -1   0  -5    2.15    4.60
  -1   0  -5    5.59    9.33
  -1   0  -5    3.31    5.69
   1   0   5   -1.43    6.45
   1   0   6  279.92   20.17
   1   0   6  309.18   18.68
  -1   0  -6  269.51   18.96
  -1   0  -6  300.84   19.60
  -1   0  -6  278.40   24.99
   1   0   7  822.33   35.65
  -1   0  -7  801.11   24.94
  -1   0  -7  853.39   44.78
  -1   0  -7  771.73   33.63
   1   0   7  805.49   32.53
  -1   0  -8  403.56   19.32
   1   0   8  424.74   27.93
  -1   0  -8  400.64   26.24
  -1   0  -8  428.30   34.84
   1   0   8  481.50   27.11
  -1   0  -9 1130.22   46.22
  -1   0  -9 1148.88   58.69
  -1   0  -9 1192.35   45.35
   1   0   9 1138.67   44.43
   1   0   9 1145.14   47.60
   1   0  10  390.18   29.93
   1   0  10  433.51   29.34
  -1   0 -10  398.10   28.21
  -1   0 -10  418.71   30.63
  -1   0 -10  327.79   34.32
  -1   0 -11   14.12   11.72
  -1   0 -11   21.72    9.60
   1   0  11    2.18    8.94
  -1   0 -11   25.06   12.69
   1   0  11    3.74    7.94
  -1   0 -12   35.29   11.21
   1   0  12   22.20   12.08
  -1   0 -12   46.98   14.33
   1   0  12   39.43   12.66
  -1   0 -12   24.78   15.03
  -1   0 -13  169.36   21.71
  -1   0 -13  145.85   23.53
  -1   0 -13  173.19   30.63
   1   0  13  125.89   21.30
   1   0  13  131.34   20.27
  -1   0 -14  161.72   25.07
  -1   0 -14  127.12   19.99
   1   0  14  160.39   22.56
  -1   0 -14  175.73   30.68
   1   0  14  185.02   25.53
  -1   0 -15   91.64   17.49
  -1   0 -15   72.96   24.80
   1   0  15   84.58   18.29
   1   0  15   78.03   19.14
  -1   0 -15  102.42   21.37
  -1   0 -16  165.80   33.39
   1   0  16  133.06   25.27
   1   0  16  160.92   23.89
  -1   0 -16  112.64   24.99
  -1   0 -17   58.26   18.25
  -1   0 -17   18.54   19.16
   1   0  17   44.66   18.06
  -1   1  18    9.06   13.06
   1   1 -18   15.37   15.05
   1   1 -18   19.52   16.31
  -1   1  18    3.12   13.99
   1   1 -17   50.28   23.03
  -1   1  17   44.80   16.59
  -1   1  17   59.54   19.10
   1   1 -17   66.21   20.06
   1   1 -16   37.74   16.34
   1   1 -16   47.39   21.37
  -1   1  16   27.31   13.99
  -1   1  16   41.46   17.27
  -1   1  15    5.37   12.09
   1   1 -15   -5.89   11.63
  -1   1  15    8.65   12.63
   1   1 -15   -6.11   16.55
  -1   1  14   58.66   17.70
  -1   1  14   69.37   16.35
   1   1 -14   63.32   22.15
   1   1 -14   51.45   16.73
   1   1 -13   84.05   17.83
  -1   1  13   83.38   16.56
  -1   1  13  113.81   20.95
  -1   1  12   83.41   15.31
   1   1 -12   99.56   18.01
  -1   1  12   76.76   17.53
  -1   1  11   24.80   11.87
  -1   1  11   30.11   11.61
   1   1 -11   42.59   13.16
  -1   1  10  184.03   22.03
   1   1 -10  184.09   19.63
  -1   1  10  198.50   13.80
   1   1 -10  190.91   21.35
  -1   1  10  183.79   19.46
   1   1  -9  243.19   20.62
  -1   1   9  205.65   18.93
   1   1  -9  253.95   22.72
  -1   1   9  238.28   14.16
  -1   1   9  250.04   23.89
   1   1  -9  252.57   14.85
   1   1  -8   25.87    9.16
   1   1  -8   30.40    9.08
  -1   1   8   47.80   10.18
   1   1  -8   45.88    6.50
  -1   1   8   54.38    6.79
  -1   1   8   52.33   12.61
  -1   1   7  245.24   12.41
  -1   1   7  243.94   18.06
   1   1  -7  262.22   19.71
  -1   1   7  284.47   22.60
   1   1  -7  256.69   18.23
  -1   1   6   82.36    8.64
   1   1  -6   90.33   12.10
  -1   1   6   97.87   13.73
   1   1  -6   91.37    9.27
   1   1  -6   75.37    9.95
  -1   1   6   91.04   10.82
   1   1  -5  195.81   11.66
  -1   1   5  194.24   13.76
  -1   1   5  185.38   11.20
   1   1  -5  188.97   13.23
  -1   1   5  186.76   16.35
   1   1  -5  183.70   14.37
   1   1  -4 2937.36   48.85
   1   1  -4 2841.37   36.24
  -1   1   4 2958.57   53.77
   1   1  -4 2796.48   43.50
  -1   1   4 2905.93   45.31
  -1   1   4 2832.64   35.81
  -1   1   4 2981.09   48.22
  -1   1   3  474.01   20.09
  -1   1   3  445.55   16.49
  -1   1   3  451.02   11.21
   1   1  -3  437.13   15.62
   1   1  -3  439.81   17.73
  -1   1   3  438.45   16.41
  -1   1   3  464.10   17.79
   1   1  -3  441.59   11.29
   1   1  -2 1288.05   23.99
  -1   1   2 1237.40   22.77
  -1   1   2 1294.99   26.94
  -1   1   2 1235.14   27.69
   1   1  -1   27.72    4.98
   1   1  -1   24.42    3.31
  -1   1   1   23.15    2.84
   1   1  -1   25.19    4.52
  -1   1   1   26.02    4.53
  -1   1   1   28.79    5.22
  -1   1   0 1335.23   26.05
   1   1   0 1310.82   18.37
  -1   1   0 1386.81   22.00
  -1   1  -1  470.52   12.13
  -1   1  -1  481.06    9.20
   1   1   1  455.60   18.24
   1   1   1  466.03   14.71
  -1   1  -1  461.62   16.89
  -1   1  -1  479.76   17.51
  -1   1  -2 1444.45   21.94
   1   1   2 1400.22   29.08
  -1   1  -2 1504.60   32.77
   1   1   2 1416.29   29.94
  -1   1  -2 1428.58   22.55
  -1   1  -2 1479.22   32.22
  -1   1  -2 1471.36   36.47
  -1   1  -3  535.45   22.44
   1   1   3  519.58   14.37
  -1   1  -3  534.81   25.87
   1   1   3  564.60   25.47
  -1   1  -3  518.22   17.07
   1   1   3  549.55   20.28
  -1   1  -3  521.59   14.83
  -1   1  -3  524.30   21.10
  -1   1  -3  578.27   22.57
   1   1   3  543.58   21.58
   1   1   4  454.46   21.85
  -1   1  -4  442.51   15.15
  -1   1  -4  430.98   18.27
  -1   1  -4  461.02   21.98
   1   1   4  502.30   26.72
  -1   1  -4  441.12   21.74
  -1   1  -4  434.84   26.35
   1   1   4  477.08   20.80
   1   1   4  438.73   16.25
  -1   1  -5   93.23   11.61
  -1   1  -5   60.07   13.65
  -1   1  -5   99.40   10.88
   1   1   5   78.09   11.21
  -1   1  -5   96.60    8.21
   1   1   5   87.40    9.25
  -1   1  -6  148.98   20.88
  -1   1  -6  176.04   15.91
  -1   1  -6  152.22   14.02
   1   1   6  135.95   12.22
  -1   1  -6  159.25   11.14
   1   1   6  147.23   15.63
  -1   1  -7  432.83   19.69
  -1   1  -7  410.60   24.01
   1   1   7  444.60   27.41
  -1   1  -7  448.66   25.80
   1   1   7  461.85   23.61
  -1   1  -7  465.20   34.96
  -1   1  -8  373.31   24.63
   1   1   8  358.90   26.33
  -1   1  -8  364.64   24.74
  -1   1  -8  344.96   32.51
   1   1   8  412.86   24.57
   1   1   9  161.86   19.64
  -1   1  -9  189.81   19.58
  -1   1  -9  137.39   23.68
  -1   1  -9  145.32   17.15
   1   1   9  190.33   18.41
   1   1  10  351.61   28.90
  -1   1 -10  332.60   26.02
   1   1  10  398.36   27.65
  -1   1 -10  385.21   28.96
  -1   1 -10  325.49   34.71
  -1   1 -11  247.19   24.49
  -1   1 -11  261.68   24.39
  -1   1 -11  249.01   33.58
   1   1  11  305.15   25.77
   1   1  11  235.27   25.52
   1   1  12   44.35   14.71
  -1   1 -12   30.13   11.18
  -1   1 -12   20.60   17.11
  -1   1 -12   25.96   11.90
   1   1  12   12.34    8.41
  -1   1 -13   31.80   17.71
   1   1  13   27.37   13.37
  -1   1 -13   47.53   15.48
  -1   1 -13   16.56    9.71
   1   1  13   41.86   13.76
  -1   1 -14   81.05   24.27
  -1   1 -14  118.64   22.62
  -1   1 -14  105.66   18.79
   1   1  14   67.92   17.04
   1   1  14   79.04   16.51
  -1   1 -15    5.93   11.31
  -1   1 -15   24.52   11.24
   1   1  15   32.15   14.42
  -1   1 -15   24.23   16.75
   1   1  15   18.73   12.86
  -1   1 -16   29.96   15.97
   1   1  16   33.51   16.68
  -1   1 -16   36.73   20.60
   1   1  17   44.47   17.33
  -1   1 -17   43.46   18.16
  -1   1 -17   29.27   21.95
  -1   2  18   61.55   19.01
   1   2 -18    8.09   18.97
   1   2 -18   31.54   17.56
  -1   2  18   41.28   18.47
   1   2 -17   22.62   16.41
  -1   2  17   35.99   17.05
   1   2 -17   41.75   17.09
  -1   2  17   41.05   16.72
  -1   2  16   32.27   15.44
   1   2 -16   12.41   16.63
   1   2 -16   50.66   18.20
  -1   2  16   46.69   17.67
   1   2 -15  260.12   30.40
   1   2 -15  241.17   36.95
  -1   2  15  245.19   29.21
  -1   2  15  201.17   28.65
   1   2 -14   48.32   16.64
  -1   2  14   49.56   16.38
  -1   2  14   48.63   17.82
   1   2 -13  149.36   22.17
  -1   2  13  144.91   21.33
  -1   2  13  128.78   21.71
   1   2 -12  154.33   21.13
  -1   2  12  185.96   22.12
  -1   2  12  173.79   22.91
   1   2 -11  101.28   16.90
   1   2 -11   85.79   14.73
  -1   2  11   88.36   18.22
  -1   2  11   91.94   16.09
   1   2 -10   73.18   14.46
  -1   2  10   78.95   14.57
   1   2 -10   68.18   13.83
  -1   2  10   79.60   16.16
  -1   2   9   51.61   13.63
  -1   2   9   53.57   12.28
   1   2  -9   48.74   11.78
   1   2  -9   52.70   11.15
   1   2  -8  149.69   16.03
  -1   2   8  120.28   15.24
  -1   2   8  123.75   16.69
   1   2  -8  149.33   16.90
   1   2  -7  296.84   17.29
   1   2  -7  312.36   21.68
   1   2  -7  314.22   21.30
  -1   2   7  276.46   20.22
  -1   2   7  323.91   24.10
  -1   2   6  537.96   25.77
  -1   2   6  550.00   20.45
   1   2  -6  533.66   26.08
   1   2  -6  522.42   25.03
   1   2  -6  534.63   20.40
  -1   2   6  574.27   28.86
   1   2  -5  845.56   29.30
  -1   2   5  782.47   21.24
   1   2  -5  791.46   21.57
  -1   2   5  812.70   29.16
  -1   2   5  788.44   31.46
   1   2  -5  783.01   29.35
  -1   2   4  263.62   10.55
   1   2  -4  270.85   17.02
  -1   2   4  254.62   14.96
   1   2  -4  278.34   15.83
  -1   2   4  242.01   16.85
  -1   2   4  288.90   18.38
   1   2  -4  251.58   10.26
  -1   2   4  287.45   16.51
   1   2  -4  254.57   15.78
  -1   2   3 1253.29   33.22
   1   2  -3 1284.32   33.25
   1   2  -3 1197.51   29.37
  -1   2   3 1231.31   28.21
  -1   2   3 1253.50   34.46
   1   2  -2    0.27    2.29
  -1   2   2    2.83    4.89
  -1   2   2   -0.15    6.16
  -1   2   2   -1.60    3.14
   1   2  -2    0.92    4.27
  -1   2   1 1839.67   37.80
  -1   2   1 1851.76   21.96
   1   2  -1 1842.28   31.26
   1   2  -1 1932.68   34.17
  -1   2   0  943.84   22.85
   1   2   0  955.19   20.47
   1   2   0  977.65   24.03
   1   2   0 1004.16   25.99
   1   2   0  925.87   17.56
  -1   2   0  965.17   26.79
  -1   2   0  964.46   17.41
   1   2   1  145.38    7.65
  -1   2  -1  160.78   12.37
  -1   2  -1  153.60    9.35
   1   2   1  142.12    9.11
  -1   2  -1  164.16    9.61
   1   2   1  161.29   11.40
   1   2   1  152.54   11.13
   1   2   2  605.55   14.73
  -1   2  -2  620.46   18.70
   1   2   2  647.38   24.43
  -1   2  -2  625.00   22.94
  -1   2  -2  642.72   21.04
  -1   2  -2  611.48   14.08
   1   2   2  638.06   21.16
   1   2   2  635.75   23.16
  -1   2  -3 2271.00   48.50
  -1   2  -3 2360.38   38.08
   1   2   3 2469.91   47.73
   1   2   3 2438.69   51.95
   1   2   3 2370.71   45.53
  -1   2  -3 2426.47   34.89
   1   2   3 2385.78   45.88
  -1   2  -3 2425.93   45.36
   1   2   3 2243.37   29.27
  -1   2  -3 2461.81   47.41
  -1   2  -4  767.90   30.28
  -1   2  -4  846.20   30.33
  -1   2  -4  829.37   24.22
   1   2   4  857.88   23.74
  -1   2  -4  832.98   30.08
  -1   2  -4  832.40   30.06
   1   2   4  820.04   29.79
  -1   2  -4  840.99   24.17
  -1   2  -5  546.42   26.66
  -1   2  -5  531.96   20.77
  -1   2  -5  492.31   21.39
   1   2   5  545.62   26.78
   1   2   5  543.69   21.24
  -1   2  -5  516.33   25.51
   1   2   6 1105.27   40.26
  -1   2  -6  958.38   47.18
  -1   2  -6 1065.72   34.19
  -1   2  -6 1085.53   39.00
   1   2   6 1064.77   32.50
  -1   2  -6 1099.04   31.59
   1   2   7   94.27   11.52
  -1   2  -7  108.36   14.33
   1   2   7   55.28   11.95
  -1   2  -7   81.96   11.40
  -1   2  -7  113.00   19.98
  -1   2  -8  198.58   19.36
  -1   2  -8  195.92   26.48
   1   2   8  212.71   17.87
  -1   2  -8  216.96   19.10
   1   2   8  215.95   21.20
  -1   2  -9  456.10   40.33
  -1   2  -9  406.83   27.90
   1   2   9  475.15   32.47
  -1   2  -9  463.49   28.98
   1   2   9  489.05   27.87
   1   2  10  242.16   25.17
  -1   2 -10  220.64   21.98
  -1   2 -10  215.21   21.74
  -1   2 -10  233.36   31.35
   1   2  10  210.44   20.20
  -1   2 -11   10.00   10.11
  -1   2 -11    5.92    7.58
  -1   2 -11   -7.87   13.43
   1   2  11    5.35   10.45
   1   2  11    2.98    6.99
   1   2  12   48.56   12.40
  -1   2 -12   50.23   13.45
  -1   2 -12   62.27   21.03
  -1   2 -12   41.87   12.83
   1   2  12   48.29   14.03
  -1   2 -13  131.75   19.49
  -1   2 -13  143.50   21.59
   1   2  13  142.72   23.49
   1   2  13  134.45   19.29
  -1   2 -13  151.30   29.80
   1   2  14    3.99    9.43
  -1   2 -14   24.21   12.53
  -1   2 -14   26.84   18.07
   1   2  14   19.67   11.88
   1   2  15   16.80   13.32
  -1   2 -15   12.09   17.04
   1   2  15   23.24   11.48
  -1   2 -15   23.66   13.26
   1   2  16   63.62   18.86
  -1   2 -16   80.09   26.79
  -1   2 -16   44.93   17.46
  -1   2 -17  101.07   22.28
  -1   2 -17   89.01   29.60
   1   2  17   61.66   20.19
   1   3 -18   27.52   18.96
   1   3 -18   56.13   20.72
  -1   3  18   17.91   13.65
  -1   3  18   22.52   16.40
   1   3 -17  108.76   23.46
  -1   3  17  121.34   24.58
  -1   3  17   90.29   23.52
   1   3 -17  101.37   28.62
   1   3 -16  128.40   30.54
  -1   3  16   79.45   21.22
   1   3 -16  101.47   21.79
  -1   3  16  112.89   23.01
  -1   3  15   10.46   13.31
   1   3 -15    2.76   12.29
  -1   3  15   22.62   14.47
  -1   3  14  128.51   21.77
  -1   3  14  113.42   23.03
   1   3 -14  121.83   22.16
   1   3 -13   69.57   16.87
  -1   3  13   50.65   14.14
  -1   3  13   51.92   15.40
  -1   3  12    9.71   10.63
   1   3 -12   -6.72   10.32
   1   3 -12   13.68   11.19
  -1   3  12    3.16   10.71
   1   3 -11    9.19    9.74
  -1   3  11    6.08    9.35
   1   3 -11   -0.18    7.84
  -1   3  11   -2.16   10.60
   1   3 -10  247.20   23.78
   1   3 -10  275.49   24.86
  -1   3  10  288.31   26.98
  -1   3  10  291.98   26.24
   1   3  -9  136.57   17.54
  -1   3   9  141.73   18.17
   1   3  -9  128.49   17.26
  -1   3   9  124.28   18.37
   1   3  -8   21.37    9.09
   1   3  -8   21.46    9.03
  -1   3   8   16.98    8.28
  -1   3   8   19.25    9.66
  -1   3   7  591.66   32.41
  -1   3   7  584.39   23.03
  -1   3   7  644.24   31.71
   1   3  -7  664.29   31.73
   1   3  -7  625.52   30.76
   1   3  -7  547.15   22.88
  -1   3   6 1069.42   28.17
  -1   3   6 1116.10   39.21
  -1   3   6 1156.17   41.72
   1   3  -6 1096.03   37.83
   1   3  -6 1119.33   38.47
   1   3  -6 1084.42   28.63
   1   3  -5 1037.34   21.20
  -1   3   5 1038.50   35.33
   1   3  -5  978.97   33.68
  -1   3   5 1080.77   38.01
   1   3  -5  955.14   33.75
   1   3  -4  433.20   21.55
  -1   3   4  408.40   23.08
  -1   3   4  431.10   20.03
  -1   3   4  423.05   24.98
   1   3  -4  414.15   12.54
   1   3  -3 1289.36   33.89
  -1   3   3 1273.10   30.13
  -1   3   3 1284.01   34.58
   1   3  -3 1302.24   23.06
   1   3  -3 1335.08   36.83
  -1   3   3 1273.86   39.80
  -1   3   2  445.56   15.68
   1   3  -2  426.71   19.09
   1   3  -2  467.17   21.29
  -1   3   2  419.62   22.70
  -1   3   2  415.10   10.34
   1   3  -2  384.96   18.55
   1   3  -2  427.97   15.26
   1   3  -1  549.54   23.24
   1   3  -1  515.88   19.70
  -1   3   1  570.05   24.83
   1   3  -1  585.97   22.89
   1   3  -1  568.38   21.56
  -1   3   1  571.60   14.91
  -1   3   1  554.04   13.17
   1   3   0  124.66    9.61
   1   3   0  164.32   13.95
  -1   3   0  133.47   10.63
   1   3   0  140.25    8.81
  -1   3   0  129.47    6.69
   1   3   0  151.23   11.96
  -1   3   0  140.13    8.33
   1   3   0  131.76   11.47
  -1   3   0  146.00   13.38
   1   3   1  439.20   23.06
  -1   3  -1  412.34   21.00
  -1   3  -1  417.62   17.86
   1   3   1  426.08   19.60
  -1   3  -1  404.57   11.50
  -1   3  -1  439.86   16.46
   1   3   1  404.32   15.65
   1   3   1  441.40   17.03
   1   3   2   29.32    6.32
  -1   3  -2   22.04    3.71
   1   3   2   22.09    6.06
  -1   3  -2   20.39    6.02
  -1   3  -2   24.30    7.89
  -1   3  -2   29.31    5.80
   1   3   2   29.89    6.40
  -1   3  -2   21.99    3.96
   1   3   2   20.07    4.47
  -1   3  -3  320.68   18.02
  -1   3  -3  310.71   18.75
  -1   3  -3  325.34   16.61
   1   3   3  325.48   18.71
   1   3   3  316.24   19.35
  -1   3  -3  307.07   12.98
   1   3   3  319.54   13.90
  -1   3  -4 1865.57   41.35
  -1   3  -4 1787.42   45.97
   1   3   4 1815.88   34.08
  -1   3  -4 1839.48   35.68
  -1   3  -4 1816.54   45.55
   1   3   4 1904.61   46.96
   1   3   5  115.49   13.98
  -1   3  -5  103.68   13.37
  -1   3  -5  138.53   11.58
  -1   3  -5  129.57   14.47
  -1   3  -6  400.50   20.98
   1   3   6  394.42   25.85
  -1   3  -6  445.01   27.03
  -1   3  -6  477.00   26.41
   1   3   7   98.89   15.63
   1   3   7   77.01   10.58
  -1   3  -7   93.00   11.84
   1   3   8   32.93    8.55
  -1   3  -8   44.80   10.22
   1   3   8   42.97   13.05
  -1   3  -9   12.81    7.71
  -1   3  -9   30.43   15.94
   1   3   9   44.09   12.21
   1   3   9   32.01    9.44
  -1   3 -10   55.62   18.69
   1   3  10   33.46    9.70
  -1   3 -10   52.83   11.89
   1   3  10   31.85   12.06
   1   3  11  137.30   21.49
  -1   3 -11  132.52   17.59
   1   3  11  146.88   18.28
  -1   3 -11  183.36   31.48
  -1   3 -12  159.18   30.24
   1   3  12  135.00   18.69
  -1   3 -12  133.75   19.91
   1   3  12  152.13   23.12
   1   3  13   86.23   19.03
  -1   3 -13   62.06   15.13
   1   3  13   75.43   15.31
  -1   3 -13   86.07   26.41
   1   3  14   68.99   15.62
  -1   3 -14   49.64   16.60
  -1   3 -14   41.16   17.90
   1   3  14   68.50   18.56
  -1   3 -15    4.30   17.26
  -1   3 -15   27.71   15.07
   1   3  15   34.95   14.60
   1   3  15   39.65   13.97
  -1   3 -16  -15.30   16.76
   1   3  16   -9.84   13.45
  -1   3 -16   -9.84   12.22
   1   3  17   26.77   18.38
  -1   3 -17   18.85   21.03
  -1   3 -17   22.10   11.85
  -1   4  18   83.90   25.41
   1   4 -18   78.48   22.16
  -1   4  18  134.21   26.38
   1   4 -18   81.40   32.92
  -1   4  18   99.58   23.54
  -1   4  17   10.35    9.12
   1   4 -17  -23.33   18.92
  -1   4  17  -14.53   14.80
   1   4 -17   -9.32   12.23
   1   4 -16   54.51   16.99
  -1   4  16   63.40   17.86
   1   4 -16   99.31   29.15
  -1   4  16   81.10   22.16
   1   4 -15  192.90   27.11
  -1   4  15  235.40   30.99
  -1   4  15  208.99   28.95
   1   4 -14   62.35   15.99
  -1   4  14   74.75   20.07
  -1   4  14   70.97   18.96
   1   4 -13   79.93   18.27
   1   4 -13   80.92   17.53
  -1   4  13   60.51   16.45
  -1   4  13   83.80   18.87
   1   4 -12  102.02   18.19
  -1   4  12   64.38   16.28
   1   4 -12   72.79   17.01
  -1   4  12   82.82   17.23
   1   4 -11  321.96   28.21
  -1   4  11  314.24   29.35
   1   4 -11  327.36   28.96
  -1   4  11  293.90   28.85
   1   4 -10   20.16   10.97
  -1   4  10   36.98   12.57
   1   4 -10   16.91    9.20
  -1   4  10   46.95   13.74
   1   4  -9  173.67   19.92
  -1   4   9  160.33   19.83
  -1   4   9  172.46   20.72
   1   4  -9  180.84   20.24
  -1   4   8  365.38   27.27
   1   4  -8  379.44   27.27
  -1   4   8  358.19   27.93
   1   4  -8  375.56   26.34
   1   4  -7  290.96   22.97
  -1   4   7  321.92   25.10
  -1   4   7  277.59   22.97
   1   4  -7  311.29   22.83
   1   4  -6  399.30   16.34
   1   4  -6  359.65   23.61
  -1   4   6  349.27   27.39
  -1   4   6  384.38   25.15
  -1   4   6  417.31   27.04
   1   4  -6  412.50   25.08
   1   4  -5  556.07   18.34
  -1   4   5  551.82   32.44
   1   4  -5  627.52   28.97
   1   4  -5  554.00   26.68
  -1   4   4  391.08   26.63
   1   4  -4  366.11   15.17
   1   4  -4  405.84   22.66
  -1   4   3  817.73   19.14
  -1   4   3  824.61   36.09
  -1   4   3  752.42   16.76
   1   4  -3  842.04   24.20
  -1   4   3  867.08   26.86
   1   4  -3  816.98   29.98
   1   4  -2  616.24   25.10
   1   4  -2  643.39   23.15
  -1   4   2  606.95   29.85
   1   4  -2  617.72   26.77
  -1   4   2  587.26   16.10
  -1   4   2  611.04   20.35
  -1   4   2  535.76   12.42
   1   4  -1    3.19    3.97
  -1   4   1    5.68    7.90
  -1   4   1    9.78    3.34
   1   4  -1    2.67    5.46
  -1   4   1    9.66    2.80
   1   4  -1    0.37    5.47
  -1   4   1    4.49    3.17
   1   4  -1    9.40    5.70
   1   4  -1    8.57    4.80
   1   4   0  114.74   12.88
  -1   4   0  116.29    8.94
   1   4   0  119.45   10.72
   1   4   0  115.49   11.22
  -1   4   0  105.57    7.99
   1   4   0  108.69   11.59
  -1   4   0   96.04   12.92
   1   4   1   -1.97    3.94
  -1   4  -1   -9.68    7.57
  -1   4  -1    1.24    4.53
   1   4   1    1.55    3.54
   1   4   1   -2.22    5.88
   1   4   1    3.20    4.67
  -1   4  -1    1.98    2.71
   1   4   2  477.09   23.24
  -1   4  -2  419.29   15.62
   1   4   2  439.96   20.80
   1   4   2  440.24   18.89
  -1   4  -2  444.73   20.50
  -1   4  -2  446.41   24.10
   1   4   3  674.78   23.53
  -1   4  -3  734.37   30.30
  -1   4  -3  698.24   20.84
  -1   4  -3  677.54   22.44
   1   4   3  668.69   27.58
  -1   4  -3  688.94   27.09
   1   4   4  123.42   13.81
   1   4   4  133.44   11.02
  -1   4  -4  131.32   14.53
  -1   4  -4  132.67   10.37
  -1   4  -4  150.03   12.19
  -1   4  -4  137.86   14.13
  -1   4  -5  697.10   32.15
  -1   4  -5  664.51   24.57
   1   4   5  681.53   32.15
  -1   4  -5  750.32   32.55
  -1   4  -6  138.37   15.77
   1   4   6  112.46   15.92
  -1   4  -6  117.45   12.04
  -1   4  -6  119.13   15.60
   1   4   7  446.93   29.82
  -1   4  -7  471.28   30.51
  -1   4  -7  485.43   25.13
  -1   4  -7  519.58   29.62
   1   4   8    3.39    9.55
  -1   4  -8    2.05    5.45
  -1   4  -8    5.96    9.38
   1   4   9  105.93   16.91
  -1   4  -9  115.38   15.38
  -1   4 -10  141.21   26.56
   1   4  10  182.05   23.59
  -1   4 -10  149.77   18.10
  -1   4 -11   93.69   15.79
   1   4  11   90.52   18.94
  -1   4 -11   76.37   22.78
   1   4  12  253.68   29.48
  -1   4 -12  229.99   35.71
  -1   4 -12  263.96   26.39
  -1   4 -13  150.88   31.74
  -1   4 -13  204.09   24.66
   1   4  13  185.18   27.26
  -1   4 -14   -1.56   16.27
   1   4  14    8.00   10.85
  -1   4 -14    8.20   10.68
  -1   4 -15   16.55   13.79
  -1   4 -15   10.36   16.62
   1   4  15    1.05   11.89
   1   4  16   43.86   17.61
  -1   4 -16   67.75   26.40
  -1   4 -16   49.45   16.31
  -1   4 -17   54.54   25.42
   1   4  17   50.07   17.74
  -1   4 -17   74.27   20.04
  -1   5  17   67.52   22.27
  -1   5  17   89.55   25.01
   1   5 -17  100.83   29.33
   1   5 -17  100.92   22.48
   1   5 -16   10.20   10.76
  -1   5  16   34.70   17.86
  -1   5  16   19.87   15.96
  -1   5  16   39.22   16.78
  -1   5  15    5.91   12.90
  -1   5  15   12.63   12.06
   1   5 -15   -4.78   11.07
   1   5 -14   79.84   19.17
   1   5 -14   93.54   19.97
  -1   5  14   53.71   17.63
  -1   5  14   76.24   20.39
   1   5 -13   45.98   14.38
  -1   5  13   58.26   16.46
  -1   5  13   49.69   16.40
   1   5 -13   66.85   16.03
   1   5 -12  108.04   19.23
  -1   5  12  100.10   19.60
  -1   5  12  130.72   21.84
   1   5 -12   97.26   19.27
   1   5 -11   -0.57   10.36
  -1   5  11    3.66   10.43
   1   5 -11    1.15   10.44
  -1   5  11    1.05   10.19
  -1   5  10  133.23   20.47
   1   5 -10  160.26   20.44
   1   5 -10  167.81   22.41
  -1   5  10  122.90   19.69
   1   5  -9  254.56   23.63
   1   5  -9  204.25   22.15
  -1   5   9  228.75   23.96
   1   5  -8   45.22   12.90
   1   5  -8   55.47   12.27
  -1   5   8   63.61   14.51
   1   5  -7  417.39   26.81
  -1   5   7  392.33   32.42
   1   5  -7  480.37   30.27
  -1   5   7  434.93   29.79
   1   5  -7  452.13   19.91
  -1   5   6  638.34   38.73
   1   5  -6  710.45   34.64
   1   5  -6  691.13   32.48
   1   5  -6  680.00   23.77
  -1   5   5  801.81   41.95
   1   5  -5  845.91   35.97
   1   5  -5  761.07   24.97
  -1   5   4  388.08   28.45
   1   5  -4  419.77   19.50
  -1   5   4  402.86   16.59
  -1   5   4  405.57   16.01
   1   5  -4  441.99   25.22
  -1   5   3  423.29   29.21
   1   5  -3  453.98   24.45
  -1   5   3  421.37   14.06
  -1   5   3  445.72   16.53
   1   5  -3  466.49   21.69
   1   5  -2   85.94   12.14
   1   5  -2   84.99   11.09
  -1   5   2   90.24   14.95
  -1   5   2   99.74    8.22
  -1   5   2   90.89    6.66
  -1   5   2   88.88    8.94
  -1   5   1  888.05   38.22
  -1   5   1  884.90   24.06
   1   5  -1  854.66   32.70
  -1   5   1  881.75   21.73
   1   5  -1  869.56   31.71
  -1   5   0  167.05   11.71
   1   5   0  204.34   18.18
   1   5   0  168.89   15.32
  -1   5   0  184.92   12.21
  -1   5   0  173.79   17.93
   1   5   1  295.61   17.09
  -1   5  -1  282.93   16.36
   1   5   1  273.87   18.75
  -1   5  -1  297.10   14.82
  -1   5  -1  297.05   21.92
   1   5   2  190.41   15.82
   1   5   2  196.52   15.35
  -1   5  -2  189.68   12.22
  -1   5  -2  182.41   14.08
  -1   5  -2  211.00   19.07
  -1   5  -3  245.65   20.00
  -1   5  -3  219.63   17.08
  -1   5  -3  236.88   14.36
  -1   5  -3  229.15   13.08
   1   5   3  253.98   18.70
  -1   5  -4  700.11   32.53
  -1   5  -4  710.75   26.94
  -1   5  -4  680.13   23.88
  -1   5  -4  738.63   31.85
   1   5   4  738.74   33.34
   1   5   5  545.31   30.59
  -1   5  -5  545.82   29.50
  -1   5  -5  514.58   22.75
  -1   5  -5  577.03   30.42
  -1   5  -6   37.44   11.52
  -1   5  -6   45.48   10.68
   1   5   6   45.90   11.86
  -1   5  -6   44.79    8.04
  -1   5  -7  172.65   15.53
  -1   5  -7  159.06   19.23
  -1   5  -7  186.66   19.79
   1   5   7  162.74   19.26
  -1   5  -8   93.15   12.86
   1   5   8  105.98   17.60
  -1   5  -8   97.65   16.91
  -1   5  -8   95.24   14.97
  -1   5  -9   74.10   12.66
  -1   5  -9   66.78   14.88
   1   5   9   71.45   15.68
  -1   5 -10   16.86    8.45
   1   5  10    3.28    9.30
  -1   5 -11  186.28   20.92
  -1   5 -11  148.04   29.33
   1   5  11  177.89   24.96
   1   5  12   78.52   18.71
  -1   5 -12   67.63   14.86
  -1   5 -12   66.99   22.84
  -1   5 -13   41.20   21.50
  -1   5 -13   22.17   11.57
   1   5  13    7.72   12.43
   1   5  14  145.69   26.03
  -1   5 -14  182.36   36.75
  -1   5 -14  182.71   24.66
  -1   5 -15   96.41   28.25
   1   5  15   68.61   20.94
  -1   5 -15   49.02   15.90
  -1   5 -16    8.86   20.14
  -1   5 -16   -4.87   11.00
   1   5  16   12.49   13.62
  -1   6  17   12.55   19.14
  -1   6  17  -23.79   16.76
   1   6 -17   24.98   15.27
   1   6 -17   56.85   25.50
  -1   6  16   53.12   21.80
   1   6 -16   73.07   19.01
  -1   6  16   27.83   16.77
  -1   6  15  116.18   27.58
  -1   6  15   96.61   21.15
   1   6 -15  145.55   23.96
   1   6 -15  169.89   27.50
  -1   6  14   58.74   18.47
   1   6 -14   30.39   15.49
   1   6 -14   36.40   15.70
  -1   6  14   58.84   21.80
   1   6 -13  -11.84   10.86
   1   6 -13    5.47    9.17
  -1   6  13    7.12   16.06
  -1   6  13    5.22   12.25
   1   6 -12   46.59   14.92
  -1   6  12   51.24   18.94
   1   6 -12   41.88   13.11
  -1   6  12   49.77   16.01
   1   6 -11   25.18   10.70
   1   6 -11   35.25   14.30
  -1   6  11   22.56   14.73
  -1   6  11   30.70   12.81
  -1   6  10   -4.69   10.31
   1   6 -10    8.07    9.42
  -1   6  10    5.68   11.42
   1   6 -10   16.80   11.73
  -1   6   9  256.93   30.61
   1   6  -9  292.74   25.64
  -1   6   9  281.02   27.55
   1   6  -9  270.61   26.03
   1   6  -8  220.72   22.02
   1   6  -8  221.50   23.70
   1   6  -8  219.35   16.02
  -1   6   8  220.37   27.96
   1   6  -7  182.89   14.52
   1   6  -7  170.71   20.34
  -1   6   7  149.68   23.35
   1   6  -7  192.24   19.86
   1   6  -6   87.42   13.58
   1   6  -6   89.25   14.98
   1   6  -6   92.32   10.80
  -1   6   6   88.25   18.06
  -1   6   5  452.08   34.38
  -1   6   5  481.47   20.39
   1   6  -5  484.20   22.99
   1   6  -5  505.81   29.80
  -1   6   5  440.08   19.87
  -1   6   4  389.31   31.36
   1   6  -4  409.29   21.76
  -1   6   4  400.04   18.22
  -1   6   4  385.99   16.39
   1   6  -4  419.06   26.02
   1   6  -3   18.19    7.23
  -1   6   3   18.02    4.12
  -1   6   3    9.47   10.20
  -1   6   3   12.41    4.07
   1   6  -3   23.65    8.57
  -1   6   2   84.25    7.50
   1   6  -2   91.96   12.82
  -1   6   2   83.80   16.27
  -1   6   2   73.10    8.12
   1   6  -2   91.72   12.59
  -1   6   1  281.53   15.55
   1   6  -1  269.95   19.89
  -1   6   1  289.93   25.14
   1   6  -1  324.12   23.03
  -1   6   1  290.10   14.55
   1   6   0   89.65   12.37
  -1   6   0   95.63   15.60
   1   6   0   62.20   12.49
  -1   6   0   71.71    8.89
  -1   6   0   74.39    9.32
   1   6   1  277.39   24.20
  -1   6  -1  256.20   16.11
  -1   6  -1  261.61   23.11
  -1   6  -1  278.60   17.44
   1   6   1  280.51   20.02
  -1   6  -2  700.71   26.00
  -1   6  -2  778.34   36.77
  -1   6  -2  735.72   29.76
   1   6   2  796.12   33.30
  -1   6  -3 1127.66   33.99
  -1   6  -3 1157.39   39.65
   1   6   3 1146.44   40.68
  -1   6  -3 1285.35   46.32
   1   6   3 1150.39   41.22
  -1   6  -4   63.81   11.60
  -1   6  -4   73.45    8.99
  -1   6  -4   82.13   13.15
   1   6   4   60.42   11.84
  -1   6  -5  292.79   23.52
   1   6   5  282.88   23.72
  -1   6  -5  314.27   24.14
  -1   6  -5  318.01   18.75
  -1   6  -6  380.28   27.61
   1   6   6  362.90   27.99
  -1   6  -6  341.98   20.66
  -1   6  -6  368.04   26.41
  -1   6  -7   10.42    9.53
  -1   6  -7    6.62    8.91
   1   6   7   13.79   10.28
  -1   6  -7   13.68    6.10
  -1   6  -8  137.36   18.00
  -1   6  -8  116.14   19.01
  -1   6  -8  112.53   13.99
   1   6   8   91.19   16.83
  -1   6  -9   58.85   14.81
   1   6   9   67.90   16.50
  -1   6  -9   78.65   13.27
  -1   6  -9   69.70   16.75
  -1   6 -10  112.44   16.13
  -1   6 -10   97.29   18.88
   1   6  10  124.11   21.14
  -1   6 -11   28.09   10.63
   1   6  11   31.74   14.92
   1   6  12   91.04   19.70
  -1   6 -12   93.53   17.38
  -1   6 -12   75.49   23.79
   1   6  13  101.64   22.10
  -1   6 -13  103.61   18.57
  -1   6 -13   91.93   27.68
  -1   6 -14    0.77   10.18
  -1   6 -14    1.56   16.93
   1   6  14   18.65   14.11
  -1   6 -15   26.26   20.34
   1   6  15   15.21   15.01
  -1   6 -15   10.79   10.40
  -1   6 -16   36.77   15.61
  -1   6 -16   52.56   24.55
   1   6  16   17.33   15.18
  -1   7  16  103.06   26.50
   1   7 -16   92.70   22.05
   1   7 -15   24.92   14.76
   1   7 -15   12.13   11.30
  -1   7  15   18.46   17.45
   1   7 -14  128.00   22.68
   1   7 -14  147.49   25.85
  -1   7  14  132.61   28.34
   1   7 -13  368.41   37.70
   1   7 -13  316.22   32.11
   1   7 -12   40.26   14.99
   1   7 -12   58.00   15.35
  -1   7  12   31.44   17.23
   1   7 -11   40.70   12.58
  -1   7  11   -0.48   16.98
   1   7 -11   28.02   13.69
   1   7 -10  247.24   25.62
  -1   7  10  258.15   34.04
   1   7 -10  236.02   27.54
   1   7  -9  183.87   16.26
  -1   7   9  160.20   25.75
   1   7  -9  187.48   23.48
   1   7  -9  208.06   23.36
   1   7  -8   21.05    7.01
  -1   7   8   21.68   16.21
   1   7  -8   37.90   13.46
   1   7  -8   20.77   10.45
  -1   7   7  189.10   15.34
   1   7  -7  197.32   20.73
   1   7  -7  207.46   23.00
   1   7  -7  215.62   17.05
  -1   7   7  186.72   26.77
  -1   7   6  736.45   47.39
  -1   7   6  673.52   26.97
   1   7  -6  666.76   37.50
   1   7  -6  681.20   29.62
  -1   7   6  690.11   27.97
  -1   7   5   48.02    6.94
   1   7  -5   47.63   12.15
   1   7  -5   41.99    9.17
  -1   7   5   49.50    7.86
  -1   7   5   46.41   16.28
  -1   7   4  229.46   13.52
   1   7  -4  229.34   21.48
   1   7  -4  244.67   19.30
  -1   7   4  192.66   24.90
  -1   7   4  224.85   14.91
   1   7  -3  799.09   35.41
  -1   7   3  769.60   44.62
  -1   7   3  767.09   23.86
   1   7  -3  827.57   37.44
  -1   7   3  792.54   27.08
   1   7  -2   63.25   11.81
  -1   7   2   54.87   14.70
   1   7  -2   55.53   11.47
  -1   7   2   52.66    6.71
  -1   7   2   48.64    7.55
  -1   7   1  161.51   21.19
   1   7  -1  171.63   17.45
  -1   7   1  153.99   11.98
   1   7  -1  204.29   20.35
  -1   7   1  167.10   13.40
   1   7   0  437.82   30.33
  -1   7   0  400.79   21.29
  -1   7   0  409.14   31.09
  -1   7   0  404.20   22.70
  -1   7   0  391.93   20.08
   1   7   0  393.04   25.56
  -1   7  -1  444.19   23.35
  -1   7  -1  480.28   24.42
  -1   7  -1  406.80   29.83
   1   7   1  463.94   27.22
   1   7   1  415.10   31.02
  -1   7  -2   66.41   10.64
  -1   7  -2   75.36   15.28
  -1   7  -2   76.71    9.88
   1   7   2   58.57   11.42
   1   7   2   76.66   16.22
   1   7   3  311.57   23.41
  -1   7  -3  354.88   23.88
  -1   7  -3  370.16   28.13
  -1   7  -4   25.73    6.77
   1   7   4   23.75   10.11
  -1   7  -4   26.87   10.01
  -1   7  -4   24.97    9.43
   1   7   4   32.17   10.13
  -1   7  -5   61.45   13.15
  -1   7  -5   55.78    9.18
   1   7   5   58.30   13.17
  -1   7  -5   44.82   11.38
  -1   7  -6    3.38    7.64
  -1   7  -6   10.51    5.48
   1   7   6    6.91    8.18
  -1   7  -6    6.76    8.88
  -1   7  -7  197.08   22.52
  -1   7  -7  187.84   16.93
   1   7   7  184.12   22.78
  -1   7  -7  173.33   20.61
   1   7   8  204.13   24.74
  -1   7  -8  197.80   21.68
  -1   7  -8  200.84   24.03
  -1   7  -8  184.33   17.88
  -1   7  -9   76.86   15.35
  -1   7  -9   57.21   15.10
   1   7   9   61.17   16.36
  -1   7  -9   77.97   13.49
  -1   7 -10   49.61   15.48
   1   7  10   54.92   17.42
  -1   7 -10   58.53   11.99
  -1   7 -10   67.08   15.92
  -1   7 -11  231.88   29.07
   1   7  11  221.27   29.69
  -1   7 -11  236.99   23.33
   1   7  12    3.54   10.48
  -1   7 -12    4.78    7.37
   1   7  13    9.50   12.80
  -1   7 -13   18.52   10.67
  -1   7 -14    8.40   17.39
  -1   7 -14   20.76   12.62
   1   7  14   23.09   14.81
  -1   7 -15   27.64   13.62
   1   7  15   27.76   17.38
   1   8 -16    6.95   12.46
  -1   8  16   33.01   21.63
   1   8 -16   18.69   15.18
  -1   8  15   79.23   25.92
   1   8 -15   88.18   23.69
   1   8 -15  121.86   22.42
   1   8 -14   71.61   18.92
  -1   8  14   39.62   23.55
   1   8 -14   65.67   19.44
   1   8 -13   23.80   12.14
  -1   8  13    5.02   16.59
   1   8 -13   17.84   14.52
   1   8 -12  242.13   27.89
  -1   8  12  232.47   36.50
   1   8 -12  221.67   29.38
   1   8 -11   86.03   17.56
  -1   8  11   97.78   26.54
   1   8 -11  104.96   20.55
  -1   8  10   17.73   16.42
   1   8 -10    2.94   10.80
   1   8 -10   -0.41    9.46
   1   8  -9  141.63   15.49
  -1   8   9  132.12   25.93
   1   8  -9  135.12   19.97
   1   8  -9  145.99   21.83
   1   8  -8  130.05   18.54
   1   8  -8  130.78   14.81
  -1   8   8  111.72   24.65
   1   8  -8  111.27   19.06
  -1   8   8  120.02   13.86
  -1   8   7   17.73    6.38
   1   8  -7   23.41   10.27
   1   8  -7   32.56   11.41
  -1   8   7   30.71   17.52
   1   8  -7   33.22    8.72
  -1   8   6  144.31   14.10
   1   8  -6  117.96   18.10
  -1   8   6  124.89   12.34
   1   8  -6  111.37   13.88
  -1   8   6  156.98   25.87
   1   8  -5  348.76   28.20
   1   8  -5  376.98   25.28
  -1   8   5  332.81   18.45
  -1   8   5  366.85   20.99
  -1   8   5  334.42   34.40
  -1   8   4  130.36   22.71
  -1   8   4  122.91   12.26
  -1   8   4  108.16   10.29
   1   8  -4  146.19   16.98
   1   8  -4  112.12   16.31
   1   8  -3  165.74   18.88
   1   8  -3  175.66   19.22
  -1   8   3  102.14   19.97
  -1   8   3  143.54   13.22
  -1   8   3  149.58   11.93
  -1   8   2  310.35   30.65
   1   8  -2  326.64   24.97
  -1   8   2  339.58   19.77
  -1   8   2  293.53   16.61
   1   8  -2  334.42   26.67
   1   8  -1  420.06   31.15
  -1   8   1  445.77   23.25
  -1   8   1  347.70   31.36
  -1   8   1  406.31   20.69
   1   8  -1  429.95   28.07
   1   8   0   -1.36    7.07
   1   8   0    7.86   10.57
  -1   8   0    0.29   10.06
  -1   8   0    1.54    5.15
  -1   8  -1    7.23   10.24
   1   8   1    6.84   10.37
   1   8   1   12.62    8.51
  -1   8  -1   -0.06    5.67
   1   8   2  183.05   24.10
   1   8   2  212.75   20.51
  -1   8  -2  213.51   18.88
  -1   8  -2  198.81   22.61
   1   8   3  184.33   25.20
  -1   8  -3  218.24   20.11
   1   8   3  201.31   20.95
  -1   8  -3  197.29   22.57
   1   8   4  109.98   22.29
  -1   8  -4  154.54   17.82
  -1   8  -4  153.54   14.36
   1   8   4  113.58   15.92
  -1   8  -4  140.32   19.14
  -1   8  -5  271.96   25.82
   1   8   5  308.14   25.38
  -1   8  -5  341.33   27.13
  -1   8  -5  297.74   20.12
  -1   8  -6  151.45   19.70
  -1   8  -6  198.32   22.31
   1   8   6  170.85   21.68
  -1   8  -6  160.63   15.77
  -1   8  -7   38.61   12.12
  -1   8  -7   37.60    9.20
  -1   8  -7   41.92   12.68
   1   8   7   34.52   13.00
   1   8   8  162.82   23.51
  -1   8  -8  177.90   23.48
  -1   8  -8  205.08   23.66
  -1   8  -8  219.36   19.78
  -1   8  -9  200.82   23.85
   1   8   9  174.07   25.23
  -1   8  -9  225.20   20.95
  -1   8  -9  197.10   26.54
  -1   8 -10   57.00   16.54
   1   8  10   35.91   13.92
  -1   8 -10   49.86   14.29
  -1   8 -10   44.91   11.00
  -1   8 -11   16.42    8.13
  -1   8 -11   15.57   12.16
   1   8  11   27.03   15.43
  -1   8 -12   32.08   12.43
   1   8  12   28.79   16.86
  -1   8 -13   41.48   13.50
  -1   8 -13   31.75   22.96
   1   8  13    3.73   10.77
  -1   8 -14   23.45   19.47
  -1   8 -14    9.97    8.64
   1   8  14   -2.92   13.19
   1   8  15    8.72   11.03
  -1   8 -15   11.25   21.84
   1   9 -15    6.43   11.68
  -1   9  15   18.04   18.46
   1   9 -15  -12.33   11.01
   1   9 -14  134.14   22.71
  -1   9  14  104.70   28.89
   1   9 -14  137.56   26.38
   1   9 -13   16.09   12.46
   1   9 -13   25.51   12.92
  -1   9  13   22.55   17.68
   1   9 -12    5.21    8.99
   1   9 -12    3.90   13.00
  -1   9  12   10.39   16.24
  -1   9  11  148.84   30.56
   1   9 -11  188.10   25.08
   1   9 -11  174.28   27.08
   1   9 -10  105.52   19.41
   1   9 -10   85.78   19.14
  -1   9  10  150.06   30.23
  -1   9  10  112.35   14.95
  -1   9   9  142.61   15.92
  -1   9   9  121.67   26.59
   1   9  -9  158.81   21.37
   1   9  -9  168.00   17.90
   1   9  -9  158.52   23.91
   1   9  -8   48.29   12.54
   1   9  -8   41.88   14.16
  -1   9   8   47.14    9.95
  -1   9   8   37.66   18.67
   1   9  -8   55.15   11.49
  -1   9   7  329.52   22.23
   1   9  -7  281.83   26.18
   1   9  -7  355.92   31.70
  -1   9   7  272.00   34.55
   1   9  -7  332.62   24.59
  -1   9   6  127.70   24.76
   1   9  -6  152.40   17.76
  -1   9   6  174.93   15.72
   1   9  -6  153.31   21.19
   1   9  -5   11.63    9.87
   1   9  -5    0.27    7.61
  -1   9   5    8.53    6.15
  -1   9   5   -5.87   12.64
  -1   9   4  126.11   23.60
   1   9  -4  124.86   17.18
  -1   9   4  111.37   10.90
  -1   9   4   85.83   11.03
   1   9  -4  137.57   18.84
  -1   9   3  116.90   22.34
   1   9  -3   76.91   14.38
  -1   9   3  122.05   13.21
   1   9  -3  109.96   16.87
  -1   9   3  114.37   11.37
   1   9  -2  163.65   19.71
  -1   9   2  156.76   13.44
   1   9  -2  173.27   21.51
  -1   9   2  161.55   15.22
  -1   9   2  147.75   24.60
   1   9  -1   -2.99    8.77
  -1   9   1   -1.51   12.21
   1   9  -1    2.53    7.69
  -1   9   1    9.64    5.77
   1   9   0  423.06   34.20
  -1   9   0  469.62   26.82
   1   9   0  455.86   30.10
  -1   9   0  405.20   35.03
   1   9   1  657.71   36.08
   1   9   1  615.41   42.63
  -1   9  -1  620.30   31.93
  -1   9  -1  603.26   41.10
   1   9   2   11.38   13.50
  -1   9  -2   18.00    8.35
   1   9   2   15.84    9.07
  -1   9  -2   19.54   10.87
  -1   9  -3  160.85   22.43
  -1   9  -3  163.05   18.93
   1   9   3  156.10   24.75
   1   9   3  154.93   19.44
   1   9   4    5.73    8.56
  -1   9  -4    8.77    9.33
   1   9   4   14.44   13.36
  -1   9  -4    0.65    9.65
  -1   9  -5   60.99   10.25
   1   9   5   66.96   13.82
  -1   9  -5   71.05   16.36
  -1   9  -5   48.20   12.57
   1   9   5   30.38   16.40
  -1   9  -6    6.39   10.75
  -1   9  -6   -0.05    8.49
   1   9   6   -1.78   14.02
  -1   9  -6    8.42    6.61
   1   9   6    7.47    8.88
  -1   9  -7  207.15   19.05
  -1   9  -7  232.33   26.25
  -1   9  -7  250.61   26.58
   1   9   7  184.21   22.38
   1   9   8  333.08   33.58
  -1   9  -8  362.89   25.98
  -1   9  -8  345.50   31.04
  -1   9  -8  337.33   31.94
  -1   9  -9   15.96    8.06
   1   9   9    9.91   12.69
  -1   9  -9   15.34   11.26
  -1   9  -9    9.17    9.76
  -1   9 -10   70.06   16.70
  -1   9 -10  122.87   17.27
  -1   9 -10  128.00   24.15
   1   9  10  130.89   22.37
  -1   9 -11  238.04   23.84
  -1   9 -11  258.11   28.33
   1   9  11  195.38   29.38
  -1   9 -11  195.59   28.58
   1   9  12  -25.08   15.17
  -1   9 -12    2.81   11.68
  -1   9 -12  -12.92    9.12
  -1   9 -13   13.69   18.56
   1   9  13   15.00   15.40
   1   9  14   30.04   15.77
  -1   9 -14   16.40   17.02
   1  10 -14   25.79   13.93
   1  10 -14   11.09   16.18
  -1  10  14   39.51   20.94
  -1  10  13    4.85   15.46
   1  10 -13    5.17   10.55
   1  10 -13   25.38   16.23
  -1  10  12   68.94   25.15
   1  10 -12  113.73   24.22
   1  10 -11   43.22   16.91
   1  10 -11   59.41   16.24
  -1  10  11   26.45   20.40
   1  10 -10   -1.73    9.62
  -1  10  10   -6.44   15.18
   1  10 -10    9.45   10.50
  -1  10   9  112.14   28.08
  -1  10   9  144.35   16.41
   1  10  -9  129.72   20.65
   1  10  -9  135.64   23.74
  -1  10   8   85.17   23.74
  -1  10   8   94.89   13.10
   1  10  -8  128.12   22.07
   1  10  -8   98.81   15.69
   1  10  -8  107.45   18.75
   1  10  -7   51.76   14.19
  -1  10   7   34.32    8.05
   1  10  -7   38.40   15.42
  -1  10   7   43.57   18.40
   1  10  -7   33.58   10.52
  -1  10   6  104.13   13.19
  -1  10   6  129.92   27.60
   1  10  -6   72.54   16.69
   1  10  -6  100.42   16.09
  -1  10   5   66.52   21.21
  -1  10   5   92.27   12.14
   1  10  -5   91.42   17.60
   1  10  -5   79.36   14.56
  -1  10   4  146.01   27.25
  -1  10   4  117.19   13.77
   1  10  -4  108.53   17.65
   1  10  -4  127.53   19.55
  -1  10   3    0.50    5.21
  -1  10   3    7.98   13.58
   1  10  -3   11.53   10.28
   1  10  -3    8.95    8.61
   1  10  -2  277.93   28.22
  -1  10   2  291.38   33.23
  -1  10   2  283.86   21.02
   1  10  -2  306.28   26.95
   1  10  -1  352.27   32.60
   1  10  -1  317.60   27.31
  -1  10   1  346.39   34.61
  -1  10   1  319.17   23.27
   1  10   0   68.47   17.26
  -1  10   0   95.31   13.95
   1  10   0   81.26   14.83
  -1  10   0   88.67   19.58
   1  10   1  116.22   22.39
   1  10   1  164.65   20.19
  -1  10  -1  136.56   16.70
  -1  10  -1  134.11   22.58
  -1  10  -2  136.01   17.55
  -1  10  -2  147.78   22.09
   1  10   2  122.05   24.35
   1  10   2  121.48   17.96
  -1  10  -3   14.93   11.45
  -1  10  -3   25.73   10.25
   1  10   3   26.23   10.58
   1  10   3   32.71   17.09
  -1  10  -4   76.97   18.06
   1  10   4   72.37   14.30
  -1  10  -4   53.33   12.99
   1  10   4   67.31   21.07
  -1  10  -5  402.45   25.66
  -1  10  -5  435.57   33.17
   1  10   5  431.02   32.65
   1  10   5  372.02   41.24
  -1  10  -5  471.39   37.33
   1  10   6   53.31   19.67
  -1  10  -6   59.63   11.42
   1  10   6   48.03   13.47
  -1  10  -6   46.10   14.27
  -1  10  -6   54.20   15.31
  -1  10  -7   -0.17    9.94
   1  10   7    6.01    9.74
   1  10   7    5.72   15.51
  -1  10  -7   12.56   11.11
  -1  10  -7   19.91    8.36
  -1  10  -8   72.10   18.07
  -1  10  -8   96.65   19.83
   1  10   8   92.97   17.66
  -1  10  -8   87.90   13.98
   1  10   8   45.49   19.61
  -1  10  -9  153.45   24.42
   1  10   9  116.74   27.13
  -1  10  -9  143.56   22.48
  -1  10  -9  141.94   18.14
   1  10   9  137.42   21.34
  -1  10 -10   34.81   10.02
  -1  10 -10   32.41   13.84
   1  10  10   18.23   19.60
  -1  10 -10   28.56   15.48
   1  10  10   40.56   13.16
   1  10  11    0.92   13.75
  -1  10 -11   13.27   12.74
  -1  10 -11    8.65   11.61
   1  10  12   31.05   23.94
  -1  10 -12   78.64   20.58
  -1  10 -13   51.36   25.84
   1  10  13   35.16   21.23
   1  11 -13   12.73   14.44
  -1  11  13   27.52   20.94
   1  11 -13  -14.07   11.26
  -1  11  12   27.29   19.55
   1  11 -12   16.18   10.87
   1  11 -12   -2.76   14.59
   1  11 -11   62.34   20.08
  -1  11  11   38.83   21.52
   1  11 -11   56.91   16.20
   1  11 -10   68.71   16.72
  -1  11  10   58.44   24.93
   1  11 -10   48.18   17.90
   1  11  -9  102.46   19.54
  -1  11   9   89.21   26.74
   1  11  -9   52.77   16.79
   1  11  -8   47.66   15.61
   1  11  -8   55.86   14.93
  -1  11   8   51.59   22.30
  -1  11   7  229.25   19.76
  -1  11   7  207.07   35.17
   1  11  -7  234.44   28.52
   1  11  -7  219.80   26.29
   1  11  -7  206.30   23.34
  -1  11   6  324.68   23.11
  -1  11   6  295.33   38.96
   1  11  -6  315.17   31.53
   1  11  -6  250.58   25.63
   1  11  -5   57.61   16.13
  -1  11   5   58.27   20.45
  -1  11   5   58.99   10.61
   1  11  -5   68.22   15.39
  -1  11   4  135.57   26.57
  -1  11   4  144.60   16.04
   1  11  -4  167.86   22.33
   1  11  -4  201.67   25.07
   1  11  -3  287.34   29.53
   1  11  -3  359.07   31.35
  -1  11   3  340.47   38.24
  -1  11   3  344.88   24.34
   1  11  -2   20.62   12.52
   1  11  -2    1.31    7.71
  -1  11   2   20.71   15.35
  -1  11   2   -1.85    6.73
  -1  11   1   -0.04    4.64
   1  11  -1    5.55    9.08
  -1  11   1   -4.44   12.44
   1  11  -1    4.77   11.61
  -1  11   0   82.91   20.34
   1  11   0   87.43   20.63
   1  11   0   78.85   16.86
  -1  11   0   88.33   14.59
   1  11   1  131.23   19.35
  -1  11  -1  114.57   16.80
   1  11   1   93.74   22.29
  -1  11  -1  100.70   21.52
   1  11   2   26.82   11.29
   1  11   2   -3.48   13.58
  -1  11  -2    9.20    8.35
  -1  11  -2    1.91   11.80
   1  11   3   81.20   16.28
  -1  11  -3   99.93   17.18
  -1  11  -3  110.19   21.60
   1  11   3   57.69   19.68
  -1  11  -4  154.80   24.10
   1  11   4  181.35   30.94
  -1  11  -4  210.97   24.04
   1  11   4  242.90   25.41
  -1  11  -5   98.23   19.99
   1  11   5  115.48   18.97
  -1  11  -5   93.05   18.21
  -1  11  -5  103.89   15.08
   1  11   5   88.52   23.20
  -1  11  -6   72.64   12.48
  -1  11  -6   58.68   15.48
   1  11   6   56.58   13.92
   1  11   6   60.09   21.93
  -1  11  -6   86.91   18.99
  -1  11  -7  125.24   21.81
  -1  11  -7  110.59   21.98
   1  11   7  104.01   18.93
   1  11   7  107.66   27.58
  -1  11  -7   91.66   14.65
  -1  11  -8   82.86   18.73
   1  11   8   42.55   21.24
   1  11   8   58.62   15.36
  -1  11  -8   82.42   19.24
  -1  11  -9   17.14   13.88
  -1  11  -9   38.72   16.04
   1  11   9   12.69   17.36
   1  11   9    2.26    8.76
  -1  11 -10   20.23   12.78
  -1  11 -10   -6.73   13.52
   1  11  10   -3.53   17.90
   1  11  10   27.26   13.49
  -1  11 -11  117.17   23.90
   1  11  11  116.70   19.77
   1  11  11   96.63   27.11
   1  11  12  -12.84   18.01
  -1  11 -12   17.70   15.86
   1  12 -12  151.09   24.50
  -1  12  12  124.18   34.56
   1  12 -12  129.38   27.78
   1  12 -11   31.00   13.60
  -1  12  11  -14.01   17.93
   1  12 -11   25.80   17.07
   1  12 -10   11.67   15.73
   1  12 -10   26.43   13.19
  -1  12  10   32.78   19.84
  -1  12   9   52.12   23.74
   1  12  -9   43.86   14.07
   1  12  -9   46.57   17.23
  -1  12   8  139.20   31.19
   1  12  -8  214.00   29.61
   1  12  -8  244.41   28.29
  -1  12   7   59.36   22.44
   1  12  -7   63.57   14.88
   1  12  -7   50.60   16.63
   1  12  -7   57.28   15.90
  -1  12   6   33.64   21.16
   1  12  -6   38.12   14.51
   1  12  -6   58.86   15.27
   1  12  -5  105.16   20.72
  -1  12   5   94.84   24.37
   1  12  -5   94.10   18.92
  -1  12   5  110.46   14.59
  -1  12   4   70.52   12.55
   1  12  -4   36.97   13.94
  -1  12   4   21.04   18.47
   1  12  -4   40.50   13.79
   1  12  -3   18.64   11.64
  -1  12   3    5.18   14.42
   1  12  -3   10.59   10.84
  -1  12   3   11.98    6.20
  -1  12   2   14.03   14.13
  -1  12   2   36.58    9.59
   1  12  -2   51.92   14.56
   1  12  -2   19.41   13.23
  -1  12   1   75.39   21.23
  -1  12   1  122.24   16.72
   1  12  -1   86.29   17.95
   1  12  -1   71.64   18.97
  -1  12   0  -18.90   14.88
   1  12   0    1.55    9.88
   1  12   0   -8.28   12.83
  -1  12   0    1.34    7.14
  -1  12  -1   24.05    9.64
  -1  12  -1   46.25   17.02
   1  12   1   56.54   18.31
   1  12   1   29.25   11.39
   1  12   2  190.09   29.83
  -1  12  -2  175.32   21.83
   1  12   2  171.88   22.04
  -1  12  -2  158.71   26.57
  -1  12  -3  111.32   23.29
  -1  12  -3  207.61   24.17
   1  12   3  182.94   30.13
   1  12   3  145.73   20.84
  -1  12  -4   11.44   11.61
   1  12   4   22.95   17.48
  -1  12  -4   18.37    9.54
   1  12   4   19.45   11.23
   1  12   5  176.79   31.37
  -1  12  -5  164.32   23.45
   1  12   5  179.79   23.36
  -1  12  -5  181.35   27.38
  -1  12  -6  106.49   21.85
   1  12   6  100.88   26.96
  -1  12  -6  112.46   22.10
   1  12   6   76.24   16.77
   1  12   7   24.11   16.91
  -1  12  -7    6.51   10.38
   1  12   7    2.74    8.79
  -1  12  -7    1.77   10.51
  -1  12  -8   37.10   15.56
  -1  12  -8   50.92   17.33
   1  12   8    6.21   15.64
   1  12   8    5.79    9.72
   1  12   9   90.49   28.51
  -1  12  -9   53.04   18.62
  -1  12  -9   68.53   18.47
   1  12   9   71.51   16.70
   1  12  10   40.10   21.40
  -1  12 -10   48.18   18.05
   1  12  11   20.08   22.71
  -1  12 -11  -13.98   12.73
   1  13 -10   96.88   20.15
  -1  13  10  111.00   31.97
   1  13 -10  118.58   25.80
  -1  13   9   22.64   19.11
   1  13  -9   32.23   14.53
   1  13  -9    3.86   12.93
   1  13  -8   15.72   14.97
   1  13  -8   15.96   11.44
  -1  13   8   30.35   22.17
  -1  13   7   82.50   25.04
   1  13  -7   76.78   20.07
   1  13  -7  113.50   20.19
  -1  13   6   78.98   26.26
   1  13  -6   73.87   19.68
   1  13  -6   98.38   19.03
   1  13  -5   38.92   15.80
  -1  13   5   31.23   19.61
   1  13  -5   21.74   12.72
   1  13  -4   41.75   15.27
   1  13  -4   34.52   14.90
  -1  13   4   54.52   23.14
   1  13  -3   77.89   20.92
  -1  13   3   50.08   22.84
  -1  13   3   78.20   13.93
   1  13  -3   93.54   20.60
  -1  13   2   75.88   21.25
  -1  13   2   83.42   14.63
   1  13  -2   37.74   17.15
   1  13  -2   69.96   16.93
  -1  13   1   23.82    9.76
   1  13  -1    0.16   12.90
  -1  13   1   14.08   15.47
   1  13  -1   16.74   10.76
   1  13   0   40.94   17.66
  -1  13   0   18.41   14.54
  -1  13   0    7.92    8.75
   1  13   0   13.05   10.86
  -1  13  -1    8.82   13.62
   1  13   1   43.72   13.72
   1  13   1   39.09   19.15
  -1  13  -1   54.47   14.22
  -1  13  -2   38.02   17.35
   1  13   2   16.08   11.11
  -1  13  -2   11.01    9.03
   1  13   2   45.00   20.10
   1  13   3   68.53   16.25
  -1  13  -3   52.60   14.72
  -1  13  -3   34.55   13.88
   1  13   4  187.35   34.01
  -1  13  -4  196.16   24.93
   1  13   4  228.15   26.27
  -1  13  -4  146.08   25.48
   1  13   5   81.75   25.34
  -1  13  -5   89.22   19.08
  -1  13  -5   99.74   22.15
   1  13   5  128.54   21.20
   1  13   6   -2.72   17.66
   1  13   6   19.18   11.94
  -1  13  -6   42.39   17.57
  -1  13  -6   40.46   14.38
  -1  13  -7   84.77   20.97
   1  13   7  112.18   20.05
   1  13   7  101.96   28.04
  -1  13  -7   78.03   19.30
   1  13   8   -9.88   18.37
  -1  13  -8    7.13   11.04
  -1  13  -8   -5.64   11.70
  -1  13  -9   -3.35   12.64
   1  13   9   19.15   19.80
   1  14  -8  118.39   24.84
  -1  14   8  123.14   32.27
   1  14  -7   25.83   13.39
   1  14  -7   40.17   14.88
  -1  14   6   95.62   29.58
   1  14  -6   41.34   17.23
  -1  14   5  152.97   33.42
   1  14  -5  193.88   28.04
   1  14  -5  187.59   28.77
  -1  14   4   40.70   19.01
   1  14  -4   79.94   19.26
   1  14  -4   69.05   19.10
   1  14  -3   31.83   14.73
   1  14  -3   62.38   19.23
  -1  14   3   30.93   21.78
  -1  14   2    8.03   18.31
   1  14  -2   12.75   10.53
   1  14  -2   27.35   16.20
   1  14  -1   40.95   15.16
   1  14  -1   56.06   19.82
  -1  14   1   48.70   20.76
  -1  14   1   34.26   10.42
  -1  14   0   22.13   10.86
   1  14   0   25.56   15.60
   1  14   0   32.79   13.64
  -1  14   0   38.86   19.28
   1  14   1   19.47   16.10
  -1  14  -1   68.30   17.99
  -1  14  -1   26.39   11.18
   1  14   1   23.79   12.14
  -1  14  -2  149.60   22.30
  -1  14  -2  142.60   27.99
   1  14   2  216.72   27.10
   1  14   2  143.48   29.34
  -1  14  -3   85.22   23.10
   1  14   3   72.04   22.75
  -1  14  -3   85.30   17.99
   1  14   3   93.06   18.93
  -1  14  -4    4.00   12.30
   1  14   4   12.75    9.37
   1  14   4   47.01   22.42
  -1  14  -4   26.69   13.55
  -1  14  -5  130.73   25.89
  -1  14  -5   92.91   20.16
   1  14   5   80.85   16.70
  -1  14  -6   72.81   20.91
  -1  14  -6   62.69   17.25
   1  14   6   76.97   27.16
  -1  14  -7   14.59   14.56
   1  14   7   41.32   23.85
  -1  14  -7   -0.16   11.89
  -1  15   5   62.52   23.89
   1  15  -5   69.39   19.56
   1  15  -4   -4.16   11.74
  -1  15   4    3.35   16.01
   1  15  -3   87.64   23.92
  -1  15   3   55.10   24.08
   1  15  -3   83.11   20.70
  -1  15   2   30.79   20.62
   1  15  -2   19.90   11.20
   1  15  -2   41.82   18.34
   1  15  -1   33.41   18.38
  -1  15   1   18.33   18.51
   1  15  -1   15.57   12.81
   1  15   0   34.14   18.32
  -1  15   0   30.47   19.49
   1  15   0   37.15   13.93
   1  15   1   48.91   22.25
  -1  15  -1   90.05   24.53
   1  15   1   64.83   17.14
  -1  15  -1   89.50   18.49
   1  15   2   24.89   19.40
   1  15   2   43.83   14.97
  -1  15  -2   30.01   13.71
  -1  15  -2   -0.78   17.67
  -1  15  -3   34.81   13.16
  -1  15  -3   31.54   17.66
   1  15   3   20.79   16.57
   1  15   3   33.81   14.44
  -1  15  -4   34.38   19.45
   1  15   4   30.66   19.99
  -1  15  -4   36.07   14.91
   1  15   5   42.25   22.14
  -1  15  -5   53.39   17.08
  -1  15  -5   51.21   20.16
  -2 -15   5   45.38   18.34
  -2 -15   5   48.61   20.27
   2 -15  -5   62.36   26.47
   2 -15  -5  110.49   26.17
  -2 -15   5   86.96   22.98
  -2 -15   4   74.29   21.07
  -2 -15   4  105.73   22.46
  -2 -15   4   67.46   20.68
   2 -15  -4   77.74   21.69
  -2 -15   3   -4.49   11.02
  -2 -15   3   12.03   16.29
   2 -15  -3    1.13   13.19
  -2 -15   3   -2.77   11.24
  -2 -15   2   47.92   18.20
   2 -15  -2   30.66   19.02
  -2 -15   2   59.27   19.81
  -2 -15   2   29.83   15.67
   2 -15  -1   38.55   18.99
  -2 -15   1   41.83   19.09
  -2 -15   1   55.01   18.10
  -2 -15   1   22.16   14.38
  -2 -15   0   -5.32   13.52
   2 -15   0   13.11   15.47
  -2 -15   0    0.96   12.93
  -2 -15   0   -6.33   10.82
  -2 -15  -1   21.48   15.35
  -2 -15  -1   27.12   14.96
   2 -15   1   14.70   14.07
  -2 -15  -1   14.79   14.52
  -2 -15  -2   -3.84   11.91
  -2 -15  -2   -1.20   11.27
   2 -15   2  -15.33   13.23
  -2 -15  -2   -2.33   12.75
  -2 -15  -3   48.78   20.05
  -2 -15  -3   89.20   22.02
   2 -15   3   62.85   23.42
  -2 -15  -3   72.60   20.47
  -2 -14   8   54.90   24.10
   2 -14  -8   38.73   16.07
   2 -14  -8   39.65   18.16
  -2 -14   8   25.54   12.99
  -2 -14   7   12.96   21.18
  -2 -14   7    2.08    8.50
   2 -14  -7   10.30   17.18
   2 -14  -7    9.69   13.93
   2 -14  -6   15.12   15.60
  -2 -14   6    8.48    9.61
  -2 -14   6    1.33   11.30
   2 -14  -6   17.54   15.70
  -2 -14   5   37.22   16.02
  -2 -14   5   16.81   12.79
  -2 -14   5   25.32   14.87
   2 -14  -5    2.87   12.32
  -2 -14   4  -16.74   14.29
  -2 -14   4   12.70   13.52
  -2 -14   4  -23.10   13.25
   2 -14  -4   18.60   13.70
  -2 -14   3   87.58   20.90
  -2 -14   3  137.27   27.73
   2 -14  -3   85.28   21.41
  -2 -14   3  120.24   24.14
  -2 -14   2  130.78   25.83
   2 -14  -2   90.08   22.24
  -2 -14   2   80.93   21.60
  -2 -14   2   92.71   21.91
  -2 -14   1    4.64   11.67
  -2 -14   1   16.25   11.31
  -2 -14   1   -0.78   10.53
   2 -14  -1   24.56   15.43
  -2 -14   0   12.76   13.51
  -2 -14   0    0.88   10.67
  -2 -14   0   -1.95   12.02
   2 -14   0   11.36   13.09
   2 -14   1   97.28   22.88
  -2 -14  -1  110.01   23.98
  -2 -14  -1   74.00   20.18
  -2 -14  -1   81.10   21.31
   2 -14   2    5.29   12.22
  -2 -14  -2   15.75   13.57
  -2 -14  -2   22.76   15.40
  -2 -14  -2   30.55   16.13
  -2 -14  -3   29.07   14.66
  -2 -14  -3    0.84   12.38
   2 -14   3   40.88   18.33
  -2 -14  -4   36.29   15.21
  -2 -14  -4   31.77   19.60
  -2 -14  -4   43.83   19.56
   2 -14   4   60.95   20.90
  -2 -14  -5  186.85   33.72
   2 -14   5  164.08   31.31
  -2 -14  -5  166.76   26.32
  -2 -14  -5  191.98   32.18
   2 -14   5  210.77   29.65
   2 -14   6   26.74   13.12
  -2 -14  -6   49.49   17.72
  -2 -14  -6   20.65   17.62
   2 -14   6   35.35   18.33
  -2 -13  10   33.44   23.32
   2 -13 -10   67.80   22.58
   2 -13 -10   44.25   18.55
  -2 -13   9   13.75   20.44
   2 -13  -9  -16.52   14.90
   2 -13  -9   -9.23   15.14
  -2 -13   8   11.38   17.32
   2 -13  -8   45.57   18.77
   2 -13  -8   62.90   18.69
  -2 -13   7  113.34   32.66
   2 -13  -7   90.33   21.77
  -2 -13   7  143.07   24.33
   2 -13  -7  147.51   27.20
  -2 -13   6   12.73   11.42
   2 -13  -6    7.56   12.27
   2 -13  -6   12.40   13.14
  -2 -13   6   10.60   10.82
  -2 -13   5   54.21   19.34
   2 -13  -5   76.81   20.75
  -2 -13   5   58.52   17.47
  -2 -13   5   55.81   16.92
   2 -13  -4  129.62   24.93
  -2 -13   4  155.73   26.88
  -2 -13   4  104.63   21.27
  -2 -13   4  104.29   20.87
  -2 -13   3   68.10   19.42
  -2 -13   3   66.51   20.09
   2 -13  -3   78.44   21.37
  -2 -13   3   81.61   19.63
   2 -13  -2   45.57   16.51
  -2 -13   2   22.32   13.18
  -2 -13   2   26.41   16.71
  -2 -13   2   34.67   15.22
  -2 -13   1  152.97   26.41
  -2 -13   1  212.06   29.81
   2 -13  -1  177.43   28.86
  -2 -13   1  173.51   27.45
  -2 -13   0   75.63   20.05
   2 -13   0   63.98   18.09
  -2 -13   0   54.24   17.39
  -2 -13   0   71.99   19.72
   2 -13   1   16.58   13.50
  -2 -13  -1    6.08   11.08
  -2 -13  -1    9.93   12.43
  -2 -13  -1    7.79   12.20
  -2 -13  -2  127.44   22.71
  -2 -13  -2  130.56   25.21
   2 -13   2   86.42   21.55
  -2 -13  -2  129.82   24.57
  -2 -13  -3  157.31   28.24
   2 -13   3  175.01   28.78
  -2 -13  -3  209.26   32.19
  -2 -13  -3  183.48   26.93
   2 -13   4   38.54   17.07
  -2 -13  -4   39.54   15.14
  -2 -13  -4   39.69   18.06
  -2 -13  -4   26.92   17.31
  -2 -13  -5   57.54   21.21
  -2 -13  -5   89.06   24.25
   2 -13   5   47.03   19.17
  -2 -13  -5   85.17   20.06
  -2 -13  -6   79.27   23.10
   2 -13   6   99.82   21.21
  -2 -13  -6   77.58   17.59
   2 -13   6   55.11   19.70
  -2 -13  -6   79.02   20.87
   2 -13   7    0.22   10.47
   2 -13   7   22.63   15.58
  -2 -13  -7   11.20   10.90
  -2 -13  -7   -2.65   14.86
  -2 -13  -8   27.30   16.47
   2 -13   8  -18.61   16.28
   2 -13   8   23.62   14.01
  -2 -12  12  -23.65   19.94
   2 -12 -12  -19.68   15.37
   2 -12 -12   11.13   12.14
   2 -12 -12   24.29   17.61
  -2 -12  11   36.75   21.91
   2 -12 -11   43.49   17.48
   2 -12 -11   85.90   21.49
   2 -12 -11   45.31   19.66
   2 -12 -10    2.33   10.82
  -2 -12  10   32.93   19.65
   2 -12 -10   18.50   15.05
   2 -12 -10   14.60   14.16
   2 -12  -9   58.92   18.14
  -2 -12   9   64.26   26.27
   2 -12  -9   65.22   19.32
   2 -12  -9   77.44   19.81
  -2 -12   8   28.35   19.36
   2 -12  -8   68.08   19.32
   2 -12  -8    9.33   13.10
   2 -12  -8   55.68   14.40
   2 -12  -7   87.83   21.12
  -2 -12   7   59.31   23.57
   2 -12  -7   90.77   18.44
   2 -12  -7  105.57   22.25
  -2 -12   7  102.50   21.52
  -2 -12   6  115.11   22.00
   2 -12  -6   95.48   21.95
   2 -12  -6   76.65   16.97
   2 -12  -5   45.59   13.14
   2 -12  -5   63.39   19.09
  -2 -12   5   50.46   16.30
  -2 -12   5   50.45   15.11
  -2 -12   5   46.10   16.01
  -2 -12   4   18.24   12.78
   2 -12  -4   18.28    8.42
   2 -12  -4    9.99   13.62
  -2 -12   4   30.60   14.89
  -2 -12   4   23.26   13.73
   2 -12  -3   72.37   19.17
  -2 -12   3   45.55   14.27
  -2 -12   3   62.95   17.88
  -2 -12   3   77.71   18.51
  -2 -12   2   25.19   14.65
  -2 -12   2   13.69   11.56
  -2 -12   2   14.63   10.89
   2 -12  -2   31.76   14.73
  -2 -12   1   27.10   13.45
  -2 -12   1   21.43   13.66
  -2 -12   1   20.09   12.24
   2 -12  -1   -1.45   11.37
  -2 -12   0  118.92   22.61
  -2 -12   0  137.61   23.50
   2 -12   0  122.44   23.04
  -2 -12   0  122.93   23.00
  -2 -12  -1  257.83   29.32
  -2 -12  -1  213.90   28.97
   2 -12   1  281.09   33.17
  -2 -12  -1  300.46   33.86
  -2 -12  -2   92.16   19.59
  -2 -12  -2   81.76   20.99
  -2 -12  -2  102.20   22.81
   2 -12   2   87.04   20.56
  -2 -12  -3   -5.87   11.70
  -2 -12  -3   -1.23    9.68
   2 -12   3    7.76   11.36
   2 -12   4  112.61   22.44
  -2 -12  -4  166.76   28.53
  -2 -12  -4  131.79   21.97
  -2 -12  -4  137.33   26.27
   2 -12   5  198.07   29.09
  -2 -12  -5  140.09   21.79
  -2 -12  -5  173.14   27.96
  -2 -12  -5  181.20   30.09
   2 -12   6   30.14   14.06
   2 -12   6   19.12   14.31
  -2 -12  -6   36.85   13.68
  -2 -12  -6    4.98   11.75
  -2 -12  -6    8.77   14.56
  -2 -12  -6    2.80   10.23
   2 -12   7   47.17   17.03
  -2 -12  -7   56.52   20.87
   2 -12   7   77.19   19.61
  -2 -12  -7   63.40   16.70
  -2 -12  -7   82.86   17.68
   2 -12   8   23.02   13.11
   2 -12   8   18.30   15.14
  -2 -12  -8   10.05    8.63
  -2 -12  -8    6.30   16.23
  -2 -12  -9  -23.04   17.84
   2 -12   9    0.07    9.17
   2 -12   9   15.36   14.18
   2 -12  10   11.32   16.64
  -2 -12 -10   17.81   18.46
   2 -11 -13    2.00   11.86
  -2 -11  13   18.57   19.03
   2 -11 -13    9.52   16.08
   2 -11 -12  153.50   30.85
   2 -11 -12  103.19   20.71
  -2 -11  12  163.91   34.69
   2 -11 -12  112.66   23.55
   2 -11 -11   90.10   23.82
  -2 -11  11  147.86   35.27
   2 -11 -11  118.30   23.95
   2 -11 -11   55.64   18.09
   2 -11 -10    3.84   13.03
  -2 -11  10   35.07   21.30
   2 -11 -10    0.07   12.24
   2 -11 -10   -7.47   10.89
  -2 -11   9   12.03   20.53
   2 -11  -9    6.37   14.00
   2 -11  -9    3.03   10.92
   2 -11  -9   14.78   13.76
  -2 -11   8  212.22   37.39
   2 -11  -8  162.83   25.80
   2 -11  -8  163.52   25.38
   2 -11  -8  156.77   24.52
  -2 -11   7   48.38   21.76
   2 -11  -7   61.06   17.45
   2 -11  -7   78.36   18.23
  -2 -11   7   66.96   18.04
   2 -11  -7   43.99   14.13
  -2 -11   6   51.46   15.86
   2 -11  -6   35.48   14.74
   2 -11  -6   56.25   13.54
  -2 -11   5   66.02   18.55
   2 -11  -5   80.68   19.69
   2 -11  -5   61.09   13.49
  -2 -11   5  110.31   21.08
  -2 -11   4   33.46   13.59
  -2 -11   4   30.73   13.58
   2 -11  -4   42.08   14.71
   2 -11  -4   40.77   10.96
  -2 -11   4   34.16   12.52
   2 -11  -3   37.65   15.35
  -2 -11   3   48.95   15.42
  -2 -11   3   72.66   17.41
   2 -11  -3   21.82    8.53
  -2 -11   3   50.37   15.94
  -2 -11   2   22.16   13.56
  -2 -11   2   15.19   10.92
   2 -11  -2   28.38    8.43
   2 -11  -2   14.85   10.04
  -2 -11   2   21.64   11.94
  -2 -11   1  181.28   25.01
   2 -11  -1  163.08   15.86
  -2 -11   1  195.08   25.93
  -2 -11   1  173.15   25.62
   2 -11  -1  214.90   27.41
  -2 -11   0   52.11   15.03
  -2 -11   0   70.30   17.41
  -2 -11   0   68.70   17.94
   2 -11   0   69.04   10.38
   2 -11   0   50.59   16.02
  -2 -11  -1    8.05   10.45
   2 -11   1    1.86   10.74
  -2 -11  -1    2.59   12.23
  -2 -11  -1    2.27    9.59
   2 -11   2   67.64   17.66
  -2 -11  -2   82.53   16.78
  -2 -11  -2   82.67   18.54
  -2 -11  -2   90.87   21.03
  -2 -11  -3  124.34   22.21
  -2 -11  -3  196.80   29.33
  -2 -11  -3  136.56   20.33
   2 -11   3  105.72   20.66
  -2 -11  -4   56.51   17.32
   2 -11   4   57.74   16.86
  -2 -11  -4   34.93   15.68
  -2 -11  -4   41.80   13.31
  -2 -11  -5   18.78   10.45
  -2 -11  -5   14.86   13.65
  -2 -11  -5   22.33   16.55
   2 -11   5   32.49   14.84
  -2 -11  -5   12.61   10.27
  -2 -11  -6   19.60   10.49
  -2 -11  -6   22.51   15.20
   2 -11   6    9.55   11.69
  -2 -11  -6   32.34   13.09
   2 -11   6   18.97   13.98
  -2 -11  -7   87.05   18.17
  -2 -11  -7   62.00   14.91
   2 -11   7   78.40   18.44
   2 -11   7   69.90   20.22
  -2 -11  -7  102.07   25.82
   2 -11   8    8.04   12.56
  -2 -11  -8   -7.20    8.72
  -2 -11  -8   -6.47    8.81
   2 -11   8  -10.97   11.22
  -2 -11  -8   15.66   15.90
  -2 -11  -9   88.34   20.39
   2 -11   9   95.15   22.57
   2 -11   9   65.59   26.59
  -2 -11  -9  125.24   29.76
   2 -11   9  112.58   21.33
  -2 -11 -10   37.32   13.82
   2 -11  10   47.60   22.97
   2 -11  10   30.19   12.84
  -2 -11 -10   38.91   20.07
   2 -11  11   39.64   20.18
  -2 -11 -11   40.91   22.09
   2 -11  11   32.17   12.43
  -2 -10  14  -11.08   17.92
   2 -10 -14   15.37   17.11
   2 -10 -14   43.58   16.71
  -2 -10  13  130.20   31.48
   2 -10 -13  110.68   28.40
   2 -10 -13  105.24   22.41
   2 -10 -12   88.22   24.12
   2 -10 -12   45.33   17.25
   2 -10 -12   54.21   16.92
  -2 -10  12   64.50   22.68
   2 -10 -11   37.27   15.10
   2 -10 -11   29.66   16.49
  -2 -10  11    5.80   17.98
   2 -10 -11   28.62   13.83
   2 -10 -10   24.47   14.60
  -2 -10  10   34.95   21.71
   2 -10 -10   63.42   18.36
   2 -10 -10   58.31   15.21
   2 -10  -9  110.93   22.85
  -2 -10   9  124.40   30.34
   2 -10  -9  101.29   19.50
   2 -10  -9  154.23   23.40
   2 -10  -8   25.76   13.50
  -2 -10   8   32.11   20.47
   2 -10  -8   46.69   14.45
   2 -10  -8   36.71   13.89
   2 -10  -7  113.88   19.51
  -2 -10   7  169.64   31.24
  -2 -10   7  116.56   21.34
   2 -10  -7  126.45   21.49
   2 -10  -7  159.93   24.08
   2 -10  -6   45.98   15.45
  -2 -10   6   68.21   18.03
   2 -10  -6   62.82   15.28
  -2 -10   5   26.03   12.70
  -2 -10   5    8.87   11.49
   2 -10  -5   13.97    8.82
   2 -10  -5   37.34   13.72
  -2 -10   4   44.01   15.06
   2 -10  -4   44.85   13.82
  -2 -10   4   41.80   14.29
   2 -10  -4   31.05    9.84
  -2 -10   3  157.08   22.25
  -2 -10   3  178.55   23.12
   2 -10  -3  177.44   23.63
  -2 -10   3  214.74   25.99
   2 -10  -3  201.51   18.63
   2 -10  -2   43.38    9.11
  -2 -10   2   32.48   11.63
  -2 -10   2   16.80   10.82
   2 -10  -2   59.22   16.84
  -2 -10   2   58.14   16.36
  -2 -10   1   39.01   12.15
   2 -10  -1   34.17    7.25
   2 -10  -1   15.11   11.98
  -2 -10   1   33.41   13.85
  -2 -10   1   26.45   13.06
  -2 -10   0   12.97   10.07
  -2 -10   0   17.49   10.81
   2 -10   0   21.88   13.05
  -2 -10   0   10.43   10.73
   2 -10   0   31.62    7.01
   2 -10   1   86.26   17.77
  -2 -10  -1  104.83   17.93
   2 -10   1  115.79   11.70
  -2 -10  -1   72.80   16.62
  -2 -10  -1  113.70   20.70
  -2 -10  -2   71.26   14.89
  -2 -10  -2   91.78   18.48
  -2 -10  -2   53.72   16.55
   2 -10   2   60.54   16.79
  -2 -10  -3   11.91    9.15
  -2 -10  -3    5.15   11.90
  -2 -10  -3    7.42   10.35
  -2 -10  -3   16.16    9.82
   2 -10   3    7.69   10.72
  -2 -10  -4   34.00   12.46
  -2 -10  -4   59.71   18.08
  -2 -10  -4   18.13   10.59
  -2 -10  -4   42.75   16.49
   2 -10   4   32.75   13.56
  -2 -10  -5  161.95   20.94
   2 -10   5  128.71   21.91
  -2 -10  -5  172.03   22.87
  -2 -10  -5  221.60   31.30
  -2 -10  -5  186.91   27.22
  -2 -10  -6    7.97    8.45
  -2 -10  -6   25.19   16.59
   2 -10   6   26.12   12.56
  -2 -10  -6   29.87   10.39
   2 -10   6   -0.92    9.35
  -2 -10  -7  149.32   19.78
   2 -10   7  159.07   23.43
  -2 -10  -7  163.36   23.43
   2 -10   7  156.96   25.06
  -2 -10  -7  172.09   30.10
  -2 -10  -8  134.75   21.54
   2 -10   8  149.65   25.00
   2 -10   8  148.10   23.02
  -2 -10  -8  118.43   17.69
  -2 -10  -8  131.89   29.02
   2 -10   9   50.13   21.28
   2 -10   9   76.36   19.03
  -2 -10  -9   85.48   18.58
  -2 -10  -9  116.03   17.45
  -2 -10  -9   93.97   27.06
   2 -10   9   84.74   17.92
   2 -10  10   48.92   22.75
  -2 -10 -10    7.18   18.15
   2 -10  10    0.85    9.99
  -2 -10 -10   15.96   10.13
   2 -10  11  122.48   30.54
  -2 -10 -11   80.55   19.93
  -2 -10 -11  145.23   31.10
   2 -10  11  141.22   23.77
   2 -10  12   29.55   20.44
  -2 -10 -12   71.98   27.40
  -2 -10 -12   70.77   19.29
   2 -10  12   61.21   18.48
   2  -9 -15   18.06   14.34
  -2  -9  15   39.76   22.16
   2  -9 -14  159.55   26.18
  -2  -9  14  118.48   32.16
  -2  -9  13  103.64   29.83
   2  -9 -13   57.67   18.01
   2  -9 -12   39.66   15.38
  -2  -9  12   19.44   19.66
   2  -9 -12   30.86   12.28
  -2  -9  11   84.97   24.48
   2  -9 -11  102.94   18.79
   2  -9 -11   90.69   19.35
  -2  -9  10   18.61   16.93
   2  -9 -10   15.87   14.13
   2  -9 -10   11.48   10.36
   2  -9 -10   11.69   15.17
  -2  -9   9   -4.88   16.47
   2  -9  -9   -6.36   10.39
   2  -9  -9   10.23    9.18
   2  -9  -9    8.75   11.67
   2  -9  -8  131.17   20.88
  -2  -9   8  120.04   27.07
   2  -9  -8  127.95   21.36
   2  -9  -8  119.48   19.48
   2  -9  -7  200.98   24.93
  -2  -9   7  249.75   12.52
  -2  -9   7  257.32   36.30
  -2  -9   7  256.56   28.27
   2  -9  -7  248.26   27.44
  -2  -9   6   71.31   15.54
  -2  -9   6   73.52    7.50
   2  -9  -6   98.02   18.48
   2  -9  -6   75.23   15.72
  -2  -9   5  106.74   19.05
  -2  -9   5   80.37   17.99
   2  -9  -5   73.76   14.41
   2  -9  -5   90.42   18.36
  -2  -9   4  382.81   32.24
  -2  -9   4  371.18   32.03
   2  -9  -4  434.86   28.08
   2  -9  -4  324.92   29.49
  -2  -9   3  122.21   20.08
   2  -9  -3   97.31   17.35
  -2  -9   3   81.74   16.07
  -2  -9   3  107.37   16.99
   2  -9  -3  108.14   13.44
  -2  -9   2  102.35   18.15
  -2  -9   2  123.59   20.26
  -2  -9   2  105.91   17.62
   2  -9  -2  125.85   13.24
   2  -9  -2  135.76   20.54
   2  -9  -1  380.42   31.24
  -2  -9   1  401.50   31.89
  -2  -9   1  367.23   29.73
  -2  -9   1  378.72   32.20
   2  -9  -1  376.85   20.38
   2  -9   0  215.96   24.27
  -2  -9   0  253.96   26.51
   2  -9   0  231.16   15.11
  -2  -9   0  238.24   24.10
  -2  -9   0  232.47   25.93
   2  -9   1  243.57   25.95
  -2  -9  -1  227.57   25.42
   2  -9   1  219.28   14.36
  -2  -9  -1  179.14   24.37
  -2  -9  -1  275.26   24.84
  -2  -9  -2   46.63   13.75
   2  -9   2   38.30   13.58
  -2  -9  -2   47.79   12.31
  -2  -9  -2   44.91   13.54
  -2  -9  -2   57.45   17.16
  -2  -9  -3  325.98   26.29
  -2  -9  -3  323.70   30.99
  -2  -9  -3  271.45   30.40
   2  -9   3  339.64   30.01
  -2  -9  -3  282.79   26.92
  -2  -9  -4   38.59   14.60
   2  -9   4   38.12   12.58
  -2  -9  -4   47.98   13.72
  -2  -9  -4   55.25   12.67
  -2  -9  -4   50.63   16.53
  -2  -9  -5   42.65   12.26
  -2  -9  -5   21.89   14.05
  -2  -9  -5   29.60   14.67
  -2  -9  -5   68.27   13.95
   2  -9   5   17.42   10.23
   2  -9   6   69.06   15.92
   2  -9   6   64.48   16.37
  -2  -9  -6   74.85   16.24
  -2  -9  -6   96.03   15.34
  -2  -9  -6   77.26   20.64
  -2  -9  -7  100.38   23.78
   2  -9   7  107.57   19.92
  -2  -9  -7  120.62   19.69
   2  -9   7   95.01   19.30
  -2  -9  -7   79.69   14.02
  -2  -9  -8   15.56   15.71
  -2  -9  -8   29.91   10.32
   2  -9   8   11.06   10.91
  -2  -9  -8   18.59   11.41
   2  -9   8    6.78   10.55
   2  -9   9  195.73   32.84
   2  -9   9  213.45   27.18
  -2  -9  -9  263.32   30.16
  -2  -9  -9  224.45   21.71
   2  -9   9  218.89   27.45
  -2  -9  -9  210.13   34.00
   2  -9  10   34.86   19.32
  -2  -9 -10   -2.03   17.38
  -2  -9 -10   16.86   11.54
   2  -9  10   35.20   13.86
  -2  -9 -11   49.34   21.74
   2  -9  11   46.24   20.24
  -2  -9 -11   41.47   15.03
   2  -9  11   34.22   14.92
  -2  -9 -12  -19.27   18.71
   2  -9  12    6.44   15.59
  -2  -9 -12   20.42   12.23
   2  -9  12   -3.10   10.54
  -2  -9 -13  -14.19   18.15
  -2  -9 -13   -5.23   12.16
   2  -9  13   12.98   16.51
   2  -9  13    4.86   10.88
   2  -8 -16   23.46   15.25
  -2  -8  16   44.42   22.15
  -2  -8  15   42.92   20.83
   2  -8 -15   80.69   19.51
   2  -8 -14   17.16   12.87
  -2  -8  14   11.03   17.86
  -2  -8  13  131.37   31.55
   2  -8 -13   92.47   19.78
  -2  -8  12   58.33   22.93
   2  -8 -12   57.09   16.87
  -2  -8  11   70.46   21.94
   2  -8 -11   59.74   14.67
   2  -8 -11   57.87   15.61
  -2  -8  10  154.27   29.53
   2  -8 -10  161.59   22.88
   2  -8 -10  150.58   20.73
   2  -8  -9   63.53   14.09
   2  -8  -9   28.47   12.44
  -2  -8   9   43.39   20.82
  -2  -8   8  -11.42   17.78
   2  -8  -8    0.26   10.09
  -2  -8   8    5.71    2.46
   2  -8  -8    1.80    7.67
   2  -8  -7   26.20   11.96
  -2  -8   7   22.27   15.71
  -2  -8   7   23.71   11.99
   2  -8  -7   18.79   10.46
  -2  -8   7   23.84    3.95
  -2  -8   6  108.89   24.06
   2  -8  -6  107.39   17.27
  -2  -8   6  122.14   19.85
   2  -8  -6  120.39   19.80
  -2  -8   6  111.00    7.93
  -2  -8   6   90.49    6.96
  -2  -8   5  207.74   23.86
  -2  -8   5  217.43   11.83
  -2  -8   5  205.04   10.97
  -2  -8   5  225.55   25.21
   2  -8  -5  212.16   23.32
   2  -8  -5  178.51   19.80
  -2  -8   4   21.85   11.36
   2  -8  -4   18.13   10.67
  -2  -8   4   13.97   10.74
  -2  -8   4   17.06    3.83
   2  -8  -4   14.75    7.94
  -2  -8   3  638.25   37.56
  -2  -8   3  593.45   34.50
   2  -8  -3  610.60   36.98
  -2  -8   3  587.96   37.43
  -2  -8   3  575.25   21.25
   2  -8  -3  645.94   29.78
  -2  -8   2  456.84   31.35
   2  -8  -2  489.11   23.58
   2  -8  -2  514.62   33.77
  -2  -8   2  441.20   30.24
   2  -8  -2  445.01   21.59
  -2  -8   2  473.72   33.35
  -2  -8   1   14.49    9.09
  -2  -8   1   14.68    9.07
   2  -8  -1   12.90    4.86
   2  -8  -1   10.85   10.59
  -2  -8   1    9.23   10.35
  -2  -8   0  168.37   19.05
   2  -8   0  166.61   11.74
   2  -8   0  142.90   19.49
  -2  -8   0  167.06   21.66
  -2  -8   0  134.87   18.40
   2  -8   1  442.10   31.58
  -2  -8  -1  465.05   35.71
  -2  -8  -1  413.95   31.38
   2  -8   1  478.95   18.87
  -2  -8  -1  483.28   32.24
  -2  -8  -1  397.00   27.52
  -2  -8  -2  141.21   19.73
  -2  -8  -2  138.14   16.84
  -2  -8  -2  140.37   18.46
   2  -8   2  127.04   18.96
  -2  -8  -2  139.40   21.92
  -2  -8  -3   48.36   11.43
  -2  -8  -3   59.90   13.11
  -2  -8  -3   49.81   14.13
  -2  -8  -3   40.40   15.16
   2  -8   3   39.25   12.47
   2  -8   4  262.80   25.51
  -2  -8  -4  324.65   33.53
  -2  -8  -4  274.63   25.16
  -2  -8  -4  242.53   26.33
  -2  -8  -4  292.18   22.90
  -2  -8  -5  331.06   34.35
   2  -8   5  356.72   29.70
  -2  -8  -5  330.96   24.28
  -2  -8  -5  346.57   29.33
   2  -8   5  322.53   29.04
   2  -8   6    5.85    9.37
   2  -8   6    0.78    8.86
  -2  -8  -6    0.30    7.73
  -2  -8  -6   15.43    7.94
  -2  -8  -6    2.72   11.99
   2  -8   7  417.56   33.26
  -2  -8  -7  416.21   26.77
  -2  -8  -7  402.62   41.74
  -2  -8  -7  379.83   32.30
   2  -8   7  425.90   34.27
   2  -8   8  206.33   24.76
  -2  -8  -8  213.31   19.84
  -2  -8  -8  206.38   25.54
   2  -8   8  226.41   26.56
  -2  -8  -8  228.16   33.91
   2  -8   9   55.25   15.33
   2  -8   9   26.37   16.74
  -2  -8  -9   41.51   19.27
  -2  -8  -9   50.82   14.93
  -2  -8  -9   48.04   10.06
  -2  -8 -10   11.21   15.87
   2  -8  10   11.83   14.03
  -2  -8 -10   16.73   11.88
   2  -8  10   33.73   13.49
  -2  -8 -11  155.83   25.05
  -2  -8 -11  171.89   32.91
   2  -8  11  168.50   30.89
   2  -8  11  173.70   24.57
  -2  -8 -12   -2.15   17.59
   2  -8  12   31.35   18.30
   2  -8  12   45.59   15.45
  -2  -8 -12   10.51   13.21
   2  -8  13   16.33   16.69
   2  -8  13   31.07   14.99
  -2  -8 -13   25.07   19.78
  -2  -8 -13   23.57   15.58
  -2  -8 -14   17.98   20.63
   2  -8  14    5.52   12.38
  -2  -8 -14   28.17   15.99
   2  -8  14   29.98   14.09
  -2  -7  17   73.54   24.87
   2  -7 -17   40.54   15.42
  -2  -7  16   26.60   16.56
   2  -7 -16   26.74   14.87
   2  -7 -15   66.51   18.45
  -2  -7  15   19.16   16.16
   2  -7 -15   44.28   17.07
  -2  -7  14  143.15   30.48
   2  -7 -14  134.75   23.58
   2  -7 -14  123.60   25.11
  -2  -7  13   20.76   18.60
   2  -7 -13    8.95   11.84
   2  -7 -13    6.79    8.93
  -2  -7  12   83.61   25.16
   2  -7 -12   81.09   18.81
   2  -7 -12   73.16   16.24
   2  -7 -11  175.86   20.90
  -2  -7  11  158.59   30.38
   2  -7 -11  226.33   19.01
   2  -7 -11  220.34   26.33
   2  -7 -11  191.98   24.61
  -2  -7  10   57.77   19.77
   2  -7 -10   36.76   11.52
   2  -7 -10   40.54    7.54
  -2  -7  10   39.54    6.41
   2  -7 -10   44.63   14.20
   2  -7 -10   25.13   12.27
  -2  -7   9   30.77   17.31
   2  -7  -9   52.87   12.52
   2  -7  -9   36.99   12.54
   2  -7  -9   35.78    6.96
  -2  -7   9   24.72    4.81
   2  -7  -8   84.82   15.29
   2  -7  -8   85.34    7.80
  -2  -7   8   65.43   20.98
   2  -7  -8   72.10   13.86
  -2  -7   8   74.58    6.64
  -2  -7   7  265.69   10.97
  -2  -7   7  248.23   31.66
   2  -7  -7  284.54   26.20
   2  -7  -7  233.34    9.33
  -2  -7   6  367.04   30.13
  -2  -7   6  337.23   11.61
  -2  -7   6  325.45   11.47
  -2  -7   6  387.43   37.54
   2  -7  -6  347.28   28.47
   2  -7  -5  575.39   34.99
   2  -7  -5  498.77   30.29
  -2  -7   5  487.71   14.81
  -2  -7   5  514.85   14.57
  -2  -7   5  602.82   36.75
  -2  -7   4  360.96   27.66
  -2  -7   4  358.82   13.28
   2  -7  -4  400.16   28.64
   2  -7  -4  370.38   24.06
  -2  -7   4  361.03   28.20
  -2  -7   3  220.05   21.74
  -2  -7   3  223.70   20.30
   2  -7  -3  216.46   16.81
  -2  -7   3  227.56   11.87
   2  -7  -3  214.61   21.88
  -2  -7   3  234.30   23.37
   2  -7  -2   94.49   10.14
   2  -7  -2   80.51   14.24
  -2  -7   2   98.29   15.73
  -2  -7   2   94.16   14.77
  -2  -7   2   69.93   12.95
  -2  -7   2   86.57    8.48
   2  -7  -2   76.61    8.44
  -2  -7   1  569.06   32.48
  -2  -7   1  548.87   34.31
  -2  -7   1  521.71   21.75
   2  -7  -1  528.19   22.83
  -2  -7   1  568.48   31.49
   2  -7  -1  583.92   33.70
   2  -7  -1  552.88   20.14
  -2  -7   0  467.79   28.06
   2  -7   0  558.10   32.57
   2  -7   0  491.46   17.27
  -2  -7   0  514.67   31.80
  -2  -7   0  474.89   33.22
  -2  -7  -1  146.59   18.55
  -2  -7  -1  164.13   17.01
   2  -7   1  166.78   19.10
  -2  -7  -1  162.16   18.55
  -2  -7  -1  164.86   21.10
  -2  -7  -2  371.07   24.08
   2  -7   2  361.74   26.93
  -2  -7  -2  357.20   31.39
  -2  -7  -2  374.15   27.44
  -2  -7  -2  343.62   27.59
   2  -7   3  371.20   27.66
  -2  -7  -3  400.69   24.38
  -2  -7  -3  424.34   35.05
  -2  -7  -3  445.25   30.01
  -2  -7  -3  389.10   30.17
  -2  -7  -4  162.94   16.09
  -2  -7  -4  142.59   18.12
   2  -7   4  140.41   18.09
  -2  -7  -4  148.90   22.88
  -2  -7  -4  140.78   19.96
   2  -7   5  181.42   20.50
  -2  -7  -5  181.21   16.68
  -2  -7  -5  198.19   22.00
   2  -7   5  180.86   21.14
  -2  -7  -5  186.92   26.00
  -2  -7  -6  466.96   25.85
  -2  -7  -6  547.21   44.05
   2  -7   6  479.68   32.46
  -2  -7  -6  522.99   36.08
   2  -7   6  497.61   34.36
  -2  -7  -7  135.52   14.44
  -2  -7  -7  144.06   26.52
   2  -7   7  159.28   20.03
  -2  -7  -7  123.69   19.04
   2  -7   7  182.66   22.69
  -2  -7  -8   26.85   15.97
   2  -7   8   32.84   15.76
  -2  -7  -8   24.93   10.87
  -2  -7  -8   32.32    8.37
   2  -7   8   20.84   10.62
   2  -7   8   42.75   14.11
  -2  -7  -9  210.52   26.00
  -2  -7  -9  200.78   17.26
  -2  -7  -9  178.97   31.60
   2  -7   9  190.64   28.64
   2  -7   9  223.33   26.27
  -2  -7 -10   54.67    9.72
   2  -7  10   62.32   19.76
  -2  -7 -10   50.67   16.31
  -2  -7 -10   88.36   26.32
   2  -7  10   64.30   16.84
  -2  -7 -11   37.78   21.28
   2  -7  11   60.30   19.85
   2  -7  11   51.69   15.45
  -2  -7 -11   40.10   14.22
   2  -7  12   17.81   15.09
  -2  -7 -12   -8.20   18.32
  -2  -7 -12   15.20   11.52
   2  -7  12   10.05   12.10
   2  -7  13   75.48   20.86
  -2  -7 -13  112.25   32.33
  -2  -7 -13   97.52   23.43
   2  -7  13   77.29   18.76
   2  -7  14   26.76   15.14
  -2  -7 -14   52.12   26.11
  -2  -7 -14   45.09   17.36
   2  -7  14   73.77   19.53
  -2  -7 -15   -6.60   18.51
  -2  -7 -15  -21.37   14.13
   2  -7  15   28.50   13.88
   2  -6 -17    1.24    8.91
  -2  -6  17   48.39   22.57
   2  -6 -17   33.74   19.07
   2  -6 -16   58.98   16.23
   2  -6 -16   39.24   17.28
  -2  -6  16   83.78   27.09
  -2  -6  15   90.85   25.08
   2  -6 -15   84.52   18.17
   2  -6 -15   72.29   20.26
  -2  -6  14   66.69   21.35
   2  -6 -14   35.04   13.71
   2  -6 -14   42.64   13.52
   2  -6 -14   79.92   18.54
   2  -6 -13  112.36   22.46
  -2  -6  13  120.00   26.83
   2  -6 -13  164.44   23.44
   2  -6 -13  124.43   17.90
   2  -6 -12  124.80   21.79
  -2  -6  12  121.50   26.54
   2  -6 -12  109.69   15.11
  -2  -6  12  139.13   13.58
   2  -6 -12  124.40   20.50
  -2  -6  11   -5.11   15.36
   2  -6 -11   16.62    7.58
   2  -6 -11    0.99   10.14
   2  -6 -11   22.11   12.00
  -2  -6  11    6.97    4.47
   2  -6 -10  680.99   40.89
   2  -6 -10  578.76   32.61
  -2  -6  10  703.35   53.59
   2  -6 -10  565.51   37.74
  -2  -6  10  631.94   23.85
   2  -6 -10  634.11   29.98
   2  -6  -9  364.85   29.54
   2  -6  -9  327.21   24.23
  -2  -6   9  365.68   16.34
   2  -6  -9  333.06   27.75
  -2  -6   9  370.51   37.80
   2  -6  -9  371.64   20.53
  -2  -6   8   -1.96    2.14
  -2  -6   8    5.95   13.24
   2  -6  -8    5.52    7.03
   2  -6  -8   -0.60    8.29
   2  -6  -8   -1.99    3.70
   2  -6  -8   -0.04    7.96
  -2  -6   7   91.20   21.01
  -2  -6   7   94.12    6.38
   2  -6  -7  111.20    8.04
   2  -6  -7  107.83   16.55
   2  -6  -7  108.02   14.97
  -2  -6   6  310.12    9.63
   2  -6  -6  364.36   27.55
  -2  -6   6  363.78   28.17
   2  -6  -6  341.09   23.31
  -2  -6   6  384.27   35.68
  -2  -6   5  266.92   24.06
   2  -6  -5  273.74   23.12
  -2  -6   5  257.62   28.49
  -2  -6   5  218.79    7.67
  -2  -6   5  231.69    7.73
   2  -6  -4   23.18    9.19
  -2  -6   4   19.29    9.53
  -2  -6   4   27.15    3.13
   2  -6  -4   20.18    7.17
   2  -6  -3  580.82   32.31
  -2  -6   3  577.83   31.34
  -2  -6   3  561.21   15.72
  -2  -6   3  608.06   34.15
   2  -6  -3  576.16   25.17
   2  -6  -2  337.38   16.59
  -2  -6   2  343.84   23.91
   2  -6  -2  314.28   23.63
  -2  -6   2  296.08   24.45
   2  -6  -2  295.77   14.24
  -2  -6   2  322.01   13.85
  -2  -6   1  214.67   18.63
  -2  -6   1  234.42   22.54
  -2  -6   1  206.55   12.66
   2  -6  -1  199.54   12.68
  -2  -6   1  219.64   19.74
   2  -6  -1  201.29   10.77
   2  -6  -1  165.93   17.51
  -2  -6   0  270.13   19.95
  -2  -6   0  227.58   14.67
  -2  -6   0  227.69   20.33
   2  -6   0  269.17   21.33
  -2  -6   0  247.71   23.40
   2  -6   0  252.64   10.36
   2  -6   0  251.46   15.45
  -2  -6   0  272.33   22.43
  -2  -6  -1  509.24   25.94
   2  -6   1  529.35   29.16
  -2  -6  -1  580.54   31.74
  -2  -6  -1  514.61   33.46
  -2  -6  -2  124.07   13.12
   2  -6   2  138.79   15.94
  -2  -6  -2  145.81   16.55
  -2  -6  -2  164.03   20.86
   2  -6   3   -3.74    7.63
  -2  -6  -3    2.07    7.83
  -2  -6  -3   -1.39    5.01
  -2  -6  -3   -6.55   10.14
   2  -6   4  234.51   20.67
  -2  -6  -4  227.25   16.51
  -2  -6  -4  229.71   21.98
  -2  -6  -4  212.19   25.58
  -2  -6  -5  798.81   49.86
   2  -6   5  717.49   35.55
  -2  -6  -5  797.71   30.51
  -2  -6  -5  800.06   40.97
   2  -6   5  762.30   40.51
   2  -6   6   66.37   14.20
  -2  -6  -6   48.36   15.67
   2  -6   6   46.42   11.01
  -2  -6  -6   55.42   13.11
  -2  -6  -6   64.43    9.53
   2  -6   7  228.42   22.20
  -2  -6  -7  246.59   17.36
  -2  -6  -7  267.03   33.13
  -2  -6  -7  242.61   25.56
   2  -6   7  242.03   24.97
  -2  -6  -8  126.22   25.35
   2  -6   8  140.43   22.86
   2  -6   8  179.56   20.33
  -2  -6  -8  176.03   14.79
   2  -6   8  210.03   24.14
  -2  -6  -8  167.16   22.94
  -2  -6  -9   26.85   15.89
  -2  -6  -9   49.47   15.05
  -2  -6  -9   35.11    7.61
   2  -6   9   32.85   15.27
   2  -6   9   25.69   11.87
  -2  -6 -10  101.21   25.53
   2  -6  10  122.38   23.64
  -2  -6 -10  113.57   12.21
  -2  -6 -10  121.98   22.41
   2  -6  10  154.27   22.16
  -2  -6 -11  213.03   35.27
  -2  -6 -11  301.08   33.73
   2  -6  11  324.33   31.65
   2  -6  11  316.06   35.13
   2  -6  12  148.91   25.83
  -2  -6 -12  172.23   35.13
  -2  -6 -12  258.78   32.95
   2  -6  12  187.57   25.53
  -2  -6 -13   15.26   13.65
   2  -6  13   10.08   14.22
  -2  -6 -13   -5.91   20.77
   2  -6  13   10.78   12.98
   2  -6  14   93.03   21.50
  -2  -6 -14   84.03   29.35
  -2  -6 -14  137.59   27.08
   2  -6  14  100.70   22.26
  -2  -6 -15   48.47   25.87
  -2  -6 -15   71.70   21.78
   2  -6  15   89.72   22.84
   2  -5 -18   20.58   14.22
  -2  -5  18   47.64   24.06
   2  -5 -18   44.52   16.82
  -2  -5  17    1.65   15.06
   2  -5 -17   38.65   14.94
   2  -5 -17   17.80   13.59
  -2  -5  16    4.06   14.16
   2  -5 -16   25.16   15.49
   2  -5 -16    5.67   10.16
   2  -5 -16   -1.35   10.64
  -2  -5  15   41.57   20.41
   2  -5 -15   28.49   15.03
   2  -5 -15   37.66   13.78
   2  -5 -15   39.55   14.56
  -2  -5  14  110.41   24.85
   2  -5 -14   87.95   17.88
   2  -5 -14   86.81   19.71
  -2  -5  14   81.44   13.04
   2  -5 -14   87.99   18.24
  -2  -5  13   -5.20   15.87
   2  -5 -13   -1.41   11.11
  -2  -5  13    5.34    5.19
   2  -5 -13   -2.09    6.60
   2  -5 -13    3.49   11.09
  -2  -5  12  173.68   28.69
   2  -5 -12  150.23   22.03
   2  -5 -12  164.18   22.24
  -2  -5  12  173.00   15.66
   2  -5 -12  141.85   18.69
   2  -5 -11  464.40   35.87
  -2  -5  11  435.27   42.20
   2  -5 -11  459.19   30.32
  -2  -5  11  452.32   23.21
   2  -5 -11  434.20   33.26
  -2  -5  10  128.47   24.95
   2  -5 -10  157.35   20.69
  -2  -5  10  139.72    7.56
   2  -5 -10  160.10   20.50
  -2  -5  10  205.34   14.34
   2  -5 -10  157.05   16.08
   2  -5 -10  179.45   18.12
  -2  -5   9  116.87   22.93
   2  -5  -9  105.78   16.81
   2  -5  -9  105.83   16.56
   2  -5  -9  133.89   14.89
   2  -5  -9  102.70   12.60
  -2  -5   9  134.59   10.51
  -2  -5   8  223.19   27.98
   2  -5  -8  233.78   22.83
   2  -5  -8  201.00   17.87
   2  -5  -8  205.01   20.89
  -2  -5   8  211.69   11.47
   2  -5  -8  189.09   14.43
   2  -5  -7  398.74   17.10
  -2  -5   7  402.03   13.06
  -2  -5   7  374.14   34.79
   2  -5  -7  388.46   25.72
   2  -5  -7  380.27   26.98
  -2  -5   6  141.25   22.09
   2  -5  -6  157.72   17.87
  -2  -5   6  152.08   19.09
  -2  -5   6  140.95    5.93
   2  -5  -6  140.72    7.96
   2  -5  -6  140.66   15.38
  -2  -5   5  351.93   30.72
   2  -5  -5  398.12   22.22
  -2  -5   5  415.24   28.21
   2  -5  -5  390.65   26.28
  -2  -5   4  860.11   38.37
   2  -5  -4  785.26   28.40
   2  -5  -4  762.40   34.64
  -2  -5   4  759.13   41.77
  -2  -5   3  447.82   23.38
   2  -5  -3  431.65   25.68
  -2  -5   3  436.40   27.69
  -2  -5   3  429.59   10.69
  -2  -5   3  433.07   25.61
  -2  -5   2  157.71   17.53
   2  -5  -2  130.79    8.21
  -2  -5   2  154.41   14.87
   2  -5  -2  147.88   10.37
  -2  -5   2  145.63    8.08
  -2  -5   2  131.67   14.65
   2  -5  -2  146.48   15.50
  -2  -5   1  430.62   16.41
   2  -5  -1  425.86   16.18
  -2  -5   1  459.66   26.90
  -2  -5   1  433.58   23.48
   2  -5  -1  468.72   25.72
   2  -5  -1  423.33   12.91
  -2  -5   1  450.91   28.24
   2  -5   0  586.72   21.18
  -2  -5   0  609.45   30.51
  -2  -5   0  576.49   33.15
  -2  -5   0  615.30   22.23
  -2  -5   0  636.23   26.79
   2  -5   0  584.36   27.97
  -2  -5  -1  203.72   15.09
   2  -5   1  169.05   16.12
  -2  -5  -1  211.14   21.40
  -2  -5  -1  202.45   18.47
   2  -5   1  186.56   13.56
  -2  -5  -2  207.37   14.72
   2  -5   2  205.32   17.36
  -2  -5  -2  203.97   18.79
  -2  -5  -2  220.11   22.95
  -2  -5  -3  895.71   44.86
  -2  -5  -3  917.25   29.40
   2  -5   3  865.14   34.91
  -2  -5  -3  904.62   39.73
   2  -5   4  139.04   17.09
   2  -5   4  147.35   15.64
  -2  -5  -4  125.95   11.19
  -2  -5  -4  145.44   17.59
  -2  -5  -4  120.65   19.41
  -2  -5  -5  193.99   13.52
   2  -5   5  188.33   17.57
  -2  -5  -5  208.35   21.22
   2  -5   5  205.15   21.21
  -2  -5  -5  198.27   25.56
  -2  -5  -6  256.54   15.48
  -2  -5  -6  255.03   24.58
   2  -5   6  291.71   25.06
   2  -5   6  232.27   20.13
  -2  -5  -6  234.07   28.01
  -2  -5  -7  143.18   24.27
   2  -5   7  126.28   19.93
   2  -5   7  159.19   17.64
  -2  -5  -7  129.03   19.51
   2  -5   7  153.49   19.51
  -2  -5  -7  132.79   11.56
   2  -5   8   38.65   14.23
  -2  -5  -8   66.81   20.28
  -2  -5  -8   68.88   16.23
  -2  -5  -8   54.99    7.91
   2  -5   8   48.75   13.34
   2  -5   9   49.77   14.87
  -2  -5  -9   60.59   19.86
  -2  -5  -9   51.58    7.84
  -2  -5  -9   60.35   15.89
   2  -5   9   59.21   15.13
   2  -5  10   91.39   18.87
  -2  -5 -10  114.47   26.14
  -2  -5 -10  110.56   10.91
  -2  -5 -10  113.56   20.20
   2  -5  10  120.67   18.92
   2  -5  11   79.51   19.36
   2  -5  11   60.06   15.87
  -2  -5 -11   86.74   20.05
   2  -5  12   69.35   17.96
  -2  -5 -12   64.84   19.12
   2  -5  12   66.39   17.28
   2  -5  13  322.19   33.88
  -2  -5 -13  295.40   36.75
   2  -5  13  306.48   35.06
   2  -5  14  162.13   26.18
  -2  -5 -14  161.22   30.11
   2  -5  14  110.69   21.88
  -2  -5 -15    2.31   12.84
   2  -5  15   -8.65   11.17
  -2  -5 -16   50.81   23.12
  -2  -5 -16   22.27   16.73
   2  -5  16   44.58   17.20
   2  -4 -18    9.30   14.53
   2  -4 -18   -1.33    9.48
   2  -4 -18   17.94   14.90
  -2  -4  18    8.17   14.51
  -2  -4  17   41.04   19.69
   2  -4 -17   24.27   14.89
   2  -4 -17   45.93   16.76
  -2  -4  16   77.37   23.12
   2  -4 -16   53.81   17.91
   2  -4 -16   50.87   16.98
   2  -4 -16   72.32   19.67
   2  -4 -15    2.32   11.42
  -2  -4  15   25.46   17.27
   2  -4 -15  -14.50   11.86
  -2  -4  15   -0.17    5.50
   2  -4 -15    0.88   10.77
  -2  -4  14   95.68   23.90
   2  -4 -14  105.04   22.26
   2  -4 -14  108.80   19.54
  -2  -4  14  123.11   16.50
   2  -4 -14   93.31   18.89
  -2  -4  13  171.35   28.85
   2  -4 -13  152.71   22.57
  -2  -4  13  141.88   16.37
   2  -4 -13  156.51   22.90
   2  -4 -13  143.97   22.63
   2  -4 -12  144.50   20.42
  -2  -4  12  133.51   14.63
   2  -4 -12  162.11   22.08
   2  -4 -12  145.36   21.70
  -2  -4  12  159.93   27.14
   2  -4 -11   -4.37    8.20
  -2  -4  11    0.18    4.79
  -2  -4  11   10.03   13.34
   2  -4 -11    5.89    9.80
   2  -4 -11    9.59    8.63
   2  -4 -10  380.27   30.00
   2  -4 -10  422.10   28.70
  -2  -4  10  339.89   13.18
   2  -4 -10  394.79   30.40
  -2  -4  10  391.67   20.57
  -2  -4  10  401.79   38.01
   2  -4  -9  768.53   30.39
  -2  -4   9  691.23   24.30
   2  -4  -9  751.69   38.96
  -2  -4   9  755.68   25.62
   2  -4  -9  715.27   33.88
   2  -4  -9  761.20   39.51
  -2  -4   9  742.70   47.86
  -2  -4   8   -0.44   11.83
   2  -4  -8   11.47    8.47
   2  -4  -8    4.03    4.68
   2  -4  -8    6.36    8.72
   2  -4  -8    2.56    5.31
  -2  -4   8    4.05    3.27
  -2  -4   8    6.86    3.62
  -2  -4   7   64.23   17.06
   2  -4  -7   75.66    9.89
   2  -4  -7   64.39   12.91
   2  -4  -7   70.90    9.19
   2  -4  -7   63.77   12.19
  -2  -4   7   65.47    5.82
   2  -4  -6  307.75   23.15
   2  -4  -6  327.07   21.45
  -2  -4   6  292.20   28.06
  -2  -4   6  300.14    9.28
   2  -4  -6  302.11   14.22
  -2  -4   5  235.43   21.04
   2  -4  -5  180.24    7.85
   2  -4  -5  231.41   19.59
   2  -4  -5  235.42   16.67
  -2  -4   5  243.85   24.66
  -2  -4   4  281.62   15.96
   2  -4  -4  311.15   17.05
   2  -4  -4  334.13   22.02
  -2  -4   4  273.71   21.67
  -2  -4   4  298.98   25.23
  -2  -4   3  377.06   19.15
  -2  -4   3  443.51   26.43
   2  -4  -3  413.79   17.33
  -2  -4   3  411.53   27.29
   2  -4  -3  433.40   24.07
  -2  -4   2  477.59   27.01
  -2  -4   2  446.29   21.37
   2  -4  -2  380.78   10.82
  -2  -4   2  440.86   11.50
   2  -4  -2  411.92   22.93
  -2  -4   1  275.46   11.72
  -2  -4   1  280.47   17.33
  -2  -4   1  316.29   21.28
   2  -4  -1  282.45   11.57
  -2  -4   1  295.51   21.61
  -2  -4   1  251.71   17.55
   2  -4  -1  273.68   18.44
  -2  -4   0  387.12   23.28
  -2  -4   0  393.76   19.12
   2  -4   0  371.88   15.61
  -2  -4   0  382.29   25.60
  -2  -4   0  382.21   22.01
  -2  -4   0  370.32   16.02
   2  -4   0  401.31   21.41
  -2  -4  -1  401.61   18.20
  -2  -4  -1  435.55   27.65
   2  -4   1  383.99   17.87
  -2  -4  -1  392.49   23.63
  -2  -4  -1  367.69   18.08
   2  -4   1  394.11   21.24
  -2  -4  -2  716.56   23.11
   2  -4   2  681.15   27.36
  -2  -4  -2  697.07   36.69
  -2  -4  -2  703.46   32.40
  -2  -4  -3  300.16   23.03
  -2  -4  -3  297.45   14.53
   2  -4   3  288.31   18.45
  -2  -4  -3  309.03   26.38
   2  -4   4  891.40   32.22
  -2  -4  -4  873.63   24.38
  -2  -4  -4  849.46   44.17
   2  -4   4  990.43   40.10
  -2  -4  -4  865.60   28.00
  -2  -4  -4  932.68   40.65
   2  -4   5  793.00   31.38
  -2  -4  -5  802.41   22.91
  -2  -4  -5  830.46   46.50
  -2  -4  -5  789.94   28.01
  -2  -4  -5  751.89   38.97
   2  -4   5  782.31   37.35
  -2  -4  -6  120.31   21.43
   2  -4   6  115.13   13.07
  -2  -4  -6  133.28    9.71
   2  -4   6  154.43   18.35
  -2  -4  -6  125.59   18.51
  -2  -4  -6  113.21   11.74
   2  -4   7  347.37   28.28
  -2  -4  -7  330.24   15.22
  -2  -4  -7  331.10   33.36
  -2  -4  -7  316.63   28.46
   2  -4   7  334.66   26.91
   2  -4   8  116.06   18.26
  -2  -4  -8  119.72    9.65
   2  -4   8  115.60   17.23
  -2  -4  -8  113.87   19.21
   2  -4   9    9.26    8.95
  -2  -4  -9    3.40    3.36
  -2  -4  -9  -15.78   13.61
   2  -4   9    1.60    9.32
  -2  -4 -10    9.31    4.08
   2  -4  10    4.78    9.35
  -2  -4 -10   16.21   11.61
   2  -4  10   -0.81    8.52
   2  -4  11   58.81   16.46
  -2  -4 -11   61.31   18.28
   2  -4  11   67.88   15.82
   2  -4  12  157.87   23.32
  -2  -4 -12  133.01   25.04
   2  -4  12  141.88   22.79
   2  -4  13    8.01   11.67
  -2  -4 -13    5.09   12.41
   2  -4  13   -0.53   10.65
   2  -4  14   38.36   14.36
  -2  -4 -14   20.03   15.55
   2  -4  14   48.31   17.03
  -2  -4 -15  152.80   31.09
   2  -4  15  177.65   27.63
   2  -4  16   74.28   20.86
  -2  -4 -16   50.69   20.14
   2  -3 -18   51.77   19.60
   2  -3 -18   -8.30   13.91
   2  -3 -18   19.30   12.61
  -2  -3  18   11.00   17.03
   2  -3 -17   17.97   13.62
   2  -3 -17   26.06   13.12
   2  -3 -17   -7.27    9.63
  -2  -3  17   24.06   18.22
  -2  -3  17    6.59    8.80
  -2  -3  16   45.69   18.71
   2  -3 -16   55.70   17.76
  -2  -3  16   43.23   13.09
   2  -3 -16   18.02   14.59
   2  -3 -16   40.71   14.98
  -2  -3  15   92.60   23.67
   2  -3 -15  123.05   20.59
   2  -3 -15  103.31   22.37
   2  -3 -15  107.66   23.16
  -2  -3  15  110.23   17.36
  -2  -3  14    6.53   13.35
   2  -3 -14   26.87   12.22
  -2  -3  14   16.83    9.14
   2  -3 -14   -2.05   10.66
   2  -3 -14    8.48   10.26
  -2  -3  13    7.00   13.85
   2  -3 -13   16.60   13.05
   2  -3 -13    6.80   11.02
  -2  -3  13   -0.26    6.58
   2  -3 -12  378.46   33.22
  -2  -3  12  347.45   36.83
   2  -3 -12  275.96   28.87
  -2  -3  12  336.70   23.28
  -2  -3  11  127.99   22.95
   2  -3 -11  115.74   18.60
   2  -3 -11  123.93   18.67
  -2  -3  11  126.00   13.68
  -2  -3  10   40.55   15.20
   2  -3 -10   37.10   12.26
   2  -3 -10   48.16   12.42
  -2  -3  10   46.24    8.02
  -2  -3  10   41.23    5.68
  -2  -3   9  142.00   22.42
  -2  -3   9  101.12    7.10
   2  -3  -9  126.84   16.65
   2  -3  -9  123.89   17.39
  -2  -3   9  139.35   11.99
  -2  -3   8  301.42   13.24
   2  -3  -8  325.05   17.15
  -2  -3   8  335.61   16.22
   2  -3  -8  342.32   25.08
  -2  -3   8  314.82   30.27
   2  -3  -8  326.98   22.83
  -2  -3   7  154.42   21.31
  -2  -3   7  172.87   10.40
   2  -3  -7  182.47   12.89
  -2  -3   7  203.52   11.01
   2  -3  -7  200.60   16.10
   2  -3  -7  221.19   20.31
   2  -3  -7  198.56   18.07
  -2  -3   6  250.54   10.02
   2  -3  -6  256.43   18.41
   2  -3  -6  249.06   20.23
  -2  -3   6  270.55   25.49
   2  -3  -5  336.44   22.61
  -2  -3   5  390.77   15.13
  -2  -3   5  372.28   24.26
   2  -3  -5  409.10   20.90
  -2  -3   5  427.78   29.15
  -2  -3   4  421.20   16.57
   2  -3  -4  349.78    9.76
   2  -3  -4  371.33   18.05
  -2  -3   4  424.63   24.72
   2  -3  -4  396.10   22.79
  -2  -3   4  396.69   26.65
  -2  -3   3  418.44   17.50
  -2  -3   3  402.59   25.24
   2  -3  -3  408.00   21.96
   2  -3  -3  423.19   16.53
  -2  -3   3  437.89   23.83
   2  -3  -2  336.25   19.10
  -2  -3   2  354.21   21.64
  -2  -3   2  325.35    8.46
   2  -3  -2  364.11   12.77
  -2  -3   2  345.52   21.84
  -2  -3   2  350.67   17.08
   2  -3  -2  377.87   21.14
   2  -3  -1 1453.84   36.45
  -2  -3   1 1467.68   41.40
  -2  -3   1 1373.63   35.72
  -2  -3   1 1375.46   23.90
  -2  -3   1 1447.71   42.03
   2  -3  -1 1355.29   17.94
   2  -3  -1 1420.19   22.91
   2  -3  -1 1355.21   38.18
  -2  -3   0  144.43   14.99
   2  -3   0  173.20   10.04
  -2  -3   0  176.20   11.55
   2  -3   0  173.47   13.05
  -2  -3   0  156.01   14.79
  -2  -3   0  167.24   10.37
  -2  -3  -1   28.20    5.11
   2  -3   1   32.17    6.69
  -2  -3  -1   41.62    9.91
   2  -3   1   22.96    5.19
  -2  -3  -1   31.91    9.85
  -2  -3  -1   29.23    5.41
  -2  -3  -2  885.85   34.80
   2  -3   2  917.44   28.09
  -2  -3  -2  850.43   37.54
   2  -3   2  864.95   28.25
  -2  -3  -2  866.10   20.94
  -2  -3  -3 1322.72   23.99
   2  -3   3 1282.98   33.42
  -2  -3  -3 1291.70   27.81
  -2  -3  -3 1252.46   47.61
   2  -3   3 1203.19   23.71
   2  -3   3 1216.26   41.60
  -2  -3  -3 1283.59   43.66
   2  -3   4  364.47   18.54
  -2  -3  -4  389.83   26.48
  -2  -3  -4  368.22   12.42
  -2  -3  -4  370.34   29.00
   2  -3   4  350.24   23.62
   2  -3   4  373.10   16.10
  -2  -3  -4  373.85   15.94
   2  -3   5  225.21   15.55
  -2  -3  -5  243.38   10.15
  -2  -3  -5  203.41   24.08
  -2  -3  -5  266.18   23.86
   2  -3   5  227.31   20.46
  -2  -3  -5  229.81   13.94
   2  -3   5  211.71   14.06
  -2  -3  -6   52.93    7.74
   2  -3   6   69.87   12.44
   2  -3   6   66.37   12.64
  -2  -3  -6   71.17    5.87
   2  -3   6   66.77    9.68
  -2  -3  -6   78.42   15.53
  -2  -3  -7   61.09    9.09
  -2  -3  -7   78.58    6.57
   2  -3   7   75.94   14.10
  -2  -3  -7   76.53   16.25
   2  -3   7   84.12   14.80
   2  -3   8   -2.38    7.70
   2  -3   8    6.84    9.16
  -2  -3  -8    4.88   10.43
  -2  -3  -8    3.04    2.21
   2  -3   9   65.31   14.05
  -2  -3  -9   92.38   19.50
   2  -3   9  114.64   18.39
  -2  -3  -9  105.08    8.60
   2  -3  10  156.91   20.76
  -2  -3 -10  153.43   24.63
   2  -3  10  192.94   23.28
  -2  -3 -10  165.94   11.43
   2  -3  11   45.49   13.04
  -2  -3 -11   68.48   19.37
  -2  -3 -11   61.66    7.44
   2  -3  11   73.37   16.60
   2  -3  12   64.01   15.59
  -2  -3 -12   77.03   20.01
   2  -3  12   89.42   19.14
   2  -3  13  281.23   29.37
   2  -3  13  310.96   33.42
  -2  -3 -13  288.15   37.70
   2  -3  14  114.02   20.76
   2  -3  14  101.36   21.51
  -2  -3 -14   92.16   25.00
   2  -3  15   28.96   15.97
  -2  -3 -15    1.83   10.09
  -2  -3 -15   12.40   17.21
   2  -3  16   33.59   15.49
  -2  -3 -16   35.61   13.90
  -2  -3 -16   10.34   15.47
   2  -2 -18  -11.06   13.78
   2  -2 -18   -5.78   12.73
   2  -2 -18   -5.59   12.58
  -2  -2  18    8.81   10.02
  -2  -2  18   18.35   15.92
  -2  -2  17    8.32   10.40
   2  -2 -17   25.94   16.58
   2  -2 -17   25.59   16.32
  -2  -2  17    6.60   12.94
   2  -2 -16   58.46   19.90
   2  -2 -16   40.78   17.29
  -2  -2  16   58.70   14.86
  -2  -2  16   48.65   19.85
  -2  -2  15   76.99   15.11
   2  -2 -15   95.51   22.38
   2  -2 -15   89.52   21.11
  -2  -2  15  101.85   23.64
  -2  -2  14  106.50   23.84
   2  -2 -14  124.70   24.73
   2  -2 -14   77.08   17.78
  -2  -2  14  104.25   16.83
   2  -2 -13  266.55   29.30
  -2  -2  13  264.95   23.59
   2  -2 -13  245.51   30.00
  -2  -2  13  233.90   30.76
  -2  -2  12  118.88   22.11
   2  -2 -12  165.24   23.63
  -2  -2  12  130.12   15.98
   2  -2 -12  134.13   21.20
  -2  -2  11   15.18   13.76
   2  -2 -11   11.51   10.22
   2  -2 -11   13.04    9.96
  -2  -2  11   14.54    6.67
  -2  -2  11   10.32    2.24
  -2  -2  10  270.58   15.05
  -2  -2  10  300.38   19.94
   2  -2 -10  333.13   27.16
  -2  -2  10  313.44   31.08
  -2  -2   9  176.69   23.48
   2  -2  -9  196.17   20.62
  -2  -2   9  170.03   10.78
  -2  -2   9  192.57   14.72
  -2  -2   8  224.85   10.42
  -2  -2   8  271.49   15.72
  -2  -2   8  259.48   26.31
   2  -2  -8  267.61   22.13
   2  -2  -7  194.90   10.95
   2  -2  -7  221.04   18.79
  -2  -2   7  231.58   24.21
  -2  -2   7  184.48    7.70
  -2  -2   7  194.93   11.98
  -2  -2   6  587.66   13.48
   2  -2  -6  672.71   19.58
  -2  -2   6  632.00   13.07
   2  -2  -6  695.07   29.28
  -2  -2   6  690.98   18.97
  -2  -2   6  607.96   34.91
  -2  -2   5  344.64   10.80
   2  -2  -5  341.14   19.11
  -2  -2   5  349.61   25.11
   2  -2  -4  491.19   22.16
  -2  -2   4  526.59   14.86
  -2  -2   4  530.80   25.79
  -2  -2   4  497.93   27.69
   2  -2  -4  525.34   21.04
   2  -2  -4  485.15    9.94
  -2  -2   4  556.71   23.33
   2  -2  -4  506.62   24.64
  -2  -2   3  345.30   18.10
   2  -2  -3  376.95   19.80
  -2  -2   3  350.77   20.23
   2  -2  -3  350.46   20.17
   2  -2  -3  334.56   11.22
   2  -2  -3  346.30   19.98
   2  -2  -3  351.31   14.97
  -2  -2   3  375.51   22.77
   2  -2  -2  383.43   17.85
   2  -2  -2  370.57   20.24
   2  -2  -2  385.41   19.65
  -2  -2   2  364.13   19.95
  -2  -2   2  345.38   19.55
  -2  -2   2  360.91   18.07
   2  -2  -2  371.90   12.82
   2  -2  -2  376.21   11.76
   2  -2  -2  389.98   18.74
  -2  -2   2  375.81   20.22
   2  -2  -2  362.02   12.63
   2  -2  -1  206.28   15.67
   2  -2  -1  206.99   13.97
  -2  -2   1  188.42   14.80
  -2  -2   1  200.27   15.11
   2  -2  -1  211.67    7.38
   2  -2  -1  216.05   13.43
  -2  -2   1  202.21    9.41
   2  -2  -1  192.01    7.37
   2  -2  -1  209.63   13.88
  -2  -2   1  202.27   13.89
   2  -2  -1  197.26   10.47
  -2  -2   0  233.19   16.76
   2  -2   0  241.74   15.81
   2  -2   0  234.11   12.96
  -2  -2   0  231.44   16.55
   2  -2   0  234.30   13.57
  -2  -2   0  228.89   11.92
  -2  -2   0  215.27   12.56
   2  -2   1  402.46   20.86
   2  -2   1  455.42   22.83
  -2  -2  -1  446.46   24.23
   2  -2   1  428.82   16.66
  -2  -2  -1  467.07   23.52
   2  -2   1  429.77   17.62
  -2  -2  -1  430.97   18.21
  -2  -2  -2  360.66   18.56
   2  -2   2  391.40   15.77
  -2  -2  -2  392.25   24.41
  -2  -2  -2  363.47   21.96
   2  -2   2  386.11   21.63
   2  -2   2  374.62   18.37
   2  -2   2  361.53   11.29
  -2  -2  -3  431.43    9.27
   2  -2   3  491.40   17.78
   2  -2   3  490.55   25.56
   2  -2   3  462.94   15.71
  -2  -2  -3  466.47   13.03
  -2  -2  -3  445.99   27.89
  -2  -2  -3  540.55   28.82
   2  -2   4  537.79   19.45
  -2  -2  -4  537.59   30.48
   2  -2   4  532.01   19.63
   2  -2   4  587.60   28.79
  -2  -2  -4  552.70   32.60
  -2  -2  -4  496.31   15.80
   2  -2   5   89.24   11.66
  -2  -2  -5   74.22    3.92
  -2  -2  -5   75.70   14.46
   2  -2   5   72.05    8.17
   2  -2   5   83.20    9.25
  -2  -2  -5   76.62    7.69
   2  -2   5   79.08   12.47
  -2  -2  -6  108.08   17.55
   2  -2   6  143.93   15.10
  -2  -2  -6  118.91   10.73
  -2  -2  -6  105.78    5.61
   2  -2   6  105.83   14.96
  -2  -2  -7   34.21    3.95
   2  -2   7   38.24    9.74
  -2  -2  -7   40.51    7.75
  -2  -2  -7   26.32   11.71
   2  -2   7   43.05   11.81
   2  -2   8  344.73   27.94
  -2  -2  -8  387.05   14.05
  -2  -2  -8  365.32   33.11
   2  -2   8  329.11   24.26
  -2  -2  -8  331.32   21.44
   2  -2   9   -1.03    7.41
  -2  -2  -9   -0.18   10.70
  -2  -2  -9   -2.89    2.45
  -2  -2  -9    1.38    2.56
   2  -2   9    5.03    8.53
   2  -2  10   14.07    8.68
  -2  -2 -10   23.66    4.76
  -2  -2 -10   18.38   15.37
   2  -2  10   35.78   13.59
   2  -2  11  186.90   24.19
  -2  -2 -11  164.87   27.39
   2  -2  11  187.04   21.61
  -2  -2 -11  196.57   13.04
   2  -2  12   33.63   12.24
   2  -2  12   43.17   15.31
  -2  -2 -12   60.99   19.98
   2  -2  13    0.52   12.33
  -2  -2 -13   19.13   15.87
   2  -2  13   39.35   13.56
  -2  -2 -14   42.10   15.26
   2  -2  14   58.92   18.84
  -2  -2 -14   13.73   15.06
   2  -2  14   29.99   11.32
  -2  -2 -15   50.66   16.33
  -2  -2 -15   53.15   22.40
   2  -2  15   30.96   16.55
   2  -2  16   35.73   16.92
  -2  -2 -16   37.69   16.29
  -2  -2 -16   57.36   22.85
   2  -1 -18   75.54   22.40
  -2  -1  18  101.40   20.88
   2  -1 -18   81.73   26.28
  -2  -1  18   57.96   20.99
  -2  -1  17    3.69    9.30
   2  -1 -17   -4.89   14.69
   2  -1 -17   18.28   17.93
  -2  -1  17    7.69   14.07
   2  -1 -16   63.02   20.54
  -2  -1  16   59.63   15.40
   2  -1 -16   92.67   21.35
  -2  -1  16   77.63   22.20
   2  -1 -15   92.25   20.76
   2  -1 -15   60.30   19.55
  -2  -1  15   73.62   15.82
  -2  -1  15  103.96   23.95
   2  -1 -14   11.69   11.16
   2  -1 -14   25.62   17.83
  -2  -1  14    4.44    7.89
  -2  -1  14   22.37   14.84
   2  -1 -13    9.59    3.79
   2  -1 -13   11.36   10.24
  -2  -1  13   11.04    9.03
   2  -1 -13   38.91   14.98
  -2  -1  13    5.81   11.76
  -2  -1  12  160.99   24.83
   2  -1 -12  154.87   10.70
  -2  -1  12  156.86   18.01
   2  -1 -12  187.01   23.59
  -2  -1  11  146.79   23.31
   2  -1 -11  148.01    9.82
  -2  -1  11  133.95   15.40
   2  -1 -11  155.53   21.35
  -2  -1  10   42.40   15.19
  -2  -1  10   42.66    9.27
   2  -1 -10   39.60   12.09
   2  -1  -9  187.44   20.25
  -2  -1   9  155.68   21.75
  -2  -1   9  173.13   15.23
  -2  -1   8   23.20   12.35
   2  -1  -8   33.74    7.80
  -2  -1   8   33.66    7.27
   2  -1  -8   25.31    9.70
   2  -1  -7  223.86   18.86
  -2  -1   7  227.94   22.86
   2  -1  -7  238.74   14.66
  -2  -1   7  217.81   11.85
  -2  -1   7  242.03   14.56
   2  -1  -6  336.67   10.09
  -2  -1   6  368.33   12.92
   2  -1  -6  375.05   16.19
   2  -1  -6  387.27   22.14
  -2  -1   6  379.69   16.25
  -2  -1   6  402.54   27.24
   2  -1  -5   -1.24    5.25
  -2  -1   5    1.14    2.04
  -2  -1   5    4.03    8.53
   2  -1  -5    7.16    4.27
   2  -1  -5   -0.89    3.21
  -2  -1   5    1.57    3.51
   2  -1  -4  408.76   12.36
   2  -1  -4  406.02   13.34
   2  -1  -4  427.59   19.69
  -2  -1   4  382.12   10.30
  -2  -1   4  404.28   23.92
   2  -1  -4  475.78   20.26
  -2  -1   4  408.21   18.08
   2  -1  -4  411.72   18.09
   2  -1  -3   85.06    9.00
   2  -1  -3   86.19    7.22
   2  -1  -3   86.69    7.43
  -2  -1   3   87.78   10.24
   2  -1  -3  100.28    5.62
   2  -1  -3  102.47    8.82
  -2  -1   3   91.76    8.74
  -2  -1   3   88.69    5.71
   2  -1  -3   90.73    8.64
   2  -1  -3   92.09   10.72
  -2  -1   3  117.59   12.64
   2  -1  -2 1256.68   27.60
   2  -1  -2 1218.35   31.10
  -2  -1   2 1178.89   31.32
   2  -1  -2 1183.11   25.09
  -2  -1   2 1200.78   31.64
   2  -1  -2 1149.40   24.24
   2  -1  -2 1201.64   24.33
   2  -1  -2 1185.21   31.77
  -2  -1   2 1171.66   32.02
  -2  -1   2 1212.80   23.05
   2  -1  -1 1792.82   36.23
   2  -1  -1 1799.93   38.49
  -2  -1   1 1810.05   37.88
   2  -1  -1 1761.67   32.25
   2  -1  -1 1806.83   28.25
   2  -1  -1 1805.93   33.68
  -2  -1   1 1754.54   37.90
  -2  -1   1 1785.33   33.92
   2  -1  -1 1803.35   34.59
   2  -1   0  399.64   14.69
  -2  -1   0  404.91   13.19
   2  -1   0  405.35   14.22
   2  -1   0  428.03   14.94
   2  -1   0  421.73   19.88
  -2  -1   0  390.64   15.70
  -2  -1   0  420.90   19.81
  -2  -1   0  421.39   19.75
   2  -1   0  409.24   17.77
   2  -1   1   73.42    9.86
  -2  -1  -1   81.02   10.47
   2  -1   1   76.88    6.12
  -2  -1  -1   82.95   10.57
   2  -1   1   79.58   10.05
  -2  -1  -1   79.44    8.45
   2  -1   2 1035.44   19.84
   2  -1   2  924.54   34.54
  -2  -1  -2  993.72   34.82
   2  -1   2 1002.08   32.05
   2  -1   2 1005.55   21.81
  -2  -1  -2  995.72   30.60
  -2  -1  -2 1028.05   35.25
   2  -1   3  229.00    9.64
  -2  -1  -3  225.49   19.40
  -2  -1  -3  228.46   19.27
   2  -1   3  190.01   16.04
   2  -1   3  207.90   11.69
   2  -1   4  224.24   10.26
   2  -1   4  227.50   13.84
   2  -1   4  243.37   19.00
  -2  -1  -4  235.49   21.59
   2  -1   4  244.61   13.89
  -2  -1  -4  224.85    9.71
  -2  -1  -5  139.74   18.49
   2  -1   5  150.88   16.31
   2  -1   5  143.26   11.93
  -2  -1  -5  147.54    9.98
  -2  -1  -6  394.47   10.04
   2  -1   6  438.36   21.84
  -2  -1  -6  385.32   10.31
   2  -1   6  421.95   27.67
  -2  -1  -6  428.90   31.65
  -2  -1  -6  420.14   19.38
  -2  -1  -7  235.63    9.72
  -2  -1  -7  223.79    9.73
   2  -1   7  256.90   23.08
  -2  -1  -7  240.95   20.87
   2  -1   7  235.85   17.82
  -2  -1  -7  251.84   17.09
  -2  -1  -7  250.42   26.48
  -2  -1  -8   34.34    8.38
  -2  -1  -8   46.92    5.52
   2  -1   8   38.04    9.22
  -2  -1  -8   36.40    4.64
  -2  -1  -8   46.19   15.99
  -2  -1  -8   42.79   11.73
   2  -1   8   46.38   12.15
  -2  -1  -9  175.90   10.86
  -2  -1  -9  208.29   22.12
   2  -1   9  207.20   19.09
  -2  -1  -9  179.27   11.27
   2  -1   9  182.15   21.62
  -2  -1  -9  158.46   24.05
   2  -1  10   99.08   14.64
  -2  -1 -10   96.56   17.32
  -2  -1 -10  131.17   24.29
  -2  -1 -10  107.94    9.63
   2  -1  10  102.04   18.46
  -2  -1 -11    5.73    3.90
  -2  -1 -11    9.48   14.18
   2  -1  11    1.37    9.94
  -2  -1 -11   13.55   11.23
   2  -1  11   12.58    8.87
  -2  -1 -12   35.25   13.40
  -2  -1 -12   53.83   19.23
   2  -1  12   48.38   15.60
  -2  -1 -12   39.93   14.06
   2  -1  12   25.43    9.99
  -2  -1 -13  177.58   24.64
   2  -1  13  129.55   23.33
  -2  -1 -13  120.69   26.36
  -2  -1 -13  119.58   20.62
   2  -1  13  150.68   20.72
  -2  -1 -14   63.34   17.18
   2  -1  14   61.49   19.09
  -2  -1 -14   79.95   24.49
  -2  -1 -14   69.46   20.46
   2  -1  14   52.84   13.68
  -2  -1 -15   22.74   12.24
   2  -1  15   49.69   17.43
  -2  -1 -15    0.44   15.21
  -2  -1 -16  110.88   21.58
   2  -1  16  122.95   25.57
  -2  -1 -16  138.27   32.31
  -2  -1 -17   56.86   24.78
   2  -1  17  104.27   23.63
   2   0 -19  -13.10   20.21
  -2   0  19    8.86    9.71
   2   0 -19    8.21   10.46
  -2   0  19   -3.91   15.70
  -2   0  18   33.15   14.95
   2   0 -18    2.09   13.42
   2   0 -18    2.40   12.98
  -2   0  18   27.49   19.36
   2   0 -17   10.99   15.96
  -2   0  17  -15.43   10.68
   2   0 -17   13.82   13.67
  -2   0  17   -5.53   13.52
   2   0 -16  111.99   22.38
   2   0 -16  118.27   26.05
  -2   0  16   96.75   19.50
  -2   0  16   93.80   23.12
   2   0 -15  170.46   25.90
   2   0 -15  169.06   29.35
  -2   0  15  203.12   25.12
  -2   0  15  202.13   29.91
   2   0 -14   26.67   14.54
  -2   0  14   12.72    9.00
  -2   0  14   30.34   14.51
  -2   0  13  541.54   43.53
   2   0 -13  574.09   40.94
  -2   0  13  514.48   34.43
  -2   0  12  102.82   15.60
  -2   0  12   84.03   19.44
   2   0 -12   97.70   18.34
  -2   0  11   60.07   16.18
   2   0 -11   53.52   14.07
  -2   0  11   30.92    9.54
   2   0 -10  331.74   23.16
   2   0 -10  313.37   26.55
  -2   0  10  349.98   23.75
  -2   0  10  412.11   33.77
   2   0  -9   66.01   13.63
  -2   0   9   75.00   16.65
  -2   0   9   94.73   12.38
   2   0  -9   69.30   10.72
  -2   0   8   34.15   12.14
  -2   0   8   34.22    7.14
   2   0  -8   49.15    8.68
   2   0  -8   29.40   10.18
  -2   0   8   42.53    8.48
  -2   0   7   -0.74    9.23
  -2   0   7    0.67    4.31
   2   0  -7    3.49    7.84
  -2   0   7    2.92    4.95
   2   0  -7    0.55    4.49
  -2   0   6  818.31   26.30
  -2   0   6  834.95   26.11
   2   0  -6  830.83   26.49
   2   0  -6  804.40   25.67
   2   0  -6  822.81   32.54
  -2   0   6  836.05   37.56
  -2   0   6  849.64   25.27
  -2   0   5   23.91    9.32
  -2   0   5   28.30    5.31
   2   0  -5   25.37    5.08
   2   0  -5   32.22    6.01
   2   0  -5   31.05    8.17
  -2   0   5   27.64    5.34
   2   0  -4   15.26    6.90
  -2   0   4   10.06    7.55
  -2   0   4   19.03    4.94
   2   0  -4   17.05    3.96
   2   0  -4   31.50    7.21
   2   0  -4   12.63    3.67
   2   0  -4   21.94    4.64
  -2   0   4   15.56    4.15
   2   0  -4   22.87    7.12
  -2   0   3   -0.59    6.70
  -2   0   3    1.65    2.74
   2   0  -3    2.59    4.71
  -2   0   3    1.21    2.85
  -2   0   3    4.08    4.28
   2   0  -3    3.91    3.23
   2   0  -3    3.38    4.23
   2   0  -3   -2.61    3.71
   2   0  -3    2.59    3.20
   2   0  -3    5.52    6.08
  -2   0   2  139.01   10.20
  -2   0   2  137.61    8.97
   2   0  -2  151.95    9.90
  -2   0   2  147.09   11.40
  -2   0   2  133.87   10.23
   2   0  -2  153.35   10.38
   2   0  -2  140.91   10.30
   2   0  -2  134.00    8.45
   2   0  -2  149.12   11.69
  -2   0   2  143.69    9.76
  -2   0   1  311.90   14.72
  -2   0   1  324.10   13.84
  -2   0   1  301.26   14.07
  -2   0   1  327.53   15.22
   2   0  -1  327.17   14.74
   2   0  -1  311.82   14.74
   2   0  -1  307.71   13.90
   2   0  -1  311.43   15.06
   2   0   0  287.14   16.01
  -2   0   0  289.65   14.26
  -2   0   0  306.50   15.98
   2   0   0  290.47   14.66
   2   0   0  286.85   14.54
  -2   0   0  299.53   15.88
  -2   0   0  303.43   10.44
   2   0   0  320.00   16.23
   2   0   0  288.80   11.14
  -2   0  -1  259.47   14.89
  -2   0  -1  271.89   16.86
   2   0   1  291.61   15.94
  -2   0  -1  259.30   16.50
   2   0   1  272.43   17.04
   2   0   1  258.50    8.80
   2   0   1  246.32   15.72
   2   0   2  712.30   30.23
  -2   0  -2  741.04   29.91
  -2   0  -2  721.10   27.08
   2   0   2  690.70   21.05
  -2   0  -2  742.38   27.15
   2   0   2  729.23   26.45
   2   0   3    8.44    2.23
  -2   0  -3   10.58    7.87
   2   0   3    5.54    4.13
   2   0   3   14.27    7.34
   2   0   4   36.41    4.86
   2   0   4   26.67    6.08
  -2   0  -4   29.98   11.14
   2   0   4   32.88    9.24
   2   0   5   36.63    5.73
  -2   0  -5   26.76   11.56
  -2   0  -5   32.67    3.19
   2   0   5   26.19    9.14
  -2   0  -5   44.34    8.75
  -2   0  -6   61.20   15.30
  -2   0  -6  136.68   14.71
  -2   0  -6  137.07    7.47
   2   0   6  130.33   11.08
   2   0   6  125.39   15.97
  -2   0  -7   18.02    8.03
  -2   0  -7   17.80    3.43
   2   0   7   18.86    9.55
  -2   0  -7   11.49   11.92
   2   0   7   27.01    6.46
  -2   0  -8  416.01   16.14
   2   0   8  468.89   24.46
   2   0   8  422.32   30.80
  -2   0  -8  443.30   28.72
  -2   0  -8  454.62   37.58
  -2   0  -9   60.01   13.40
  -2   0  -9   50.27   13.35
  -2   0  -9   44.11    6.12
  -2   0  -9   34.66   16.77
   2   0   9   35.77   12.56
   2   0   9   52.94   10.00
  -2   0 -10  145.82   19.48
   2   0  10  150.62   20.73
  -2   0 -10  152.24   20.66
  -2   0 -10  177.15   26.60
   2   0  10  156.61   17.22
  -2   0 -11   26.75   11.94
  -2   0 -11   27.02   11.71
   2   0  11   31.08   13.97
  -2   0 -11    5.72   14.91
   2   0  11    4.97    7.32
  -2   0 -12  103.32   19.30
  -2   0 -12  114.31   20.04
  -2   0 -12   81.91   21.90
   2   0  12  112.04   20.39
   2   0  12   81.81   14.62
  -2   0 -13    6.90   10.70
  -2   0 -13   -2.94   13.47
   2   0  13   18.82   13.28
   2   0  13    3.37    7.13
  -2   0 -13    2.54   10.58
  -2   0 -14    4.13   14.95
  -2   0 -14    1.89   10.88
  -2   0 -14    6.34   11.34
   2   0  14    8.49   11.25
  -2   0 -15    2.72   10.33
  -2   0 -15   23.36   18.64
   2   0  15  -12.82   14.72
  -2   0 -15    6.57   12.65
  -2   0 -16   44.43   14.58
  -2   0 -16   52.75   24.38
   2   0  16   41.46   17.74
  -2   0 -16   34.44   18.02
   2   0  17   -6.29   12.97
  -2   0 -17   15.25   16.59
   2   1 -18   75.73   20.70
   2   1 -18   75.23   25.67
  -2   1  18   67.88   17.91
  -2   1  18   73.60   21.85
   2   1 -17   30.59   18.82
  -2   1  17   11.62   11.58
   2   1 -17   22.81   13.61
  -2   1  17  -20.49   15.13
   2   1 -16   91.76   20.93
  -2   1  16   80.21   18.40
   2   1 -16   72.34   22.73
  -2   1  16   47.60   15.22
  -2   1  16   43.60   17.59
  -2   1  15   81.49   17.72
   2   1 -15   89.37   19.88
  -2   1  15   90.26   22.48
  -2   1  14   14.68    9.67
   2   1 -14   12.28   11.05
  -2   1  14   11.14   11.94
  -2   1  13    6.07    8.77
   2   1 -13   18.17   11.61
  -2   1  13   19.45   14.10
   2   1 -12  162.09   19.92
  -2   1  12  159.12   19.82
   2   1 -12  151.84   21.27
  -2   1  12  157.92   24.42
  -2   1  11  138.62   17.47
   2   1 -11  128.90   16.95
  -2   1  11  150.50   22.42
   2   1 -11   73.08   15.03
   2   1 -10   34.22   11.42
   2   1 -10   26.19    9.48
  -2   1  10   34.62   10.10
  -2   1  10   36.16   13.97
  -2   1   9  158.49   16.58
   2   1  -9  148.91   15.90
   2   1  -9  156.64   19.31
  -2   1   9  161.76   21.33
   2   1  -8   53.00   10.11
  -2   1   8   45.03    9.24
  -2   1   8   64.23   10.31
   2   1  -8   62.14   12.43
  -2   1   8   49.60   13.56
   2   1  -7  313.28   22.61
  -2   1   7  295.25   19.46
   2   1  -7  295.96   16.34
   2   1  -7  263.39   17.89
  -2   1   7  301.94   15.95
  -2   1   7  297.46   24.75
  -2   1   7  280.31   18.70
  -2   1   6  391.10   20.65
   2   1  -6  381.31   16.49
  -2   1   6  357.53   15.62
   2   1  -6  389.45   23.50
  -2   1   6  383.58   26.35
   2   1  -6  382.44   19.55
  -2   1   5    1.14    5.16
   2   1  -5    6.82    4.97
  -2   1   5    7.55    3.09
   2   1  -5    2.37    2.52
   2   1  -5    6.45    7.11
  -2   1   5   11.70    7.48
  -2   1   4  391.01   18.60
   2   1  -4  358.86   10.30
   2   1  -4  376.37   12.48
   2   1  -4  382.72   17.15
  -2   1   4  387.29   12.65
   2   1  -4  366.14   20.21
  -2   1   4  371.02   21.87
  -2   1   4  370.21   18.14
   2   1  -4  377.18   23.30
   2   1  -4  417.35   20.64
  -2   1   3   67.15    8.52
   2   1  -3   85.95   11.46
   2   1  -3   77.78    5.66
   2   1  -3   75.60    8.32
   2   1  -3   72.41    8.84
   2   1  -3   78.14    5.69
   2   1  -3   82.15    9.90
  -2   1   3   84.25    8.00
  -2   1   3   83.64   10.78
   2   1  -2 1260.07   23.70
  -2   1   2 1211.64   30.52
   2   1  -2 1358.12   34.06
   2   1  -2 1200.35   28.53
   2   1  -2 1295.05   33.33
  -2   1   2 1236.44   31.39
   2   1  -2 1220.73   33.66
  -2   1   2 1244.44   24.94
  -2   1   1 1862.85   37.05
   2   1  -1 1902.98   34.01
  -2   1   1 1907.62   38.93
   2   1  -1 1879.63   35.76
   2   1  -1 1938.49   29.94
   2   1  -1 2031.66   41.48
   2   1  -1 1871.46   40.25
  -2   1   1 1861.05   27.21
  -2   1   1 1884.87   34.42
  -2   1   1 1913.34   32.55
  -2   1   0  342.56   12.46
  -2   1   0  344.96   17.69
  -2   1   0  334.99   17.54
   2   1   0  315.67   15.75
   2   1   0  348.25   18.73
   2   1   0  335.65   17.95
   2   1   0  342.61   14.38
   2   1   0  307.30   11.89
  -2   1   0  366.87   16.53
   2   1   1   77.00   10.28
  -2   1  -1   81.18   10.83
  -2   1  -1   74.64    6.33
   2   1   1   87.36   10.19
  -2   1  -1   77.89    9.90
  -2   1  -1   77.23    7.62
   2   1   1   74.32    8.54
   2   1   2 1144.32   32.26
  -2   1  -2 1167.31   36.53
  -2   1  -2 1178.52   37.26
  -2   1  -2 1142.24   21.60
   2   1   3  140.39   11.86
  -2   1  -3  170.34    8.30
  -2   1  -3  142.33   15.91
   2   1   3  155.00   14.08
  -2   1  -3  140.57   15.01
   2   1   4  236.59    8.74
  -2   1  -4  232.15   10.06
  -2   1  -4  246.58   14.72
  -2   1  -4  227.71   21.65
   2   1   4  257.19   18.85
  -2   1  -5  113.29   15.20
  -2   1  -5  146.38    8.70
  -2   1  -5  135.68   12.71
   2   1   5  158.70   16.89
   2   1   5  157.93    9.11
  -2   1  -5  154.47   19.76
  -2   1  -6  345.12   25.14
  -2   1  -6  359.86   14.67
   2   1   6  333.12   24.45
  -2   1  -6  341.71   21.10
  -2   1  -6  333.13   29.75
   2   1   6  370.99   16.26
   2   1   7  196.42   20.40
  -2   1  -7  184.92   20.15
  -2   1  -7  201.52   11.95
  -2   1  -7  227.35   26.93
  -2   1  -7  198.77   17.65
   2   1   7  218.54   14.36
  -2   1  -8   36.38    9.50
  -2   1  -8   35.39   11.30
   2   1   8   40.36   11.54
  -2   1  -8   52.38   18.09
  -2   1  -8   45.57    6.50
   2   1   8   32.19    7.53
  -2   1  -9  205.19   22.93
  -2   1  -9  184.02   12.99
  -2   1  -9  198.97   20.38
  -2   1  -9  161.20   26.62
   2   1   9  212.59   23.50
   2   1   9  191.55   16.39
  -2   1 -10  112.55   17.16
  -2   1 -10  131.01   19.42
  -2   1 -10  104.95   22.28
   2   1  10   84.77   16.47
   2   1  10  103.56   13.38
  -2   1 -11    0.41   12.70
  -2   1 -11    8.40    9.37
  -2   1 -11   -0.58    8.71
   2   1  11   -2.63    9.90
   2   1  11    1.69    5.59
   2   1  12   23.64   13.82
  -2   1 -12   18.56   11.72
  -2   1 -12   18.32   10.87
   2   1  12   21.80    8.59
  -2   1 -12    6.44   15.01
  -2   1 -13  171.23   24.32
  -2   1 -13  187.08   25.42
   2   1  13  151.88   19.33
  -2   1 -13  151.41   29.91
   2   1  13  122.62   21.85
  -2   1 -14   43.71   16.25
  -2   1 -14   77.33   17.35
  -2   1 -14   47.97   17.56
   2   1  14   67.43   18.94
  -2   1 -15   14.95   16.99
   2   1  15   40.06   17.66
  -2   1 -15   18.87   12.34
  -2   1 -15   49.66   16.26
   2   1  16  144.19   27.47
  -2   1 -16  113.74   21.75
  -2   1 -16  138.71   31.87
  -2   1 -16   84.12   21.63
  -2   1 -17  108.69   30.42
   2   1  17   85.94   23.46
  -2   1 -17  101.24   23.82
  -2   2  18    3.51   11.90
   2   2 -18  -17.93   15.28
   2   2 -18   11.78   17.58
  -2   2  18    3.22   14.02
   2   2 -17   49.21   17.47
  -2   2  17   48.14   16.27
  -2   2  17   12.08   10.32
  -2   2  17   28.74   16.71
   2   2 -17   43.87   24.36
  -2   2  16   58.68   16.36
  -2   2  16   51.22   16.24
   2   2 -16   54.17   17.92
  -2   2  16   48.19   18.11
  -2   2  15   87.94   19.60
   2   2 -15   84.20   19.82
  -2   2  15   83.15   17.25
  -2   2  15   45.08   17.34
  -2   2  14  110.54   19.85
   2   2 -14   79.51   19.10
  -2   2  14  125.61   23.53
   2   2 -13  225.36   24.67
   2   2 -13  239.54   27.77
  -2   2  13  268.48   30.17
  -2   2  13  271.86   27.66
   2   2 -12  131.68   20.84
  -2   2  12  144.07   19.77
   2   2 -12   83.09   15.42
  -2   2  12  115.30   21.18
   2   2 -11   32.86   10.98
  -2   2  11   25.98   11.02
   2   2 -11    8.54    8.46
  -2   2  11   30.01   13.65
   2   2 -10  383.33   26.93
  -2   2  10  364.19   28.12
  -2   2  10  370.74   27.21
   2   2 -10  385.15   29.55
  -2   2  10  346.79   30.89
  -2   2   9  178.29   19.27
   2   2  -9  223.13   19.97
  -2   2   9  187.18   22.08
   2   2  -9  225.87   21.76
  -2   2   9  192.00   18.93
   2   2  -8  305.60   24.26
   2   2  -8  274.19   21.05
   2   2  -8  296.48   16.84
  -2   2   8  284.84   16.22
  -2   2   8  297.86   21.74
  -2   2   8  306.71   26.60
  -2   2   8  284.12   22.40
  -2   2   7  169.01   17.00
   2   2  -7  166.83   17.35
   2   2  -7  179.87   11.90
   2   2  -7  182.22   16.18
  -2   2   7  163.05   11.02
  -2   2   7  152.24   18.52
   2   2  -6  594.99   26.16
  -2   2   6  647.96   29.99
   2   2  -6  591.98   18.15
  -2   2   6  611.80   18.01
   2   2  -6  604.89   29.29
  -2   2   6  662.82   33.28
   2   2  -5  324.56   11.18
  -2   2   5  319.46   20.57
   2   2  -5  334.99   18.97
  -2   2   5  321.92   10.84
  -2   2   5  343.09   22.53
   2   2  -5  338.24   21.06
   2   2  -4  492.80   10.29
   2   2  -4  502.55   21.93
  -2   2   4  512.45   20.70
  -2   2   4  490.13   24.06
  -2   2   4  475.70   10.06
  -2   2   4  521.65   25.95
  -2   2   3  385.91   20.62
   2   2  -3  393.18   23.16
   2   2  -3  441.55   22.16
   2   2  -3  403.68   19.09
   2   2  -3  368.35   10.02
  -2   2   3  409.83   16.44
  -2   2   3  451.39   22.48
   2   2  -2  453.05   22.16
   2   2  -2  469.59   17.32
  -2   2   2  457.11   22.09
   2   2  -2  448.68   14.51
   2   2  -2  473.69   10.57
   2   2  -2  448.06   20.26
  -2   2   2  463.86   12.52
  -2   2   2  456.25   20.95
  -2   2   2  466.40   14.61
   2   2  -1  184.68   11.13
  -2   2   1  198.73   15.39
   2   2  -1  192.85   12.50
   2   2  -1  179.57   14.34
  -2   2   1  187.92    9.72
  -2   2   1  195.76   12.78
   2   2  -1  182.05    8.53
   2   2  -1  166.94   13.08
   2   2   0  224.63   10.96
  -2   2   0  241.11   13.33
   2   2   0  235.15   11.85
   2   2   0  216.52   14.34
   2   2   0  275.93   18.77
  -2   2   0  238.27   13.29
  -2   2   0  214.77   16.07
   2   2   1  395.43   17.43
   2   2   1  427.25   12.88
  -2   2  -1  428.29   22.52
   2   2   1  420.66   23.92
  -2   2  -1  417.56   20.36
  -2   2  -1  402.58   12.52
  -2   2  -1  416.60   16.73
  -2   2  -2  405.53   15.99
  -2   2  -2  420.71   23.41
   2   2   2  425.82   20.40
   2   2   2  419.83   10.82
  -2   2  -2  408.52   23.09
  -2   2  -3  468.75   15.79
   2   2   3  448.38   22.72
  -2   2  -3  449.29   27.31
  -2   2  -3  470.78   17.19
  -2   2  -3  470.16   25.65
  -2   2  -4  503.36   28.00
  -2   2  -4  520.04   32.29
  -2   2  -4  551.59   19.99
   2   2   4  531.38   26.86
  -2   2  -4  505.41   18.34
  -2   2  -5  119.22   15.89
  -2   2  -5  124.49    9.84
  -2   2  -5  117.10   16.07
   2   2   5  129.45   15.65
  -2   2  -5  114.16   18.03
  -2   2  -5  129.98   11.53
  -2   2  -6  104.63    9.57
   2   2   6  116.55   15.92
  -2   2  -6  130.67   12.81
  -2   2  -6  108.80   19.10
  -2   2  -6  100.42   16.04
  -2   2  -7   61.99   13.69
  -2   2  -7   56.26    7.63
  -2   2  -7   41.23   15.26
   2   2   7   60.52   13.88
   2   2   7   56.06    7.86
  -2   2  -7   43.07    9.18
  -2   2  -8  374.79   24.59
  -2   2  -8  385.77   29.87
   2   2   8  366.95   28.94
  -2   2  -8  376.76   36.28
   2   2   8  387.34   20.75
  -2   2  -9   -0.80    7.09
  -2   2  -9   -4.17   13.89
   2   2   9  -17.17   11.89
  -2   2  -9    1.17    8.36
   2   2   9   -0.66    4.91
  -2   2 -10   20.39   12.18
  -2   2 -10   25.12   10.23
  -2   2 -10    8.97   15.11
   2   2  10   16.74   12.14
   2   2  10   11.07    6.00
  -2   2 -11  179.19   21.46
   2   2  11  182.74   18.34
   2   2  11  138.33   22.37
  -2   2 -11  133.77   27.96
  -2   2 -11  159.41   22.08
  -2   2 -12   38.71   12.11
  -2   2 -12   56.04   20.38
   2   2  12   47.73   16.05
  -2   2 -12   61.02   16.35
   2   2  12   44.76   11.09
  -2   2 -13   28.21   13.08
  -2   2 -13   18.83   16.85
  -2   2 -13   11.53    9.77
   2   2  13   11.87   12.50
   2   2  13   13.04    8.52
  -2   2 -14   31.46   12.72
   2   2  14   44.39   17.61
  -2   2 -14   40.40   20.54
  -2   2 -14   70.17   16.93
  -2   2 -15   46.24   16.94
  -2   2 -15   21.01   18.94
   2   2  15   74.02   21.50
  -2   2 -16   73.37   20.40
   2   2  16   78.40   23.27
  -2   2 -16   59.09   24.83
   2   3 -18   45.97   22.15
   2   3 -18   38.68   18.13
  -2   3  18   23.94   15.08
  -2   3  18   52.14   19.52
  -2   3  17    9.17   11.37
   2   3 -17   21.29   15.58
  -2   3  17   -0.24   10.28
  -2   3  17   37.20   16.04
  -2   3  16   43.96   16.38
  -2   3  16   23.14   15.61
   2   3 -16   50.85   17.72
  -2   3  16   34.91   17.33
  -2   3  15   74.39   19.40
  -2   3  15   77.06   18.83
   2   3 -15  128.80   23.90
  -2   3  15  104.26   23.53
   2   3 -14   17.39   12.13
  -2   3  14   17.46   10.92
   2   3 -14   27.03   14.48
  -2   3  14   -2.28   13.44
  -2   3  14   13.79   12.48
   2   3 -13   -1.83   10.49
   2   3 -13    5.73   10.14
  -2   3  13    7.87   11.35
  -2   3  13    7.23    9.93
  -2   3  13    1.70    9.98
  -2   3  12  330.97   31.07
   2   3 -12  379.57   31.00
   2   3 -12  376.95   32.21
  -2   3  12  360.39   34.18
  -2   3  12  409.67   32.24
   2   3 -11  130.34   20.09
  -2   3  11  138.41   20.89
   2   3 -11  109.73   17.14
  -2   3  11  141.11   19.23
  -2   3  11  136.81   21.13
   2   3 -10   41.75   12.30
  -2   3  10   19.52   10.69
  -2   3  10   20.53    9.65
   2   3 -10   21.75    9.88
  -2   3  10   37.04   13.75
  -2   3   9  131.42   18.49
   2   3  -9  105.66   14.95
   2   3  -9  123.13   11.90
  -2   3   9  140.85   17.46
   2   3  -9  165.92   20.19
  -2   3   9  134.58   19.56
   2   3  -8  341.18   25.73
   2   3  -8  322.88   23.40
  -2   3   8  312.73   16.25
   2   3  -8  294.96   15.91
  -2   3   8  313.97   26.01
  -2   3   8  368.86   28.71
   2   3  -7  242.39   19.75
  -2   3   7  223.69   21.31
  -2   3   7  241.79   12.37
   2   3  -7  240.65   12.59
   2   3  -7  276.89   22.18
  -2   3   7  228.09   22.23
  -2   3   6  257.03   22.20
  -2   3   6  265.00   10.71
   2   3  -6  252.38   19.10
   2   3  -6  230.52   10.24
  -2   3   6  267.86   22.28
   2   3  -6  246.00   19.87
  -2   3   5  299.54    8.37
  -2   3   5  299.63   22.68
  -2   3   5  334.13   23.63
   2   3  -5  324.79   20.30
  -2   3   4  398.76   24.47
   2   3  -4  374.61   21.02
  -2   3   4  350.87   23.12
  -2   3   4  362.00   17.87
  -2   3   3  346.58   22.32
   2   3  -3  375.69   20.36
  -2   3   3  376.10   15.92
   2   3  -2  382.75    8.87
  -2   3   2  399.51   23.40
   2   3  -2  427.59   20.05
   2   3  -2  391.66   21.09
  -2   3   2  427.39   14.06
   2   3  -1 1411.11   33.47
   2   3  -1 1491.82   36.57
  -2   3   1 1347.03   41.41
  -2   3   1 1436.34   24.32
  -2   3   1 1425.89   36.85
   2   3  -1 1444.01   23.97
   2   3  -1 1455.22   38.79
  -2   3   1 1366.58   18.52
   2   3   0  176.71   11.30
   2   3   0  181.08   13.90
  -2   3   0  183.54   16.47
  -2   3   0  189.89   13.30
   2   3   0  189.34   11.05
  -2   3   0  176.36   11.72
  -2   3  -1   33.01    5.86
  -2   3  -1   27.84    9.31
   2   3   1   29.08    4.91
  -2   3  -1   32.80    7.55
   2   3   1   25.50    6.05
   2   3   2  856.79   20.73
  -2   3  -2  890.00   35.07
  -2   3  -2  843.43   26.75
  -2   3  -2  855.71   14.21
   2   3   2  843.22   29.00
  -2   3  -2  828.86   33.50
  -2   3  -3 1269.44   33.10
   2   3   3 1371.81   39.94
  -2   3  -3 1266.47   23.81
  -2   3  -3 1238.77   45.36
  -2   3  -3 1295.18   43.11
   2   3   3 1240.54   23.69
  -2   3  -4  395.92   16.17
  -2   3  -4  372.99   25.10
   2   3   4  348.80   12.54
  -2   3  -4  413.55   29.66
   2   3   4  379.13   23.60
  -2   3  -4  370.26   18.43
  -2   3  -5  256.02   23.02
  -2   3  -5  232.58   21.27
  -2   3  -5  225.41   14.13
   2   3   5  203.99   19.21
  -2   3  -5  207.58   23.28
  -2   3  -6   69.13    9.26
  -2   3  -6   70.32   14.50
   2   3   6   61.06   13.08
  -2   3  -6   56.64   15.93
  -2   3  -6   65.51   13.75
  -2   3  -7   85.22   11.31
  -2   3  -7  107.56   20.69
  -2   3  -7   92.83   15.77
   2   3   7   82.79   15.61
  -2   3  -8   -4.22   14.43
   2   3   8    1.94    8.95
  -2   3  -8   -0.54    5.05
  -2   3  -8    6.37    8.72
  -2   3  -9  136.01   19.65
  -2   3  -9   95.62   14.26
  -2   3  -9  138.24   26.29
   2   3   9  127.91   19.39
  -2   3 -10  243.92   26.76
   2   3  10  227.33   25.80
  -2   3 -10  176.62   28.93
  -2   3 -10  232.11   22.37
  -2   3 -11   61.85   13.94
  -2   3 -11   68.40   21.50
   2   3  11   64.02   16.62
  -2   3 -12   92.24   16.78
  -2   3 -12   81.47   24.04
   2   3  12   77.73   19.93
   2   3  13  345.55   35.69
  -2   3 -13  269.21   40.79
  -2   3 -13  320.74   30.64
  -2   3 -14  100.28   19.55
  -2   3 -14   90.96   26.63
   2   3  14   87.55   21.77
  -2   3 -15   18.10   17.75
  -2   3 -15    0.75   10.47
   2   3  15   25.77   16.02
  -2   3 -16   -2.01   10.97
  -2   3 -16   22.93   19.07
   2   3  16  -18.25   15.00
  -2   4  18    1.03   14.27
   2   4 -18   -4.17   13.38
   2   4 -18   -5.78   17.05
  -2   4  18   15.17   14.55
  -2   4  17   14.20   12.19
   2   4 -17   20.30   14.79
  -2   4  17   17.06   15.96
  -2   4  17   21.87   12.75
  -2   4  16   54.46   18.26
   2   4 -16   72.50   19.53
  -2   4  16   42.36   19.02
  -2   4  16   68.66   21.23
  -2   4  15    7.71   10.71
   2   4 -15    8.97   10.09
  -2   4  15   -2.01   12.57
  -2   4  15   22.22   14.21
   2   4 -15    8.10   11.20
  -2   4  14   61.66   19.48
  -2   4  14   87.36   20.23
   2   4 -14   74.64   18.34
  -2   4  14   69.09   18.50
   2   4 -14  107.41   20.86
   2   4 -13  157.79   23.95
  -2   4  13   98.33   20.26
  -2   4  13  142.44   22.71
   2   4 -13  163.59   23.30
  -2   4  13  139.44   23.75
  -2   4  12  168.29   24.93
  -2   4  12  179.09   23.90
   2   4 -12  157.88   22.09
   2   4 -12  191.90   24.31
  -2   4  12  192.69   26.73
  -2   4  11    4.74   11.72
   2   4 -11    2.80    9.09
   2   4 -11   10.96   10.45
  -2   4  11    0.70    9.50
  -2   4  11    6.64   10.87
  -2   4  10  414.28   34.25
   2   4 -10  391.92   29.80
  -2   4  10  399.04   33.28
   2   4 -10  467.59   33.23
  -2   4   9  749.99   43.52
   2   4  -9  768.41   39.21
   2   4  -9  711.04   26.54
   2   4  -9  821.37   41.28
  -2   4   9  736.01   43.12
  -2   4   8   13.08   10.96
   2   4  -8    9.33    9.63
  -2   4   8    9.08    3.70
   2   4  -8   14.15    9.39
  -2   4   8    5.69    9.58
  -2   4   7   56.81    5.91
   2   4  -7   61.78   12.47
   2   4  -7   43.82   10.69
  -2   4   7   47.66   12.92
  -2   4   7   38.68   12.30
  -2   4   6  276.86   10.35
   2   4  -6  283.35   21.36
  -2   4   6  256.71   23.81
  -2   4   6  314.48   25.10
   2   4  -6  287.51   22.40
   2   4  -5  271.59   20.31
  -2   4   5  239.95   22.60
   2   4  -4  241.59   10.66
   2   4  -4  306.08   20.78
  -2   4   4  297.71   24.16
  -2   4   4  268.55   15.78
  -2   4   3  401.26   26.59
   2   4  -3  396.54   23.44
  -2   4   3  371.87   16.44
   2   4  -3  402.18   16.44
  -2   4   2  447.52   27.01
   2   4  -2  487.74   25.24
  -2   4   2  446.55   15.31
  -2   4   2  464.97   11.52
  -2   4   1  262.95   21.61
   2   4  -1  280.63   12.13
   2   4  -1  300.40   20.34
  -2   4   1  268.42    9.38
  -2   4   1  272.28   11.48
  -2   4   1  275.21   11.45
  -2   4   0  433.28   17.02
   2   4   0  393.14   18.99
   2   4   0  387.17   16.77
   2   4   0  398.48   22.87
  -2   4   0  408.04   25.44
  -2   4   0  425.30   18.72
   2   4   1  363.98   17.36
  -2   4  -1  374.04   24.47
  -2   4  -1  350.55   20.25
  -2   4  -1  363.58   17.67
   2   4   1  333.70   17.59
   2   4   2  735.15   23.27
  -2   4  -2  682.29   31.61
   2   4   2  743.34   28.12
  -2   4  -2  724.25   27.43
  -2   4  -2  709.07   12.57
  -2   4  -2  676.37   16.36
  -2   4  -2  705.24   34.39
  -2   4  -3  285.48   22.42
  -2   4  -3  277.18   22.98
  -2   4  -3  241.32   12.43
   2   4   3  268.39   19.26
  -2   4  -3  292.59   19.60
  -2   4  -3  262.86   10.50
   2   4   3  265.08   13.72
   2   4   4  800.75   23.50
  -2   4  -4  826.80   22.51
   2   4   4  878.21   36.00
  -2   4  -4  854.34   42.44
  -2   4  -4  922.45   40.14
  -2   4  -5  789.67   38.15
   2   4   5  784.47   36.33
  -2   4  -5  752.44   42.91
  -2   4  -5  771.54   25.08
   2   4   6  127.55   16.63
  -2   4  -6  111.73   16.54
  -2   4  -6  112.78   20.06
  -2   4  -6  123.46   11.64
  -2   4  -7  315.23   19.92
  -2   4  -7  292.00   32.28
   2   4   7  321.11   26.88
  -2   4  -7  313.77   26.59
  -2   4  -8  103.66   13.06
  -2   4  -8  125.60   23.96
   2   4   8   84.24   17.01
  -2   4  -9    4.55    6.90
  -2   4  -9   14.49   13.56
   2   4   9   12.32   10.73
  -2   4 -10    7.28   16.55
  -2   4 -10    2.16    6.24
   2   4  10   11.25   11.23
  -2   4 -11   51.08   12.45
  -2   4 -11   62.95   22.46
   2   4  11   54.65   16.66
   2   4  12  207.36   27.66
  -2   4 -12  132.16   28.09
  -2   4 -12  177.38   21.96
  -2   4 -13   12.57    9.28
   2   4  13   30.85   15.26
  -2   4 -13   -6.57   18.69
   2   4  14   44.30   16.45
  -2   4 -14   65.34   16.55
  -2   4 -15  201.27   26.93
   2   4  15  186.61   31.25
  -2   4 -15  178.07   35.00
  -2   4 -16   36.81   14.49
  -2   4 -16   50.81   25.42
   2   4  16   96.48   24.04
  -2   5  18   40.17   21.78
   2   5 -18   61.80   20.18
  -2   5  18  114.06   25.45
  -2   5  17   10.91   16.51
  -2   5  17    7.88   17.72
   2   5 -17   11.02   13.22
   2   5 -16   19.95   13.66
   2   5 -16   21.97   16.13
  -2   5  16    7.75   13.24
  -2   5  15   49.14   20.23
   2   5 -15   25.41   14.55
  -2   5  15   42.48   17.65
   2   5 -15   34.93   15.40
   2   5 -14   91.22   20.47
   2   5 -14   83.26   18.14
  -2   5  14   86.57   22.28
  -2   5  14  106.05   22.72
  -2   5  13   10.23   14.67
   2   5 -13   11.62   11.80
  -2   5  13   11.59   14.02
   2   5 -13    7.87   10.36
  -2   5  12  152.19   24.94
   2   5 -12  125.38   20.08
   2   5 -12  178.43   23.22
  -2   5  12  221.88   28.54
  -2   5  11  434.96   38.45
   2   5 -11  416.64   33.58
   2   5 -11  488.52   36.11
  -2   5  11  492.67   39.17
  -2   5  10  178.50   25.18
   2   5 -10  180.58   22.04
   2   5 -10  212.06   23.90
  -2   5  10  199.51   25.04
   2   5  -9  104.05   17.57
  -2   5   9   82.91    8.66
   2   5  -9   89.32   16.42
  -2   5   9   92.80   18.16
  -2   5   9   95.13   17.72
   2   5  -8  213.96   21.62
  -2   5   8  237.49   13.06
  -2   5   8  258.95   25.95
   2   5  -8  225.18   22.68
  -2   5   8  239.23   27.06
  -2   5   7  414.61   15.03
  -2   5   7  442.76   34.12
   2   5  -7  409.80   28.29
   2   5  -7  410.59   28.49
   2   5  -6  124.20    7.20
   2   5  -6  149.02   17.42
  -2   5   6  158.41   20.92
  -2   5   6  147.81    7.67
  -2   5   6  133.29    7.54
   2   5  -5  428.07   15.25
  -2   5   5  480.13   33.04
  -2   5   5  430.77   10.51
   2   5  -5  460.25   27.69
   2   5  -4  832.35   24.75
  -2   5   4  818.01   13.07
   2   5  -4  852.73   35.96
  -2   5   4  839.55   42.30
  -2   5   3  412.98   11.05
   2   5  -3  412.46   19.69
   2   5  -3  401.51   24.64
  -2   5   3  395.02   17.86
  -2   5   3  379.70   28.42
  -2   5   2  156.70   10.17
  -2   5   2  164.57    8.60
  -2   5   2  152.23   18.78
   2   5  -2  151.76   16.20
  -2   5   1  404.16   28.05
  -2   5   1  421.85   15.94
  -2   5   1  436.31   14.12
   2   5  -1  431.25   25.49
  -2   5   1  427.52   15.80
  -2   5   0  549.04   13.18
  -2   5   0  583.86   23.18
   2   5   0  549.93   29.34
   2   5   0  553.85   21.60
  -2   5   0  569.72   20.99
  -2   5   0  611.86   33.61
  -2   5  -1  227.84   21.32
   2   5   1  190.63   14.29
  -2   5  -1  163.07    7.14
   2   5   1  194.86   18.34
  -2   5  -1  205.11   14.32
  -2   5  -1  169.23    6.65
  -2   5  -2  242.00   21.79
   2   5   2  227.79   15.17
   2   5   2  263.21   18.04
  -2   5  -2  242.09   17.01
  -2   5  -2  242.54    8.72
  -2   5  -2  229.35   10.36
   2   5   3  838.77   28.03
  -2   5  -3  808.15   32.81
  -2   5  -3  830.35   23.00
  -2   5  -3  863.26   39.71
   2   5   3  855.42   34.26
  -2   5  -3  834.90   19.26
   2   5   4  109.68   10.68
  -2   5  -4  112.37    8.55
  -2   5  -4  109.60    9.97
  -2   5  -4   97.64   16.14
  -2   5  -4  131.74   15.11
   2   5   4  108.33   14.37
   2   5   5  247.48   22.00
  -2   5  -5  225.68   25.11
  -2   5  -5  235.02   20.91
  -2   5  -5  227.13   13.74
  -2   5  -5  258.96   23.59
   2   5   5  221.80   14.59
  -2   5  -6  209.89   22.20
  -2   5  -6  247.23   15.90
  -2   5  -6  256.32   28.60
   2   5   6  265.20   24.26
  -2   5  -7  157.46   14.27
  -2   5  -7  153.64   25.24
   2   5   7  146.01   20.23
  -2   5  -7  145.97   19.21
  -2   5  -8   54.16   17.88
  -2   5  -8   40.18   14.39
  -2   5  -8   53.89    9.77
   2   5   8   55.20   15.25
  -2   5  -9   36.15   17.14
   2   5   9   40.21   13.10
  -2   5  -9   37.91   10.10
  -2   5 -10  122.09   16.45
  -2   5 -10   92.59   24.09
   2   5  10   89.77   19.19
  -2   5 -11   50.86   11.97
  -2   5 -11   47.88   20.79
   2   5  11   58.42   16.05
  -2   5 -12   65.95   14.31
  -2   5 -12   71.68   23.91
   2   5  12   76.44   18.21
   2   5  13  286.18   34.39
  -2   5 -13  288.31   42.33
  -2   5 -13  307.14   29.72
  -2   5 -14  164.30   23.08
  -2   5 -14   88.08   28.86
   2   5  14  148.41   27.33
  -2   5 -15    2.27   10.41
  -2   5 -15   12.07   17.22
   2   5  15   -0.81   12.94
  -2   5 -16   58.82   16.01
  -2   5 -16   54.95   23.27
   2   5  16   35.42   17.88
   2   6 -17   26.79   16.01
  -2   6  17   46.11   21.21
   2   6 -16   51.07   18.55
   2   6 -16   60.33   19.32
  -2   6  16   16.49   17.60
   2   6 -15   61.91   18.16
  -2   6  15   41.97   17.91
   2   6 -15   81.42   19.65
   2   6 -14   64.03   18.82
  -2   6  14   63.06   19.24
   2   6 -14   60.60   18.27
   2   6 -13  122.76   22.17
  -2   6  13  117.28   24.49
   2   6 -13  123.86   21.46
  -2   6  12  145.63   27.22
   2   6 -12  120.83   21.15
   2   6 -12  103.72   20.12
   2   6 -11    7.58   11.33
  -2   6  11   -4.61   11.64
   2   6 -11   16.63   11.94
  -2   6  10  554.26   44.25
   2   6 -10  582.55   39.29
   2   6 -10  608.70   39.45
   2   6  -9  352.99   29.83
  -2   6   9  334.51   34.13
   2   6  -9  388.18   30.94
   2   6  -8    7.98    9.00
   2   6  -8   -3.21    9.71
  -2   6   8    0.74    1.71
  -2   6   8   -3.90   11.21
   2   6  -7  104.76    8.13
  -2   6   7  104.72   20.19
  -2   6   7  120.61    8.40
  -2   6   7  114.77    8.58
   2   6  -7  110.85   16.98
   2   6  -7  126.88   17.96
  -2   6   6  297.99   29.78
   2   6  -6  335.94   26.33
   2   6  -6  289.49   14.31
  -2   6   6  317.11   12.14
   2   6  -5  266.22   15.09
  -2   6   5  269.76   28.25
   2   6  -5  266.22   22.82
  -2   6   5  269.79   10.13
  -2   6   4   14.73   10.96
   2   6  -4   11.49    5.17
  -2   6   4   19.45    3.16
   2   6  -4   19.20    8.90
  -2   6   3  528.76   35.82
   2   6  -3  537.50   25.67
  -2   6   3  531.97   15.81
   2   6  -3  567.04   31.14
  -2   6   3  481.38   21.39
  -2   6   2  344.29   28.80
   2   6  -2  323.66   21.66
   2   6  -2  294.70   22.78
  -2   6   2  311.43   15.45
  -2   6   2  249.85    8.50
  -2   6   2  313.50   13.80
  -2   6   2  274.62    9.75
  -2   6   1  269.96   25.00
   2   6  -1  209.45   19.67
  -2   6   1  222.56   11.72
  -2   6   1  210.80   12.81
  -2   6   0  221.04   10.46
  -2   6   0  194.81   21.93
   2   6   0  250.04   20.98
  -2   6   0  229.36   14.64
   2   6   1  490.95   23.99
  -2   6  -1  473.43   22.75
   2   6   1  509.06   29.79
  -2   6  -1  446.36   14.97
  -2   6  -1  533.13   33.49
  -2   6  -2  143.49   13.95
   2   6   2  157.04   15.43
  -2   6  -2  157.44   19.80
   2   6   2  136.07   16.83
  -2   6  -2  135.64    7.91
  -2   6  -2  141.99    9.36
  -2   6  -3   -2.91    8.82
   2   6   3    1.94    6.34
  -2   6  -3    3.02    2.43
  -2   6  -3    4.71    2.99
  -2   6  -3   -8.64    6.41
  -2   6  -4  245.11   15.14
  -2   6  -4  268.11   24.77
   2   6   4  243.60   21.49
  -2   6  -4  257.25   21.42
  -2   6  -4  283.11   13.75
  -2   6  -5  826.87   42.08
   2   6   5  728.00   37.69
  -2   6  -5  764.24   37.88
  -2   6  -5  767.47   25.06
  -2   6  -6   52.48   13.45
   2   6   6   46.14   12.33
  -2   6  -6   49.03    7.68
  -2   6  -6   51.87   13.77
  -2   6  -7  171.01   27.33
  -2   6  -7  237.98   17.18
   2   6   7  178.38   21.66
  -2   6  -7  238.02   24.90
  -2   6  -8  151.55   26.08
  -2   6  -8  133.96   14.18
  -2   6  -8  126.82   20.22
   2   6   8  135.75   20.30
  -2   6  -9   30.57   13.66
  -2   6  -9   27.17    8.62
  -2   6  -9   20.13   15.11
   2   6   9   18.41   11.04
  -2   6 -10  108.16   15.14
  -2   6 -10  108.52   25.51
   2   6  10  109.69   21.61
  -2   6 -11  306.11   25.44
  -2   6 -11  275.14   38.65
   2   6  11  343.26   35.49
  -2   6 -12  142.94   32.57
  -2   6 -12  208.53   23.08
   2   6  12  154.28   24.75
  -2   6 -13   13.09   10.32
  -2   6 -13    2.20   19.43
   2   6  13   11.24   11.70
  -2   6 -14   77.54   17.07
  -2   6 -14  116.82   28.64
   2   6  14  118.43   24.35
  -2   6 -15  111.26   29.32
   2   6  15   91.06   23.33
   2   7 -17    6.42   11.49
  -2   7  17   39.58   21.64
   2   7 -17   16.16   13.23
   2   7 -16   16.57   14.30
  -2   7  16   20.75   17.64
   2   7 -16   15.71   12.58
   2   7 -15   73.54   20.24
  -2   7  15   75.81   24.92
   2   7 -15   79.77   20.79
   2   7 -14  176.45   26.66
  -2   7  14  151.06   30.32
   2   7 -14  158.74   26.32
   2   7 -13    7.19   10.57
  -2   7  13    7.47   15.72
   2   7 -13   20.11   13.38
  -2   7  12  112.27   25.42
   2   7 -12   64.09   17.23
   2   7 -12   85.37   18.57
  -2   7  11  174.32   29.75
   2   7 -11  183.33   25.14
   2   7 -11  202.68   25.68
  -2   7  10   43.75   18.05
   2   7 -10   22.84   12.06
   2   7 -10   39.81   13.27
   2   7  -9   61.49   16.04
  -2   7   9   60.04   18.61
  -2   7   9   34.98    6.44
   2   7  -9   37.78   13.36
   2   7  -8   83.72   16.45
  -2   7   8   68.32   18.77
  -2   7   8   70.18    7.30
   2   7  -8   72.69   15.82
   2   7  -8   62.00    7.26
  -2   7   8   81.51    8.43
   2   7  -7  247.94   14.59
  -2   7   7  231.12   29.07
   2   7  -7  273.21   26.28
  -2   7   7  240.03   12.60
  -2   7   6  384.06   35.82
   2   7  -6  328.72   18.05
  -2   7   6  313.18   13.28
   2   7  -6  342.87   28.12
   2   7  -5  533.63   24.63
  -2   7   5  523.38   40.17
   2   7  -5  563.79   34.24
  -2   7   5  534.69   16.83
   2   7  -4  322.09   20.89
  -2   7   4  335.29   13.75
   2   7  -4  367.19   27.77
  -2   7   4  336.97   31.77
  -2   7   3  156.78   23.96
  -2   7   3  187.89   11.19
   2   7  -3  210.38   21.05
   2   7  -3  205.50   18.27
   2   7  -2   81.20   13.36
  -2   7   2   69.84    5.74
  -2   7   2   78.80    8.19
  -2   7   2   96.25    9.50
  -2   7   2   82.17   17.49
   2   7  -2   79.45   14.03
   2   7  -1  461.80   29.70
   2   7  -1  486.63   30.20
  -2   7   1  465.16   17.78
  -2   7   1  463.53   18.85
  -2   7   1  485.56   21.08
  -2   7   1  536.45   36.80
  -2   7   0  503.61   35.36
  -2   7   0  492.20   22.90
   2   7   0  453.69   29.88
  -2   7   0  488.83   17.91
  -2   7  -1  163.83   21.70
  -2   7  -1  154.68   10.64
  -2   7  -1  136.95   13.49
   2   7   1  167.99   18.88
   2   7   2  419.45   25.35
  -2   7  -2  385.62   17.32
  -2   7  -2  415.40   24.42
   2   7   2  361.81   27.43
  -2   7  -2  385.46   15.27
  -2   7  -2  378.42   31.03
  -2   7  -3  339.81   17.39
   2   7   3  366.00   25.42
  -2   7  -3  387.70   31.69
  -2   7  -3  338.97   23.68
   2   7   3  365.05   28.58
  -2   7  -3  365.00   15.52
  -2   7  -4  149.97   20.34
  -2   7  -4  142.57   12.14
  -2   7  -4  149.79   17.48
   2   7   4  114.09   16.11
  -2   7  -4  142.12   10.48
  -2   7  -5  153.05   21.66
   2   7   5  161.37   20.18
  -2   7  -5  186.23   20.43
  -2   7  -5  191.30   13.18
  -2   7  -6  470.27   35.29
   2   7   6  482.35   34.00
  -2   7  -6  493.01   33.71
  -2   7  -6  482.06   22.40
  -2   7  -7  136.71   20.52
  -2   7  -7  120.77   18.63
  -2   7  -7  125.24   12.92
   2   7   7   91.90   16.92
   2   7   8   28.97   13.19
  -2   7  -8   17.48   11.77
  -2   7  -8   35.90   17.20
  -2   7  -8   22.04    7.08
  -2   7  -9  175.52   23.95
  -2   7  -9  167.95   30.80
  -2   7  -9  185.50   17.80
   2   7   9  199.42   26.44
  -2   7 -10   61.08   17.44
  -2   7 -10   58.24   11.53
   2   7  10   70.20   16.92
  -2   7 -10   50.25   19.17
  -2   7 -11   12.69   11.93
  -2   7 -11   22.27    9.13
   2   7  11   14.99   13.52
  -2   7 -12   15.27    9.20
  -2   7 -12   11.02   16.70
   2   7  12    9.06   12.53
  -2   7 -13   70.70   15.09
  -2   7 -13  115.50   30.23
   2   7  13   66.89   20.02
   2   7  14   43.74   18.80
  -2   7 -14   45.19   20.65
  -2   7 -15    6.39   18.53
   2   7  15    2.26   13.20
   2   8 -16   48.52   19.07
   2   8 -16   53.26   21.23
  -2   8  16   21.63   17.04
   2   8 -15   25.62   14.22
   2   8 -15   62.31   21.23
  -2   8  15   25.50   19.55
   2   8 -14   31.81   14.03
  -2   8  14   54.38   22.82
   2   8 -14   15.23   13.64
   2   8 -13  106.59   21.67
  -2   8  13  101.41   27.72
   2   8 -13  109.87   22.98
  -2   8  12   66.78   22.80
   2   8 -12   35.47   16.20
   2   8 -12   66.20   17.84
   2   8 -11   52.34   15.64
  -2   8  11   57.93   21.07
   2   8 -11   43.55   16.44
  -2   8  10  114.43   25.09
   2   8 -10  118.48   21.23
   2   8 -10  157.23   22.92
   2   8  -9   33.25   12.39
   2   8  -9   56.38   15.35
  -2   8   9    8.82   16.20
  -2   8   9   53.31    7.64
  -2   8   8    6.09   13.35
   2   8  -8    9.18    4.58
   2   8  -8    9.64    9.68
  -2   8   8    9.66    3.71
   2   8  -8    9.85   11.28
   2   8  -7    1.77    4.49
  -2   8   7   -1.25   14.19
   2   8  -7   20.70   11.61
  -2   8   7   18.96    4.57
  -2   8   6  105.54   22.71
   2   8  -6  125.70   13.52
  -2   8   6  122.96    9.29
   2   8  -6  118.56   19.04
  -2   8   5  216.80   29.04
   2   8  -5  161.51   15.97
  -2   8   5  208.73   12.03
   2   8  -5  214.17   23.20
   2   8  -4   28.72    9.33
  -2   8   4   22.18    4.81
  -2   8   4   21.36   15.15
   2   8  -4   27.43   11.92
  -2   8   3  635.81   44.48
   2   8  -3  647.84   37.31
   2   8  -3  624.74   33.62
  -2   8   3  589.51   22.17
   2   8  -2  491.17   31.54
  -2   8   2  452.09   36.92
   2   8  -2  495.61   32.80
  -2   8   2  464.50   20.98
  -2   8   2  439.21   15.76
   2   8  -1   11.75    9.36
  -2   8   1   20.62    4.87
  -2   8   1   19.01    5.76
   2   8  -1   14.73    8.69
  -2   8   1   20.67   13.42
   2   8   0  126.50   18.61
  -2   8   0  146.24   22.30
  -2   8   0  144.63   11.15
  -2   8   0  139.85   13.60
   2   8   0  128.12   17.79
   2   8   1  368.36   31.88
  -2   8  -1  405.96   23.92
  -2   8  -1  430.41   34.58
   2   8   1  407.70   29.72
   2   8   2   91.04   16.24
  -2   8  -2  102.39   10.25
  -2   8  -2   87.40   12.54
  -2   8  -2  112.46   19.17
   2   8   3   53.35   13.57
  -2   8  -3   28.68   13.07
   2   8   3   43.43   11.32
  -2   8  -3   43.96    6.73
  -2   8  -3   65.66   12.44
  -2   8  -3   53.20    7.54
  -2   8  -4  271.63   28.29
  -2   8  -4  208.79   21.24
   2   8   4  269.78   25.81
  -2   8  -4  253.42   14.83
   2   8   4  259.27   23.82
  -2   8  -5  309.59   26.75
   2   8   5  303.66   27.38
   2   8   5  308.71   27.49
  -2   8  -5  322.63   29.93
  -2   8  -5  329.90   17.90
  -2   8  -6    6.99    4.65
  -2   8  -6   10.88   11.50
  -2   8  -6   19.15    9.23
   2   8   6    9.89   10.63
   2   8   7  405.84   34.61
  -2   8  -7  352.62   33.14
  -2   8  -7  400.67   33.17
  -2   8  -7  377.81   21.74
  -2   8  -8  153.49   22.80
  -2   8  -8  163.76   15.58
  -2   8  -8  172.07   24.33
   2   8   8  204.24   26.48
  -2   8  -9   46.05   20.53
   2   8   9   41.54   15.50
  -2   8  -9   35.01   15.10
  -2   8  -9   46.96   10.17
  -2   8 -10   23.01    8.42
   2   8  10   15.63   10.49
  -2   8 -10   18.69   17.48
  -2   8 -10   21.05   13.56
  -2   8 -11  130.15   30.49
   2   8  11  146.01   25.43
  -2   8 -12   53.50   24.67
   2   8  12   42.60   16.37
  -2   8 -13   27.55   22.12
   2   8  13   31.13   16.71
  -2   8 -14   53.17   24.33
   2   8  14   37.19   17.11
   2   9 -15   28.13   15.90
   2   9 -15   35.69   15.83
  -2   9  15   34.69   19.85
   2   9 -14  109.24   22.04
   2   9 -14  102.98   23.75
  -2   9  14   99.00   28.28
  -2   9  13   37.56   20.83
   2   9 -13   71.94   18.25
   2   9 -13   53.85   18.64
   2   9 -12   43.07   14.25
   2   9 -12    9.47   12.27
  -2   9  12   24.83   18.14
   2   9 -11  109.36   21.69
   2   9 -11   97.80   21.40
  -2   9  11   97.16   27.30
  -2   9  10   -4.52   17.47
   2   9 -10   12.44   10.74
   2   9 -10   32.62   14.82
  -2   9   9   10.64   15.75
   2   9  -9    6.53    9.88
   2   9  -9   11.59   11.23
   2   9  -8  125.39   12.95
  -2   9   8  130.79   26.63
   2   9  -8  109.10   19.63
   2   9  -8  115.75   20.76
  -2   9   7  261.30   14.51
  -2   9   7  260.29   34.50
   2   9  -7  221.91   26.28
   2   9  -7  244.52   18.90
   2   9  -6   74.67   12.10
  -2   9   6   98.84   24.21
  -2   9   6   79.77    8.21
   2   9  -6   85.31   16.93
  -2   9   5   88.19   22.08
   2   9  -5   72.35   16.29
  -2   9   5   91.75    9.09
   2   9  -5   90.76   14.05
   2   9  -4  402.66   28.46
  -2   9   4  423.45   19.65
  -2   9   4  349.25   35.76
   2   9  -4  391.68   31.51
  -2   9   3   89.64    6.10
   2   9  -3   98.86   15.90
  -2   9   3  103.53   10.71
   2   9  -3  120.36   18.85
  -2   9   3  103.22   21.72
   2   9  -2   98.52   16.57
  -2   9   2   96.78   20.40
  -2   9   2  121.97   12.10
  -2   9   2  111.34    9.06
   2   9  -2  138.84   19.91
  -2   9   1  364.35   21.82
   2   9  -1  300.73   27.80
  -2   9   1  313.84   17.02
  -2   9   1  342.26   33.80
   2   9  -1  367.92   29.89
   2   9   0  256.76   25.19
   2   9   0  198.09   24.61
  -2   9   0  252.31   19.14
  -2   9   0  225.50   28.24
  -2   9  -1  202.72   18.20
  -2   9  -1  225.94   27.63
   2   9   1  201.33   25.94
   2   9   1  221.99   23.95
  -2   9  -2   75.46   17.93
   2   9   2   63.38   15.30
   2   9   2   75.96   18.55
  -2   9  -2   66.94   12.15
  -2   9  -3  281.65   30.30
  -2   9  -3  271.77   23.53
   2   9   3  292.72   27.60
  -2   9  -3  294.02   16.61
  -2   9  -4   59.24    8.19
  -2   9  -4   43.63   15.53
  -2   9  -4   53.90   11.68
   2   9   4   78.07   16.04
  -2   9  -5   23.23    5.81
   2   9   5   30.52   12.11
  -2   9  -5   14.41    9.83
  -2   9  -5   28.75   12.58
   2   9   5   16.41    9.93
  -2   9  -6   98.89   10.91
  -2   9  -6   87.66   18.87
   2   9   6  102.01   19.13
  -2   9  -6  103.39   18.48
   2   9   6  117.71   19.27
  -2   9  -7   84.09   18.45
  -2   9  -7   62.49   15.23
   2   9   7   41.92   15.51
  -2   9  -7   74.06   10.53
  -2   9  -8   18.27   12.70
  -2   9  -8   25.51   13.41
   2   9   8   16.45   12.61
  -2   9  -8   18.86    6.61
   2   9   9  207.44   29.13
  -2   9  -9  233.90   35.46
  -2   9  -9  266.36   31.55
  -2   9  -9  297.95   31.76
   2   9  10   11.24   13.58
  -2   9 -10   45.17   16.41
  -2   9 -10   27.40   18.20
  -2   9 -11   43.32   16.80
  -2   9 -11   29.00   20.24
   2   9  11   29.35   16.16
  -2   9 -12   -1.69   15.33
   2   9  12    1.14   13.29
  -2   9 -13   26.28   19.36
   2   9  13   -0.38   10.37
  -2  10  14    7.53   17.36
   2  10 -14   51.48   17.52
   2  10 -14   36.23   15.27
   2  10 -13  119.64   22.86
   2  10 -13   85.39   22.47
  -2  10  13   60.67   24.64
  -2  10  12   14.18   17.89
   2  10 -12   42.73   17.76
   2  10 -12   64.40   18.31
   2  10 -11   40.77   15.27
  -2  10  11   21.64   17.77
   2  10 -11    8.25   13.27
   2  10 -10   29.76   14.37
   2  10 -10   10.33   10.17
  -2  10   9   79.45   24.06
   2  10  -9  129.62   22.26
   2  10  -9  118.26   22.95
   2  10  -8   61.30   16.10
  -2  10   8   46.37   21.29
   2  10  -8   55.34   17.09
   2  10  -7  108.44   20.77
   2  10  -7  119.67   15.28
  -2  10   7   85.02   23.10
   2  10  -6   80.63   13.41
   2  10  -6   51.62   14.82
  -2  10   6   64.42    8.25
  -2  10   6   28.91   16.42
  -2  10   5   22.45   14.53
  -2  10   5   33.13    6.36
   2  10  -5   32.27   10.71
   2  10  -5   43.19   14.57
  -2  10   4   53.32   19.63
   2  10  -4   20.75    9.52
   2  10  -4   37.30   12.74
  -2  10   4   36.74    7.12
  -2  10   3  150.11   13.56
   2  10  -3  145.33   20.54
   2  10  -3  162.43   21.75
  -2  10   3  121.24   25.07
   2  10  -2    8.40    9.83
  -2  10   2   15.75   13.95
  -2  10   2   20.85    6.82
   2  10  -2   36.50   13.25
  -2  10   1   19.91   14.66
  -2  10   1   29.95    8.03
   2  10  -1   33.20   12.39
   2  10  -1   18.07   11.54
  -2  10   0   36.84   15.99
   2  10   0   31.14   14.49
  -2  10   0   53.29   10.63
   2  10   0   44.04   13.54
   2  10   1  171.44   25.84
  -2  10  -1  137.78   23.94
  -2  10  -1  102.64   14.63
   2  10   1  121.27   19.93
   2  10   2   74.16   20.19
  -2  10  -2   86.75   18.84
  -2  10  -2   78.11   13.19
   2  10   2   72.98   15.71
   2  10   3    3.99    8.67
  -2  10  -3   -4.07   12.07
  -2  10  -3   -0.67    3.85
  -2  10  -3   10.70    8.06
   2  10   3    3.87   11.65
  -2  10  -4   35.15    6.93
   2  10   4    4.21   15.09
   2  10   4   41.13   13.70
  -2  10  -4   50.89   16.61
  -2  10  -4   36.65   12.53
  -2  10  -5  200.04   27.40
  -2  10  -5  172.01   22.17
  -2  10  -5  211.09   15.69
   2  10   5  179.10   23.80
   2  10   5  128.54   28.01
  -2  10  -6   18.95   13.12
  -2  10  -6   12.86   10.61
   2  10   6   25.60   12.28
  -2  10  -7  137.07   23.08
  -2  10  -7  119.67   20.95
   2  10   7  139.20   22.67
   2  10   8  114.36   21.24
  -2  10  -8  122.21   21.93
   2  10   8  144.27   23.00
  -2  10  -8  114.40   21.87
  -2  10  -9   51.87   21.20
   2  10   9   75.29   18.62
  -2  10  -9   52.09   15.90
   2  10   9   85.86   19.40
  -2  10  -9   62.18   17.69
   2  10  10    1.62   13.23
  -2  10 -10   12.59   11.10
  -2  10 -11   80.49   26.07
   2  10  11   89.25   22.85
  -2  10 -12   64.28   25.55
   2  10  12   18.62   15.49
  -2  11  13   14.43   20.26
   2  11 -13    8.33   11.10
   2  11 -13   33.80   16.69
   2  11 -12  145.40   27.17
   2  11 -12  158.52   26.76
  -2  11  12  129.12   32.24
  -2  11  11   56.95   25.38
   2  11 -11  130.63   24.55
   2  11 -11  119.11   25.49
  -2  11  10    9.94   20.26
   2  11 -10   -3.40   11.39
   2  11 -10   16.52   12.16
   2  11  -9    5.41   11.81
  -2  11   9   -5.75   18.03
   2  11  -9    9.34   10.42
   2  11  -8  204.80   28.16
  -2  11   8  201.89   35.16
   2  11  -8  201.07   27.19
  -2  11   7   42.44   20.97
   2  11  -7   42.77   15.69
  -2  11   6    4.47   16.21
   2  11  -6   46.25   15.69
   2  11  -6   18.97    9.08
   2  11  -5   43.43   12.23
  -2  11   5   84.16   23.63
   2  11  -5   48.34   15.71
  -2  11   4   32.37    7.26
   2  11  -4   34.07   12.96
   2  11  -4   17.73   11.59
  -2  11   4   28.27   16.73
   2  11  -3   20.39   10.81
  -2  11   3   31.85    7.62
   2  11  -3   40.18   12.60
  -2  11   3   18.96   16.24
  -2  11   2   46.24   18.24
   2  11  -2   24.32   13.21
  -2  11   2   23.71    7.64
   2  11  -2   58.55   16.10
  -2  11   1  187.66   28.84
   2  11  -1  190.30   26.45
  -2  11   1  170.44   17.34
   2  11  -1  179.31   23.58
  -2  11   0   76.24   20.78
  -2  11   0   86.29   13.62
   2  11   0   52.28   15.31
   2  11   0   68.60   18.82
   2  11   1    8.14   13.17
  -2  11  -1    0.65   13.67
  -2  11  -1    4.98    6.53
   2  11   1   -1.38    9.05
  -2  11  -2   47.44   17.70
   2  11   2   75.50   21.58
  -2  11  -2   48.26   12.74
   2  11   2   63.43   16.55
   2  11   3  130.15   27.35
  -2  11  -3  150.29   26.46
  -2  11  -3  169.17   20.87
   2  11   3  147.61   22.68
  -2  11  -4   89.80   21.15
   2  11   4   43.88   20.65
  -2  11  -4   60.80   14.46
   2  11   4   54.01   16.05
   2  11   5    9.84   14.51
  -2  11  -5   26.24   11.97
   2  11   5   22.84   13.44
  -2  11  -5   24.11   15.04
  -2  11  -6   36.88   15.38
  -2  11  -6   21.64   11.94
   2  11   6   38.26   15.02
  -2  11  -7   88.99   19.59
   2  11   7   75.75   18.70
   2  11   7   54.44   22.05
  -2  11  -7   50.30   17.09
  -2  11  -8  -10.79   12.45
   2  11   8   -3.10   16.20
  -2  11  -8    7.46   10.04
   2  11   8   -9.06   11.13
   2  11   9   45.89   22.03
  -2  11  -9   84.87   22.03
  -2  11  -9   46.99   16.28
  -2  11  -9   96.25   24.90
   2  11   9   94.36   20.80
  -2  11 -10   59.81   19.72
   2  11  10   34.04   19.78
  -2  11 -10    8.82   16.59
   2  11  10   41.34   15.34
   2  11  11   -1.05   19.77
  -2  11 -11   -8.43   17.79
   2  11  11   -1.30   11.77
  -2  12  12   27.87   21.30
   2  12 -12   12.52   14.27
   2  12 -12   -2.74   11.85
  -2  12  11   56.10   24.58
   2  12 -11   66.65   20.54
   2  12 -11   53.42   17.70
  -2  12  10   36.57   22.73
   2  12 -10   56.16   18.36
   2  12 -10   43.06   15.73
  -2  12   9   72.45   26.44
   2  12  -9   92.25   20.90
   2  12  -9  103.89   23.65
  -2  12   8   29.24   19.17
   2  12  -8   20.86   15.17
   2  12  -8   56.45   16.69
  -2  12   7  122.55   30.44
   2  12  -7   87.90   21.46
  -2  12   6   83.79   25.39
   2  12  -6   80.67   19.01
   2  12  -5   37.52   12.43
   2  12  -5   13.94   12.07
  -2  12   5   33.52   17.41
  -2  12   4    2.77   15.67
   2  12  -4    7.02   10.35
   2  12  -4    8.84   11.79
  -2  12   3  105.08   13.36
   2  12  -3   74.00   17.83
   2  12  -3   77.33   18.08
  -2  12   3  101.39   24.90
   2  12  -2   42.22   14.84
   2  12  -2   49.82   15.28
  -2  12   2   80.74   22.16
  -2  12   2   40.51    9.69
   2  12  -1   21.16   13.31
  -2  12   1   49.68   19.90
  -2  12   1   30.90    9.27
   2  12  -1    8.38   11.09
   2  12   0  174.93   24.21
  -2  12   0  133.43   25.68
  -2  12   0  148.17   18.22
   2  12   0  117.53   24.21
   2  12   1  277.65   34.93
  -2  12  -1  347.19   39.03
  -2  12  -1  268.78   24.85
   2  12   1  267.51   29.43
  -2  12  -2  113.76   24.17
   2  12   2   82.56   22.49
  -2  12  -2  117.02   18.27
   2  12   2   79.98   17.05
  -2  12  -3    8.64   14.48
  -2  12  -3   17.64   11.06
   2  12   3   -0.68    9.58
   2  12   3   19.32   16.90
  -2  12  -4   94.32   18.33
   2  12   4  157.03   30.15
  -2  12  -4   93.89   22.91
   2  12   4  126.18   21.10
   2  12   5  128.13   28.71
   2  12   5  161.31   24.56
  -2  12  -5  136.73   21.78
  -2  12  -5  134.42   25.60
   2  12   6   32.12   20.80
  -2  12  -6   -8.83   14.04
  -2  12  -6    8.16   10.89
   2  12   6   29.56   14.41
  -2  12  -7   85.33   21.64
  -2  12  -7   61.73   17.54
   2  12   7   46.02   16.69
   2  12   7   44.73   23.39
   2  12   8   -0.84   14.43
  -2  12  -8   15.02   16.00
  -2  12  -8   28.27   14.20
   2  12   8   15.16   10.18
  -2  12  -8   19.45   14.33
   2  12   9  -33.89   21.12
  -2  12  -9   17.24   13.71
  -2  12  -9    7.77   14.32
  -2  12  -9    4.70   17.11
   2  12   9    7.46   11.00
  -2  12 -10   19.81   14.69
  -2  12 -10    0.83   15.16
   2  12  10   26.02   14.14
   2  12  10  -24.51   21.07
  -2  13  10   46.63   25.00
   2  13 -10   31.73   16.40
   2  13 -10   48.84   17.32
   2  13  -9    6.69   11.18
  -2  13   9   10.53   16.91
   2  13  -9   -1.35   10.90
   2  13  -8   58.75   17.24
   2  13  -8   80.65   20.56
  -2  13   8   80.05   28.70
  -2  13   7  146.37   32.82
   2  13  -7  150.70   26.82
   2  13  -6   38.44   16.34
  -2  13   6    1.42   17.00
  -2  13   5   95.71   26.80
   2  13  -5   38.63   15.85
   2  13  -4  123.12   22.43
  -2  13   4  155.12   30.91
   2  13  -4  125.14   22.50
  -2  13   3   52.62   20.94
   2  13  -3   45.47   15.81
   2  13  -3   69.51   17.40
   2  13  -2   36.04   15.53
  -2  13   2   55.71   20.88
   2  13  -2   74.66   18.63
  -2  13   1  166.75   30.56
  -2  13   1  145.87   18.20
   2  13  -1  170.73   25.66
   2  13  -1  166.63   27.97
  -2  13   0  120.65   26.52
  -2  13   0   81.63   14.75
   2  13   0  111.74   21.76
   2  13   0   92.19   22.71
  -2  13  -1   23.49   17.99
   2  13   1    1.52   14.93
  -2  13  -1   11.86    8.01
   2  13   1   14.02   11.96
   2  13   2   90.73   23.81
  -2  13  -2  131.24   19.72
   2  13   2  108.62   21.82
  -2  13  -2  137.68   27.57
   2  13   3  250.31   37.55
  -2  13  -3  235.25   33.47
   2  13   3  246.56   30.04
  -2  13  -3  214.89   25.70
  -2  13  -4   44.03   19.16
   2  13   4   26.06   14.37
   2  13   4   23.37   18.89
  -2  13  -4   52.70   14.75
  -2  13  -5   69.51   21.19
   2  13   5   64.60   26.39
  -2  13  -5   96.88   20.22
   2  13   5   37.20   13.64
  -2  13  -6  116.10   23.91
  -2  13  -6   74.86   18.96
   2  13   6  139.62   31.60
   2  13   6   91.01   20.07
   2  13   7  -17.25   18.44
  -2  13  -7    6.94   12.54
  -2  13  -7    5.34   13.09
   2  13   7    1.38    9.43
   2  13   8   -2.07   18.79
  -2  13  -8   -2.71   13.25
  -2  13  -8   12.56   13.40
   2  13   8   11.32   11.66
  -2  13  -8    8.25   13.57
  -2  14   8    8.89   19.50
   2  14  -8   10.88   12.12
   2  14  -8   32.18   17.60
  -2  14   7   -1.24   17.31
   2  14  -7   28.97   16.78
   2  14  -6   11.15   13.06
  -2  14   6   14.20   16.78
  -2  14   5   15.52   15.51
   2  14  -5   12.27   13.59
  -2  14   4   -5.78   16.98
   2  14  -4    2.07   13.31
  -2  14   3  109.70   27.66
   2  14  -3   95.81   21.72
   2  14  -3   97.66   20.39
  -2  14   2  112.96   27.07
   2  14  -2   99.98   21.97
   2  14  -2  123.72   23.47
  -2  14   1  -22.31   18.08
   2  14  -1   -2.24   14.02
   2  14  -1   16.86   11.95
   2  14   0    2.11   13.44
   2  14   0    6.75   11.78
  -2  14   0    0.59   16.21
   2  14   1   88.13   22.72
  -2  14  -1   59.85   22.20
   2  14   1   95.02   21.07
   2  14   2    3.11   15.35
  -2  14  -2   40.61   19.35
  -2  14  -2   15.53   10.17
   2  14   2   27.08   13.16
   2  14   3   14.72   17.19
  -2  14  -3   57.23   22.30
  -2  14  -3   38.53   13.61
   2  14   3   25.77   12.90
  -2  14  -4   77.72   16.67
  -2  14  -4   50.35   20.40
   2  14   4   55.80   21.89
   2  14   4   47.88   17.56
  -2  14  -5  166.86   25.63
   2  14   5  147.23   35.09
   2  14   5  212.09   29.43
  -2  14  -5  210.56   33.31
   2  14   6   43.40   21.44
  -2  14  -6   19.80   16.21
  -2  14  -6   42.77   17.55
   2  14   6   42.08   14.80
  -2  15   5   33.12   20.15
   2  15  -5   85.09   22.97
  -2  15   4   57.11   24.64
   2  15  -4   89.61   22.72
  -2  15   3   26.31   19.50
   2  15  -3   17.77   12.93
   2  15  -2   56.54   19.41
   2  15  -2   65.88   17.98
  -2  15   2   61.67   22.24
   2  15  -1   10.90   12.57
  -2  15   1   -1.88   15.58
   2  15  -1   36.17   18.52
   2  15   0   16.28   13.04
   2  15   0  -11.43   15.46
  -2  15   0    1.40   15.11
  -2  15  -1   -0.74   19.81
   2  15   1   25.97   19.77
   2  15   1   27.66   14.09
   2  15   2   -3.81   12.61
   2  15   2   -5.32   11.41
  -2  15  -2    9.19   16.53
   2  15   3   83.79   26.16
   2  15   3   70.57   19.17
  -2  15  -3  127.52   29.90
  -3 -15   3   30.12   15.68
  -3 -15   3   74.49   22.54
   3 -15  -3   78.26   24.17
  -3 -15   2  105.86   24.01
   3 -15  -2   72.45   24.47
  -3 -15   2  113.30   25.45
  -3 -15   2  105.89   25.37
  -3 -15   1   38.34   18.05
   3 -15  -1   -1.17   14.58
  -3 -15   1   17.06   13.24
  -3 -15   1   22.42   16.66
   3 -15   0   21.38   13.05
  -3 -15   0   23.04   15.92
  -3 -15   0   30.88   19.06
  -3 -15   0    5.40   14.26
  -3 -14   8    0.43   19.21
   3 -14  -8   40.93   18.13
   3 -14  -8   34.07   18.28
  -3 -14   8   16.44   13.04
  -3 -14   7   80.00   19.90
  -3 -14   7   21.05   20.03
  -3 -14   7   66.06   20.16
   3 -14  -7   17.78   15.47
   3 -14  -7   69.85   21.98
  -3 -14   6   75.82   25.68
   3 -14  -6   64.73   20.61
  -3 -14   6   48.18   15.75
  -3 -14   6   67.58   22.49
   3 -14  -5   62.48   21.02
  -3 -14   5   45.62   24.49
  -3 -14   5   75.64   20.44
  -3 -14   5   68.07   19.44
  -3 -14   4  176.26   29.12
  -3 -14   4  245.01   34.23
   3 -14  -4  211.79   32.75
  -3 -14   3   39.56   16.31
   3 -14  -3   46.98   18.85
  -3 -14   3   14.84   15.38
  -3 -14   3   38.12   16.21
  -3 -14   2  -13.08   11.24
  -3 -14   2  -17.85   15.16
  -3 -14   2    2.01   11.67
   3 -14  -2  -17.25   16.25
  -3 -14   1   39.73   16.87
   3 -14  -1   93.39   22.77
  -3 -14   1   73.10   19.51
  -3 -14   1   84.70   22.35
   3 -14   0   99.19   23.81
  -3 -14   0   87.45   22.62
  -3 -14   0   29.99   14.86
  -3 -14   0   62.33   19.47
   3 -14   1    8.20   12.68
  -3 -14  -1   13.96   14.25
  -3 -14  -1  -12.18   14.68
  -3 -14  -1    3.15   12.38
  -3 -14  -2   -1.25   16.21
  -3 -14  -2   14.02   13.70
   3 -14   2   20.28   14.90
  -3 -14  -2    3.16   13.70
   3 -14   3   84.07   23.13
  -3 -14  -3   89.98   21.29
  -3 -14  -3  126.15   28.30
  -3 -14  -3  109.79   26.22
   3 -14   4   38.88   17.27
  -3 -14  -4   38.87   15.34
  -3 -14  -4   74.15   22.96
   3 -14   5   29.99   16.04
  -3 -14  -5   47.06   21.99
   3 -14   5   35.86   19.51
  -3 -13  10   19.42   21.81
   3 -13 -10    8.78   10.58
   3 -13 -10    5.09   14.44
  -3 -13   9   54.06   24.14
  -3 -13   9   59.70   16.14
   3 -13  -9   50.60   20.05
   3 -13  -9   71.55   22.14
  -3 -13   8   85.79   28.03
   3 -13  -8   99.10   24.20
   3 -13  -8   76.16   21.72
  -3 -13   8  117.22   22.14
  -3 -13   7   71.05   26.25
   3 -13  -7   59.21   19.69
  -3 -13   7   55.18   15.85
  -3 -13   7   76.30   21.41
  -3 -13   6   -1.47   16.94
   3 -13  -6   37.15   17.81
  -3 -13   6   19.86   14.98
  -3 -13   6   41.20   15.54
   3 -13  -5    7.17    9.72
  -3 -13   5   -3.81   10.47
  -3 -13   5  -14.82   12.97
   3 -13  -4   75.72   20.70
  -3 -13   4   52.89   19.36
  -3 -13   4   36.03   14.59
  -3 -13   3   63.73   19.54
   3 -13  -3   49.81   18.34
  -3 -13   3   82.88   20.72
  -3 -13   3   65.30   20.35
   3 -13  -2   86.21   21.51
  -3 -13   2   88.82   21.65
  -3 -13   2   72.62   19.83
  -3 -13   2   77.05   19.19
  -3 -13   1   66.98   19.26
   3 -13  -1   48.22   17.13
  -3 -13   1   42.56   16.46
  -3 -13   0   -1.91   10.07
  -3 -13   0    8.52   12.02
  -3 -13   0   -0.94   12.87
   3 -13   0   27.04   16.86
   3 -13   1  114.91   24.55
  -3 -13  -1  159.06   27.39
  -3 -13  -1  146.84   24.74
  -3 -13  -1  148.77   29.23
  -3 -13  -2   70.21   20.43
  -3 -13  -2  100.24   20.50
  -3 -13  -2   88.91   22.59
   3 -13   2   87.31   22.77
  -3 -13  -3    5.75   11.47
   3 -13   3   -7.88   15.46
  -3 -13  -3    4.21   11.47
  -3 -13  -3   -0.57   13.09
   3 -13   4   -0.08   10.80
  -3 -13  -4   38.17   14.43
  -3 -13  -4   29.39   16.75
   3 -13   5   40.65   16.14
  -3 -13  -5   77.16   22.96
   3 -13   5   77.76   22.25
  -3 -13  -5   48.94   14.99
   3 -13   6   44.51   18.69
   3 -13   6   95.15   22.66
  -3 -13  -6   59.35   23.82
   3 -13   7    5.17   13.08
   3 -13   7    2.05   11.75
  -3 -13  -7   42.44   21.83
  -3 -12  12   17.53   22.23
   3 -12 -12   26.59   15.29
   3 -12 -12   38.53   15.76
  -3 -12  11   53.98   23.90
   3 -12 -11    5.31   13.16
   3 -12 -11   29.14   17.90
  -3 -12  10  113.83   30.61
  -3 -12  10  120.06   20.60
   3 -12 -10  157.97   27.64
   3 -12 -10  105.40   21.26
  -3 -12   9   17.19   19.85
   3 -12  -9   -3.03   10.43
   3 -12  -9  -15.15   13.90
  -3 -12   9   -1.56    8.30
  -3 -12   8   99.69   29.52
   3 -12  -8   70.20   18.95
  -3 -12   8   79.15   17.74
   3 -12  -8  113.34   23.90
  -3 -12   8   92.24   22.31
  -3 -12   7   85.09   27.69
  -3 -12   7  113.33   19.79
   3 -12  -7  100.35   22.80
  -3 -12   7  102.81   23.33
  -3 -12   6   27.83   19.67
  -3 -12   6   16.85   11.66
   3 -12  -6   24.33   16.61
  -3 -12   6   12.76   12.59
  -3 -12   5   22.13   15.70
   3 -12  -5   34.71   15.63
  -3 -12   5   39.75   14.12
   3 -12  -4   50.32   18.11
  -3 -12   4   67.14   19.14
  -3 -12   4   67.73   17.21
  -3 -12   3   19.13   13.76
  -3 -12   3   15.62   12.18
  -3 -12   3   39.17   16.35
   3 -12  -3   18.01   12.97
  -3 -12   2   21.85   13.01
   3 -12  -2   18.69   12.86
  -3 -12   2    9.84   12.15
  -3 -12   2   18.34   13.27
   3 -12  -1   35.87   13.90
  -3 -12   1   84.96   21.57
  -3 -12   1   46.37   16.57
  -3 -12   1   50.22   16.82
  -3 -12   0  215.69   27.61
   3 -12   0  188.80   27.76
  -3 -12   0  234.40   30.74
  -3 -12   0  216.55   30.99
  -3 -12  -1   56.67   16.51
   3 -12   1   53.66   17.12
  -3 -12  -1   51.48   17.12
  -3 -12  -1   41.82   17.27
  -3 -12  -2   21.14   13.19
  -3 -12  -2   23.91   13.49
  -3 -12  -2   43.13   17.94
   3 -12   2   57.93   19.28
  -3 -12  -3   44.85   15.12
   3 -12   3   66.08   16.85
  -3 -12  -3   49.56   17.62
  -3 -12  -3   28.69   15.85
   3 -12   4   53.39   17.50
  -3 -12  -4   33.58   13.07
  -3 -12  -4    7.12   15.71
  -3 -12  -5   15.44   10.23
   3 -12   5    8.53   13.45
  -3 -12  -5   24.13   13.82
  -3 -12  -5   25.19   16.98
   3 -12   5   -6.29   11.95
   3 -12   6  -17.28   13.56
   3 -12   6   36.37   15.65
  -3 -12  -6    8.75    9.51
  -3 -12  -6    3.55   15.70
  -3 -12  -6    5.22    9.89
   3 -12   7   39.24   16.69
  -3 -12  -7   29.04   14.39
  -3 -12  -7   55.11   21.32
   3 -12   7   44.21   18.09
  -3 -12  -8  112.65   22.87
  -3 -12  -8   46.55   24.43
   3 -12   8   47.95   18.20
   3 -12   8   92.34   21.91
  -3 -12  -9   44.61   21.91
  -3 -12  -9   20.91   12.61
   3 -12   9   41.20   16.46
   3 -12   9   15.07   14.64
   3 -11 -13    4.98   11.55
  -3 -11  13   -6.26   18.78
   3 -11 -13   41.53   17.46
   3 -11 -12   44.01   17.51
   3 -11 -12   26.67   16.54
  -3 -11  12   29.21   19.86
   3 -11 -12    9.97   11.62
   3 -11 -11   26.74   13.87
  -3 -11  11   45.72   23.28
   3 -11 -11    9.21   11.72
   3 -11 -11    8.26   10.62
  -3 -11  10   -2.68   15.77
  -3 -11  10   45.61   13.29
   3 -11 -10    6.13   10.53
   3 -11 -10    9.43   11.02
   3 -11 -10   32.31   14.71
  -3 -11   9  133.17   32.15
   3 -11  -9  146.15   23.68
  -3 -11   9  111.20   19.26
   3 -11  -9  141.97   24.40
   3 -11  -9  107.22   21.31
  -3 -11   8  214.40   37.47
   3 -11  -8  171.79   27.49
  -3 -11   8  236.86   31.17
  -3 -11   8  175.66   23.34
   3 -11  -8  192.71   25.01
  -3 -11   7  -10.68   17.29
  -3 -11   7    7.69    8.56
   3 -11  -7   29.40   14.62
  -3 -11   7   15.43   12.54
   3 -11  -7    9.01    8.23
  -3 -11   6   52.77   20.41
  -3 -11   6   35.42   12.57
  -3 -11   6   52.77   17.72
   3 -11  -6   52.24   17.41
  -3 -11   5   64.22   16.53
   3 -11  -5   53.58   16.81
  -3 -11   5   55.61   17.20
  -3 -11   4  128.95   23.35
   3 -11  -4  105.13   21.82
  -3 -11   4   92.47   18.11
  -3 -11   3   39.55   12.85
  -3 -11   3   53.17   17.26
   3 -11  -3   37.47   15.98
  -3 -11   3   50.53   16.85
   3 -11  -2  118.27   22.32
  -3 -11   2  106.77   20.57
  -3 -11   2  119.09   22.90
  -3 -11   2  148.63   23.65
  -3 -11   1  136.14   24.40
   3 -11  -1  113.33   21.85
  -3 -11   1  127.61   22.20
  -3 -11   1  144.30   23.64
  -3 -11   0   44.18   14.43
   3 -11   0   53.21   16.61
  -3 -11   0   40.47   15.67
  -3 -11   0   58.84   18.20
   3 -11   1  148.89   23.99
  -3 -11  -1  147.68   24.81
  -3 -11  -1  155.89   27.26
  -3 -11  -1  177.51   24.23
  -3 -11  -2  283.74   28.54
   3 -11   2  254.16   30.35
  -3 -11  -2  261.13   31.32
  -3 -11  -2  368.64   39.77
  -3 -11  -3   18.55   15.12
   3 -11   3   -1.26    9.88
  -3 -11  -3   18.47   11.60
  -3 -11  -3   30.38   13.98
  -3 -11  -3   14.22   13.88
  -3 -11  -4   49.22   14.58
  -3 -11  -4   38.93   15.14
  -3 -11  -4   42.25   20.22
   3 -11   4   16.29   11.64
   3 -11   5   69.37   19.39
  -3 -11  -5   73.52   18.13
  -3 -11  -5   43.52   19.97
   3 -11   5   73.58   19.50
  -3 -11  -5   70.32   15.47
   3 -11   6   79.65   21.12
  -3 -11  -6   48.58   13.42
   3 -11   6   62.42   18.06
  -3 -11  -6   51.84   16.79
  -3 -11  -6   81.54   24.92
   3 -11   7   91.85   20.43
   3 -11   7   38.78   15.98
  -3 -11  -7   85.58   20.18
  -3 -11  -7   75.09   23.22
   3 -11   8   31.11   15.91
  -3 -11  -8   65.28   18.45
  -3 -11  -8   42.23   19.56
   3 -11   8   55.06   19.26
   3 -11   9  104.40   27.96
  -3 -11  -9   71.78   20.08
  -3 -11  -9   60.04   24.47
   3 -11   9   80.40   20.57
   3 -11   9  120.92   24.49
   3 -11  10   18.22   16.02
  -3 -11 -10    6.08   12.61
  -3 -11 -10   16.05   17.30
   3 -11  10   16.60   11.80
  -3 -10  14   23.62   19.01
   3 -10 -14   25.50   15.20
  -3 -10  13    3.24   17.79
   3 -10 -13    3.47   12.80
   3 -10 -13   40.31   15.75
  -3 -10  12   35.50   23.54
   3 -10 -12   -9.37   13.16
   3 -10 -12   34.25   13.63
   3 -10 -12   36.19   17.37
  -3 -10  11   96.38   28.55
   3 -10 -11   76.33   19.28
   3 -10 -11   67.55   17.67
   3 -10 -11   41.20   14.33
   3 -10 -10  251.69   31.80
  -3 -10  10  213.33   37.01
  -3 -10  10  213.07   23.18
   3 -10 -10  200.42   26.05
   3 -10 -10  220.79   29.49
   3 -10  -9  -36.63   13.72
  -3 -10   9   11.29   16.47
   3 -10  -9   -7.65    8.55
   3 -10  -9    1.65   12.34
  -3 -10   9   -1.25    6.99
   3 -10  -8  216.00   25.35
  -3 -10   8  188.23   33.32
  -3 -10   8  214.59   23.97
  -3 -10   8  250.84   31.44
   3 -10  -8  221.50   28.60
  -3 -10   7   78.43   24.05
  -3 -10   7  103.81   22.31
   3 -10  -7   88.47   20.18
  -3 -10   7   84.70   16.04
   3 -10  -7   93.61   17.35
  -3 -10   6   29.94   19.34
  -3 -10   6   30.74   11.45
   3 -10  -6   31.10   14.15
  -3 -10   6   40.88   14.97
   3 -10  -6   13.23    7.94
  -3 -10   5   42.12   18.74
  -3 -10   5   10.29    9.43
   3 -10  -5   37.39   16.75
  -3 -10   5   16.96   12.61
   3 -10  -5   18.77    7.42
  -3 -10   4  106.28   20.85
  -3 -10   4   90.78   16.92
   3 -10  -4   97.27   19.91
   3 -10  -4   99.10   12.34
  -3 -10   3   69.13   16.12
   3 -10  -3   63.15   16.61
  -3 -10   3   95.00   20.37
  -3 -10   3   77.20   17.23
   3 -10  -2   21.28   11.75
  -3 -10   2   51.23   14.62
  -3 -10   2   44.35   16.65
  -3 -10   2   35.09   13.47
  -3 -10   1  466.46   35.71
   3 -10  -1  459.22   37.72
  -3 -10   1  459.19   40.35
  -3 -10   1  479.66   38.12
  -3 -10   0  342.32   32.57
  -3 -10   0  300.36   32.97
  -3 -10   0  300.84   28.58
   3 -10   0  283.82   30.04
  -3 -10  -1   17.73   11.24
  -3 -10  -1   14.18   10.37
   3 -10   1   28.99   14.33
  -3 -10  -1   31.22   14.90
  -3 -10  -2   -0.05    8.91
  -3 -10  -2    6.71   11.57
  -3 -10  -2    5.27   10.33
  -3 -10  -2   12.41   13.65
   3 -10   2   -2.51   10.30
  -3 -10  -3   27.39   11.91
   3 -10   3   19.03   11.94
  -3 -10  -3   31.79   11.37
  -3 -10  -3   45.13   17.68
  -3 -10  -4   40.27   12.05
  -3 -10  -4   21.99   12.18
   3 -10   4   62.97   16.44
  -3 -10  -4   39.10   19.17
   3 -10   5    4.16   12.37
   3 -10   5    0.25   10.03
  -3 -10  -5   -0.39    8.58
  -3 -10  -5    5.81    8.31
  -3 -10  -5    8.99   13.84
  -3 -10  -6  121.14   22.26
   3 -10   6  144.56   24.79
   3 -10   6  134.40   22.92
  -3 -10  -6  132.90   17.92
  -3 -10  -6  165.24   29.82
   3 -10   7  238.79   30.61
  -3 -10  -7  218.35   22.32
   3 -10   7  248.82   30.42
  -3 -10  -7  223.28   29.11
  -3 -10  -7  245.25   36.33
  -3 -10  -8   30.70   14.73
   3 -10   8   10.15   11.76
  -3 -10  -8   22.13   19.11
   3 -10   8   12.05   14.25
   3 -10   9   60.77   22.44
  -3 -10  -9   42.77   14.80
  -3 -10  -9   29.07   19.03
   3 -10   9   45.38   16.34
   3 -10   9   32.73   14.25
   3 -10  10  102.10   26.51
  -3 -10 -10  114.15   23.55
  -3 -10 -10  108.91   29.17
   3 -10  10  181.01   27.88
   3 -10  11   41.85   19.63
  -3 -10 -11    7.12   11.44
   3 -10  11   -6.40   10.47
  -3 -10 -11    6.99   21.27
  -3  -9  15   72.67   31.09
   3  -9 -15   48.59   18.43
   3  -9 -14   30.18   16.08
  -3  -9  14   26.04   19.42
  -3  -9  13   69.11   25.82
   3  -9 -13   41.79   17.64
   3  -9 -13   45.64   14.42
   3  -9 -12   27.73   15.03
  -3  -9  12   17.48   16.66
   3  -9 -12   32.73   12.12
   3  -9 -11  -13.63    8.95
   3  -9 -11   -4.63   12.67
  -3  -9  11    5.89    5.66
  -3  -9  10   58.89   23.93
   3  -9 -10   58.68   17.06
   3  -9 -10   36.76   13.04
  -3  -9  10   44.78   11.34
  -3  -9   9   54.34   21.11
   3  -9  -9   49.76   15.49
   3  -9  -9   45.87   13.54
  -3  -9   9   50.86   11.85
   3  -9  -9   60.77   16.91
   3  -9  -8   55.61   14.51
  -3  -9   8   60.18   22.12
  -3  -9   8   62.59   18.16
   3  -9  -8   48.82   16.19
  -3  -9   8   61.86   12.46
  -3  -9   7   15.37   10.77
   3  -9  -7   14.05    9.75
  -3  -9   7   12.77   16.27
  -3  -9   7   -8.08    6.79
   3  -9  -7    4.50   10.71
  -3  -9   6   23.85   16.85
  -3  -9   6   15.85    8.67
   3  -9  -6   36.01   14.04
  -3  -9   6   28.89   13.47
   3  -9  -6   18.80    8.51
  -3  -9   5  199.27   30.47
  -3  -9   5  221.14   23.17
  -3  -9   5  248.31   28.69
   3  -9  -5  219.17   19.49
   3  -9  -5  220.05   26.17
  -3  -9   4   97.21   16.18
   3  -9  -4   91.92   17.87
  -3  -9   4   94.44   18.98
   3  -9  -4   95.10   11.76
  -3  -9   3   33.72   11.61
   3  -9  -3   23.95   11.43
  -3  -9   3   42.26   14.10
   3  -9  -3   31.32    6.43
  -3  -9   3   32.08   12.96
  -3  -9   2  201.60   23.48
  -3  -9   2  221.63   26.91
   3  -9  -2  154.43   22.57
  -3  -9   2  231.14   25.23
   3  -9  -2  191.31   10.78
  -3  -9   1   10.53   10.54
  -3  -9   1   30.10   12.28
   3  -9  -1   20.93   11.95
  -3  -9   1   14.37   10.90
  -3  -9   0  104.46   20.44
  -3  -9   0   98.56   18.48
  -3  -9   0   73.86   15.18
   3  -9   0   83.83   17.54
   3  -9   1   75.60   16.67
  -3  -9  -1  109.42   19.45
  -3  -9  -1  105.65   16.79
  -3  -9  -1  103.08   21.75
  -3  -9  -1  120.49   20.74
  -3  -9  -2  231.87   29.91
  -3  -9  -2  225.94   22.60
  -3  -9  -2  230.54   26.84
   3  -9   2  201.19   23.54
  -3  -9  -2  193.64   24.21
  -3  -9  -3  292.66   24.84
   3  -9   3  261.26   27.82
  -3  -9  -3  237.26   27.46
  -3  -9  -3  223.98   30.11
  -3  -9  -4   21.88    9.28
  -3  -9  -4   17.83   12.82
  -3  -9  -4   20.38   15.23
   3  -9   4   24.06   11.75
   3  -9   5  156.06   23.97
  -3  -9  -5  177.52   18.97
   3  -9   5  138.51   20.86
  -3  -9  -5  145.03   22.27
  -3  -9  -5  146.07   27.65
   3  -9   6  120.73   22.49
  -3  -9  -6  140.38   17.11
   3  -9   6  152.80   22.46
  -3  -9  -6  163.47   24.03
  -3  -9  -6  133.13   26.55
   3  -9   7   19.95   12.59
  -3  -9  -7    1.44    4.40
  -3  -9  -7   23.27   12.79
   3  -9   7   17.37   11.12
  -3  -9  -7   13.72   16.58
  -3  -9  -8  210.35   35.06
  -3  -9  -8  197.16   28.14
   3  -9   8  180.19   24.94
   3  -9   8  149.58   25.66
   3  -9   9   74.95   22.97
  -3  -9  -9   63.21   17.90
   3  -9   9   75.69   18.46
  -3  -9  -9   63.86   21.05
   3  -9   9   67.60   17.76
  -3  -9 -10    4.19   11.99
   3  -9  10   21.22   16.31
   3  -9  10    5.59   12.12
  -3  -9 -10   43.13   21.54
   3  -9  11   -3.59   14.58
  -3  -9 -11   45.35   17.64
   3  -9  11   55.97   17.54
  -3  -9 -11   29.60   20.52
   3  -9  12   52.28   20.20
  -3  -9 -12   14.38   15.28
   3  -9  12   38.35   17.19
  -3  -9 -12   29.63   20.15
  -3  -8  16    7.44   19.41
   3  -8 -16  -17.68   14.20
  -3  -8  15   57.83   24.73
   3  -8 -15   77.54   22.49
  -3  -8  14   17.90   17.58
   3  -8 -14   47.90   18.00
  -3  -8  13   22.98   17.26
   3  -8 -13    4.52   12.49
  -3  -8  12    6.13   16.77
   3  -8 -12    2.45   11.70
   3  -8 -12   22.45   10.77
  -3  -8  11   45.70   21.97
  -3  -8  11   69.24   10.77
   3  -8 -11   81.97   18.72
   3  -8 -11   69.49   15.23
   3  -8 -10  102.45   20.18
  -3  -8  10  123.64   27.86
   3  -8 -10  155.67   20.09
  -3  -8  10  107.96   14.20
  -3  -8   9    5.37   14.19
   3  -8  -9   18.39   10.07
   3  -8  -9   21.68   11.88
  -3  -8   9   26.16    8.23
  -3  -8   8  183.71   30.88
  -3  -8   8  169.02   18.49
   3  -8  -8  172.70   23.44
  -3  -8   8  169.90   25.17
  -3  -8   7  257.81   34.53
  -3  -8   7  243.73   21.92
   3  -8  -7  227.73   27.08
  -3  -8   7  230.06   28.16
   3  -8  -6  111.32   19.11
   3  -8  -6  124.43   16.92
  -3  -8   6  133.01   25.96
  -3  -8   6  120.93   15.49
  -3  -8   6  103.88   19.04
   3  -8  -5  112.85   14.34
  -3  -8   5  138.11   25.56
   3  -8  -5  102.56   17.71
  -3  -8   5  112.01   19.91
  -3  -8   5  104.56   15.45
  -3  -8   4  250.33   23.32
   3  -8  -4  215.16   24.24
  -3  -8   4  213.01   25.10
   3  -8  -4  238.48   17.42
  -3  -8   4  171.93    6.60
  -3  -8   3  151.35   19.19
   3  -8  -3  115.29   10.27
   3  -8  -3  139.84   19.78
  -3  -8   3  131.52   20.48
  -3  -8   3  118.99    8.67
   3  -8  -2   28.17    5.47
   3  -8  -2   31.48   12.35
  -3  -8   2   16.72    8.26
   3  -8  -2   28.22    4.11
  -3  -8   2   28.25   13.43
  -3  -8   2   27.35    5.45
  -3  -8   2   23.59   10.15
  -3  -8   1  263.65   23.87
  -3  -8   1  316.73   27.45
  -3  -8   1  249.30   27.79
   3  -8  -1  298.17   27.28
  -3  -8   0  139.63   22.38
  -3  -8   0  121.22   16.57
  -3  -8   0  159.75   21.51
  -3  -8   0  122.76   18.48
   3  -8   0  104.05   17.54
   3  -8   1    4.51    8.32
  -3  -8  -1    5.67    8.44
  -3  -8  -1  -27.82   12.14
  -3  -8  -1   -1.31   11.29
  -3  -8  -1    0.81    7.93
  -3  -8  -2   -2.66    6.82
   3  -8   2    0.64    9.85
  -3  -8  -2   -1.73    9.05
  -3  -8  -2   -1.73    9.29
  -3  -8  -2    5.94   12.56
  -3  -8  -3  205.10   19.41
   3  -8   3  226.03   24.06
  -3  -8  -3  263.05   27.76
  -3  -8  -3  224.10   29.72
  -3  -8  -4  295.51   22.30
   3  -8   4  299.56   27.50
  -3  -8  -4  299.21   34.90
  -3  -8  -4  313.45   30.41
   3  -8   5    3.19   12.69
   3  -8   5    2.11    9.77
  -3  -8  -5   11.36   10.34
  -3  -8  -5    3.85    5.21
  -3  -8  -5   -3.71   13.58
   3  -8   6  178.15   24.66
  -3  -8  -6  149.28   15.47
   3  -8   6  155.38   21.12
  -3  -8  -6  125.03   20.70
  -3  -8  -6  148.23   27.66
   3  -8   7  306.44   29.36
  -3  -8  -7  287.15   20.48
  -3  -8  -7  284.73   37.81
   3  -8   7  318.63   32.75
  -3  -8  -7  360.76   34.99
  -3  -8  -8   58.58   17.71
   3  -8   8   39.95   13.11
  -3  -8  -8   61.73   22.61
   3  -8   8   45.31   15.83
   3  -8   9   21.12   15.28
   3  -8   9   67.06   15.97
  -3  -8  -9   60.70   18.90
   3  -8   9   17.96   12.17
  -3  -8  -9   36.49   19.58
   3  -8  10  147.03   27.61
  -3  -8 -10  110.64   22.55
   3  -8  10  116.46   22.38
  -3  -8 -10  140.07   30.97
   3  -8  11   76.12   22.60
  -3  -8 -11   74.89   21.11
   3  -8  11   86.79   20.78
  -3  -8 -11   94.62   28.38
  -3  -8 -12   30.89   21.22
   3  -8  12    3.87   13.67
  -3  -8 -12   18.13   14.23
   3  -8  12   29.59   14.53
  -3  -8 -13   63.66   26.30
  -3  -8 -13  125.03   26.26
   3  -8  13   94.50   21.90
  -3  -7  17   18.16   18.94
   3  -7 -17   29.25   14.26
   3  -7 -17   25.04   12.83
  -3  -7  16   39.73   22.44
   3  -7 -16   53.15   16.74
   3  -7 -16   37.70   18.55
  -3  -7  15   44.89   18.93
   3  -7 -15   39.97   16.27
   3  -7 -15   37.61   16.81
  -3  -7  14    6.92   14.80
   3  -7 -14   23.08   14.16
   3  -7 -14   13.97   11.56
  -3  -7  13   78.32   24.25
   3  -7 -13   46.58   15.24
   3  -7 -13   58.36   17.49
  -3  -7  12   57.30   23.05
   3  -7 -12   90.61   20.38
   3  -7 -12   71.34   13.66
   3  -7 -12   72.28   17.42
  -3  -7  11   -3.78   15.52
   3  -7 -11   25.55   12.74
   3  -7 -11   38.71   11.38
   3  -7 -11   23.00   12.48
  -3  -7  10   31.19   17.68
   3  -7 -10   58.44   17.67
   3  -7 -10   69.20   13.96
   3  -7 -10   40.18   11.90
   3  -7  -9   13.19   10.99
  -3  -7   9   24.06   16.82
  -3  -7   9    7.89    6.31
   3  -7  -9   19.07   10.15
   3  -7  -9   12.48    7.61
  -3  -7   8   79.19   21.50
   3  -7  -8   77.78   17.45
  -3  -7   8   66.57   11.38
   3  -7  -8   85.61   14.73
  -3  -7   7    6.84   14.20
  -3  -7   7    0.54    5.03
  -3  -7   7   -1.97    8.85
   3  -7  -7    6.51    9.96
   3  -7  -6   95.98   17.67
  -3  -7   6   55.15   17.67
  -3  -7   6   91.12   18.07
  -3  -7   6   55.29   11.11
  -3  -7   5  503.38   29.64
   3  -7  -5  482.91   33.75
  -3  -7   5  511.03   36.56
   3  -7  -5  425.38   25.53
  -3  -7   5  522.35   41.56
  -3  -7   4  127.02   22.40
   3  -7  -4  141.68   13.31
   3  -7  -4  147.41   19.56
  -3  -7   4  101.11   14.14
  -3  -7   4  134.68   19.88
  -3  -7   3  110.30   15.35
   3  -7  -3  130.29   10.39
   3  -7  -3   98.46   16.57
  -3  -7   3  144.68   20.97
  -3  -7   3  118.85    7.46
   3  -7  -2  226.25   22.86
  -3  -7   2  200.73   20.26
  -3  -7   2  254.02   26.74
  -3  -7   2  217.72   12.66
   3  -7  -2  206.06   12.58
   3  -7  -2  202.11    8.61
  -3  -7   1  469.67   29.41
   3  -7  -1  407.92   29.40
  -3  -7   1  416.46   29.56
  -3  -7   1  451.09   34.83
  -3  -7   1  379.16   19.01
   3  -7  -1  423.02   19.71
  -3  -7   0   27.29    9.77
   3  -7   0   39.42   11.94
  -3  -7   0   43.21   12.87
  -3  -7   0   17.26    9.69
  -3  -7   0   40.05   12.78
  -3  -7  -1  244.90   20.12
   3  -7   1  260.59   23.64
  -3  -7  -1  234.01   27.59
  -3  -7  -1  252.54   24.66
  -3  -7  -1  244.27   24.94
  -3  -7  -2  177.72   16.73
   3  -7   2  167.78   19.66
  -3  -7  -2  140.92   19.47
  -3  -7  -2  150.55   22.61
   3  -7   3   10.63    8.81
  -3  -7  -3   19.27    7.26
  -3  -7  -3    9.00    9.40
  -3  -7  -3  -14.56   13.09
  -3  -7  -4  213.06   17.32
   3  -7   4  245.16   23.12
  -3  -7  -4  232.38   29.66
  -3  -7  -4  270.56   26.74
   3  -7   5   43.31   13.59
  -3  -7  -5   25.42    6.86
   3  -7   5   40.60   12.04
  -3  -7  -5   22.01   11.77
  -3  -7  -5   38.37   17.08
   3  -7   6  119.38   20.26
  -3  -7  -6  123.41   12.96
   3  -7   6  151.38   19.20
  -3  -7  -6  128.93   20.60
  -3  -7  -6  136.25   27.18
   3  -7   7   42.99   15.60
   3  -7   7   53.48   13.07
  -3  -7  -7   56.02   16.30
  -3  -7  -7   48.67    8.44
  -3  -7  -7   56.69   18.02
   3  -7   8   87.93   16.29
   3  -7   8   76.78   19.48
   3  -7   8   64.39   17.45
  -3  -7  -8   86.25   19.86
  -3  -7  -8   61.37   20.45
  -3  -7  -9  193.48   34.03
   3  -7   9  181.90   27.38
  -3  -7  -9  216.76   28.94
   3  -7   9  196.11   27.10
  -3  -7 -10    7.60   15.99
   3  -7  10    3.97   11.26
  -3  -7 -10  -10.17   12.80
   3  -7  10   14.78   12.53
  -3  -7 -11   58.99   25.18
   3  -7  11    6.91   13.28
  -3  -7 -11   16.65   13.35
   3  -7  11   28.04   15.00
  -3  -7 -12   86.11   28.15
   3  -7  12  105.19   22.59
   3  -7  12  117.35   23.47
  -3  -7 -12  107.04   22.85
  -3  -7 -13   37.36   23.42
  -3  -7 -13   -7.84   13.23
   3  -7  13   -0.32   13.27
  -3  -7 -14   11.51   18.53
  -3  -7 -14  -12.11   13.17
   3  -7  14  -17.92   14.42
  -3  -6  17   65.44   24.21
   3  -6 -17   83.88   22.05
   3  -6 -17   60.24   18.89
  -3  -6  16   44.99   20.31
   3  -6 -16   16.65   13.12
   3  -6 -16   16.95   13.62
  -3  -6  15  112.07   29.95
   3  -6 -15  123.32   23.90
   3  -6 -15  127.42   24.25
  -3  -6  14   63.53   23.12
   3  -6 -14   68.23   19.26
   3  -6 -14   67.59   18.23
  -3  -6  13  103.40   25.34
   3  -6 -13   81.25   19.64
   3  -6 -13  119.72   22.01
  -3  -6  12   48.50   20.99
   3  -6 -12   48.10   14.86
   3  -6 -12   58.49   16.83
  -3  -6  11  242.86   34.42
  -3  -6  11  249.25   16.24
   3  -6 -11  238.04   27.70
   3  -6 -11  222.40   20.23
   3  -6 -11  210.77   25.35
   3  -6 -11  257.32   18.31
  -3  -6  10  132.22   27.16
   3  -6 -10  118.78   10.89
   3  -6 -10  120.48   18.63
  -3  -6  10  103.25   11.19
   3  -6 -10  105.29   14.08
   3  -6 -10  130.73   20.12
  -3  -6   9   22.66   17.04
   3  -6  -9   29.93   10.83
  -3  -6   9   36.35    7.45
   3  -6  -9   23.00    8.97
   3  -6  -9   45.69   13.21
   3  -6  -9   26.64    4.73
  -3  -6   8  152.43   26.31
   3  -6  -8  168.61   21.83
   3  -6  -8  162.84   18.20
   3  -6  -7  481.00   33.79
  -3  -6   7  500.60   36.63
   3  -6  -7  444.83   27.25
  -3  -6   7  422.44   39.06
   3  -6  -6   54.05   10.09
  -3  -6   6   46.48   16.78
   3  -6  -6   50.56   14.25
  -3  -6   6   50.67   14.70
  -3  -6   5  177.62   24.43
   3  -6  -5  202.03   22.02
  -3  -6   5  141.85   19.97
   3  -6  -5  187.01   15.71
  -3  -6   4  509.25   34.31
   3  -6  -4  490.02   31.89
  -3  -6   4  541.36   38.59
  -3  -6   3  496.15   28.15
  -3  -6   3  482.17   33.77
   3  -6  -3  473.02   18.73
   3  -6  -3  472.43   30.22
  -3  -6   3  393.32   11.57
  -3  -6   3  447.69   33.74
   3  -6  -2    6.36    8.63
  -3  -6   2    9.69    7.42
  -3  -6   2    0.70    8.46
   3  -6  -2    6.63    1.74
   3  -6  -2   11.96    3.12
  -3  -6   2    8.40    2.98
  -3  -6   1  194.49   19.69
  -3  -6   1  162.17   11.70
   3  -6  -1  182.77   12.03
   3  -6  -1  188.23   19.47
  -3  -6   1  186.48   20.86
  -3  -6   1  223.28   24.19
  -3  -6   0  276.48   20.16
  -3  -6   0  220.97   25.19
  -3  -6   0  278.94   25.00
   3  -6   0  252.73   21.93
  -3  -6   0  291.96   23.84
  -3  -6  -1   23.75   10.26
  -3  -6  -1   23.49    7.24
   3  -6   1   19.43    9.18
  -3  -6  -1   17.69   12.33
  -3  -6  -2  244.67   17.52
   3  -6   2  251.38   21.82
  -3  -6  -2  248.47   27.61
  -3  -6  -2  240.99   23.97
  -3  -6  -3  369.58   20.50
   3  -6   3  386.46   26.47
  -3  -6  -3  369.74   33.88
  -3  -6  -3  384.45   30.24
  -3  -6  -4  566.65   24.58
   3  -6   4  614.41   33.42
  -3  -6  -4  584.11   43.06
  -3  -6  -4  625.90   39.11
   3  -6   4  664.40   40.33
   3  -6   5    5.04    8.98
   3  -6   5   -1.26    7.47
  -3  -6  -5    2.40    3.21
  -3  -6  -5    8.20   10.09
  -3  -6  -5    4.34   11.00
  -3  -6  -6  193.86   13.56
   3  -6   6  183.67   19.33
   3  -6   6  223.25   25.23
  -3  -6  -6  201.09   25.02
  -3  -6  -6  177.13   27.83
  -3  -6  -7  191.07   29.77
   3  -6   7  211.86   21.32
  -3  -6  -7  180.70   12.54
  -3  -6  -7  180.09   24.11
   3  -6   7  210.50   25.26
  -3  -6  -8   13.76   14.50
   3  -6   8   16.20   10.95
   3  -6   8    2.69    7.43
  -3  -6  -8   14.73   13.32
   3  -6   8   13.65   11.83
  -3  -6  -9  160.19   30.11
   3  -6   9   96.77   20.70
  -3  -6  -9  121.38   22.34
   3  -6   9  121.80   21.65
  -3  -6 -10  286.90   39.73
  -3  -6 -10  306.96   35.43
   3  -6  10  307.31   32.94
   3  -6  10  247.78   30.26
  -3  -6 -11   55.49   23.78
   3  -6  11   71.00   18.74
  -3  -6 -11   70.69   20.58
   3  -6  11   88.15   19.80
   3  -6  12  -19.50   13.15
  -3  -6 -12  -35.73   20.65
  -3  -6 -12  -15.09   14.96
   3  -6  12  -12.66   12.02
  -3  -6 -13  124.55   31.92
  -3  -6 -13  112.98   26.10
   3  -6  13  132.11   24.68
  -3  -6 -14   55.40   25.61
  -3  -6 -14  102.97   26.16
   3  -6  14   99.39   22.97
  -3  -5  18   13.70   17.04
   3  -5 -18  -12.64   14.07
   3  -5 -18   -9.27   15.15
  -3  -5  17   72.22   25.96
   3  -5 -17   58.78   21.00
   3  -5 -17   74.97   19.58
  -3  -5  16   47.37   22.35
   3  -5 -16   87.53   21.26
   3  -5 -16   62.20   19.09
  -3  -5  15   26.10   17.44
   3  -5 -15   14.06   13.99
   3  -5 -15   25.38   12.62
  -3  -5  14   10.85   18.66
   3  -5 -14    1.45   13.47
   3  -5 -14   29.30   13.99
   3  -5 -14   10.07    8.37
  -3  -5  13  199.54   32.59
   3  -5 -13  268.44   30.69
   3  -5 -13  169.38   20.38
   3  -5 -13  242.01   29.31
  -3  -5  12  228.82   34.23
   3  -5 -12  229.08   27.42
   3  -5 -12  210.89   25.90
  -3  -5  12  219.54   14.51
   3  -5 -12  201.46   20.82
  -3  -5  11   89.31   22.23
  -3  -5  11  125.24    9.50
   3  -5 -11   96.23   12.28
   3  -5 -11  145.56   22.41
   3  -5 -11  105.61   14.39
   3  -5 -11  108.67   18.62
  -3  -5  10  134.99   25.52
  -3  -5  10  122.94   10.13
   3  -5 -10  156.16   20.87
   3  -5 -10  121.37   18.51
   3  -5 -10  110.16   13.27
   3  -5 -10  117.54   13.11
   3  -5  -9  245.96   18.74
  -3  -5   9  284.51   15.91
   3  -5  -9  302.08   27.91
   3  -5  -9  248.85   23.78
   3  -5  -9  254.49   16.31
  -3  -5   9  272.90   33.02
  -3  -5   8  206.61   28.35
  -3  -5   8  172.02   13.19
   3  -5  -8  178.67   22.22
   3  -5  -8  155.67   10.45
   3  -5  -8  158.44   18.24
  -3  -5   7   95.59   20.48
  -3  -5   7   74.65    9.45
   3  -5  -7   56.69   11.07
  -3  -5   7   83.87   16.94
   3  -5  -7   59.68   14.22
   3  -5  -7   58.88    4.26
   3  -5  -7   64.59    4.42
   3  -5  -6  252.78   23.59
  -3  -5   6  261.77   17.09
   3  -5  -6  253.59   18.87
  -3  -5   6  233.70   27.21
  -3  -5   6  269.76   25.59
  -3  -5   5  194.08   15.30
   3  -5  -5  247.23   22.55
   3  -5  -5  205.26   15.61
  -3  -5   5  253.12   24.04
  -3  -5   5  208.87   25.39
  -3  -5   4  146.32   20.25
   3  -5  -4  115.19   15.83
  -3  -5   4  121.87   17.39
   3  -5  -4  113.05   10.85
  -3  -5   3   47.39   12.80
  -3  -5   3   65.54   14.61
   3  -5  -3   50.02   11.52
   3  -5  -3   39.80    6.06
  -3  -5   2  603.07   34.49
   3  -5  -2  620.06   31.64
  -3  -5   2  559.96   17.12
  -3  -5   2  576.36   34.66
   3  -5  -2  557.39   15.78
  -3  -5   2  530.02   32.58
   3  -5  -1  400.77   25.24
  -3  -5   1  352.74   27.71
  -3  -5   1  407.62   28.08
  -3  -5   1  394.28   17.27
   3  -5  -1  384.32   16.06
  -3  -5   0   10.19    7.87
   3  -5   0   13.86    4.83
  -3  -5   0   14.75   10.72
   3  -5   0   12.84    8.07
  -3  -5   0   20.40    5.12
  -3  -5  -1  498.31   23.08
  -3  -5  -1  501.54   32.30
  -3  -5  -1  481.29   34.30
   3  -5   1  546.23   28.35
  -3  -5  -2  223.86   15.04
   3  -5   2  231.90   19.16
  -3  -5  -2  221.34   24.85
  -3  -5  -2  213.51   22.11
  -3  -5  -3   20.15   11.02
  -3  -5  -3   39.78   15.17
  -3  -5  -3   37.60    6.50
   3  -5   3   29.37    8.91
  -3  -5  -4  292.52   15.34
   3  -5   4  317.04   22.26
  -3  -5  -4  295.39   30.87
  -3  -5  -4  304.96   27.35
   3  -5   4  308.92   27.60
  -3  -5  -4  275.34   16.75
  -3  -5  -5  297.98   14.54
   3  -5   5  333.87   23.04
   3  -5   5  314.93   28.12
  -3  -5  -5  273.36   30.62
  -3  -5  -5  318.52   29.56
  -3  -5  -5  283.59   17.12
   3  -5   6   57.68   15.43
  -3  -5  -6   72.29   19.84
   3  -5   6   36.56    9.34
  -3  -5  -6   55.96    6.17
  -3  -5  -6   36.64   13.28
  -3  -5  -6   51.47    7.98
  -3  -5  -7   17.04   14.94
   3  -5   7   16.32   11.25
   3  -5   7   15.31    7.49
  -3  -5  -7   10.50   10.90
  -3  -5  -7    8.79    2.85
   3  -5   7    7.30   10.17
  -3  -5  -8  314.10   11.44
  -3  -5  -8  384.67   36.35
  -3  -5  -8  406.85   42.51
   3  -5   8  435.50   35.40
   3  -5   8  319.32   30.18
  -3  -5  -9  118.90   27.11
   3  -5   9  121.31   19.63
  -3  -5  -9  148.05   23.89
   3  -5   9  132.37   22.23
   3  -5  10  -11.33    9.87
  -3  -5 -10   -1.33   14.39
  -3  -5 -10    4.83   11.53
   3  -5  10    4.24   11.87
   3  -5  11   84.73   18.66
  -3  -5 -11   86.94   26.24
   3  -5  11  104.82   20.87
  -3  -5 -11  116.67   24.69
   3  -5  12  129.33   21.43
  -3  -5 -12  140.26   30.76
  -3  -5 -12  121.74   26.51
   3  -5  12  117.72   23.05
  -3  -5 -13   25.80   23.51
  -3  -5 -13   15.94   15.24
   3  -5  13   34.20   16.04
  -3  -5 -14   75.44   25.04
  -3  -5 -14   57.42   23.52
   3  -5  14   52.67   19.54
  -3  -5 -15   43.98   22.78
  -3  -5 -15   29.70   19.10
   3  -5  15  -15.17   13.41
   3  -4 -18   21.09   12.98
   3  -4 -18   40.24   17.11
  -3  -4  18   33.78   19.60
  -3  -4  17    4.25   15.25
   3  -4 -17   15.38   14.44
   3  -4 -17   31.39   14.46
  -3  -4  16   -5.14   15.92
   3  -4 -16    7.43   11.82
   3  -4 -16    9.98   12.00
   3  -4 -16    4.37   11.05
  -3  -4  15   52.34   20.39
   3  -4 -15   37.36   16.00
   3  -4 -15   55.01   16.26
   3  -4 -15   39.97   13.43
  -3  -4  14   99.24   25.22
   3  -4 -14   78.47   18.98
   3  -4 -14   87.60   19.56
   3  -4 -14   60.89   15.45
  -3  -4  14   51.48   10.12
   3  -4 -13  117.18   18.47
  -3  -4  13  126.43   24.40
   3  -4 -13  165.03   25.05
   3  -4 -13  120.59   21.69
  -3  -4  13  122.61   13.64
  -3  -4  12    4.50   13.75
   3  -4 -12   11.28   11.15
   3  -4 -12    5.37   10.06
   3  -4 -12    8.63    7.87
  -3  -4  12    1.91    3.83
   3  -4 -11  534.37   38.66
   3  -4 -11  500.47   32.13
  -3  -4  11  495.26   21.87
   3  -4 -11  519.02   36.76
  -3  -4  11  576.35   47.07
  -3  -4  10  162.11   26.33
   3  -4 -10  198.38   15.10
  -3  -4  10  169.42    8.48
   3  -4 -10  196.97   19.02
   3  -4 -10  184.66   23.01
   3  -4 -10  177.40   21.13
  -3  -4   9   10.91   12.50
  -3  -4   9    1.66    2.47
  -3  -4   9    5.86    2.66
   3  -4  -9    3.90    9.05
   3  -4  -9    3.60    5.27
   3  -4  -9    6.39    4.48
   3  -4  -9    7.80    7.64
  -3  -4   8  156.31   23.55
  -3  -4   8  142.60    9.95
   3  -4  -8  156.88   13.77
   3  -4  -8  164.02   20.31
   3  -4  -8  149.61   17.07
  -3  -4   7  140.68   22.13
   3  -4  -7  108.66    8.44
   3  -4  -7  135.44   10.76
   3  -4  -7  130.92   17.92
   3  -4  -7  117.73   14.29
  -3  -4   7  126.58   10.13
  -3  -4   6   35.64   13.65
   3  -4  -6   48.12   11.98
   3  -4  -6   48.69    4.79
  -3  -4   6   66.05   14.76
   3  -4  -6   63.35   10.29
   3  -4  -6   50.58    5.46
  -3  -4   6   56.91    7.61
  -3  -4   5  220.22   24.00
  -3  -4   5  272.09   23.40
  -3  -4   5  264.42   16.05
   3  -4  -5  242.95   21.57
   3  -4  -5  253.34   16.69
   3  -4  -4  493.87   28.17
  -3  -4   4  476.83   22.54
  -3  -4   4  481.12   30.43
   3  -4  -4  469.67   20.09
  -3  -4   4  459.25   31.46
   3  -4  -3  412.85   25.36
   3  -4  -3  419.84   15.41
  -3  -4   3  446.21   28.62
   3  -4  -3  426.69   16.49
  -3  -4   3  407.98   28.14
  -3  -4   2  106.73   14.63
   3  -4  -2  132.60   14.99
  -3  -4   2  132.11   16.79
   3  -4  -2  110.39    6.97
   3  -4  -2  108.24    6.69
  -3  -4   2  117.46    7.84
  -3  -4   2  136.71   16.95
   3  -4  -2   95.67    5.55
  -3  -4   1  702.29   36.27
   3  -4  -1  702.67   20.82
  -3  -4   1  732.14   22.91
  -3  -4   1  708.96   34.95
  -3  -4   1  710.21   32.15
   3  -4  -1  747.64   31.26
   3  -4   0  394.06   22.40
  -3  -4   0  419.64   27.69
  -3  -4   0  449.62   30.10
   3  -4   0  423.71   18.65
  -3  -4   0  402.97   19.19
   3  -4   1  149.79   14.29
  -3  -4  -1  119.07   16.48
  -3  -4  -1  144.15   19.20
   3  -4   2  220.01   16.61
  -3  -4  -2  183.69   21.47
  -3  -4  -2  186.65   20.36
   3  -4   3  260.20   18.12
  -3  -4  -3  299.38   25.39
   3  -4   3  257.03   23.60
  -3  -4  -3  276.92   27.03
   3  -4   4   29.06   11.22
  -3  -4  -4   42.70   12.85
   3  -4   4   31.51    4.84
   3  -4   4   51.17    9.57
  -3  -4  -4   33.73    5.21
  -3  -4  -4   49.21   15.76
   3  -4   5  123.49   19.12
  -3  -4  -5   98.46   20.64
   3  -4   5  113.83   12.80
  -3  -4  -5   99.67   17.99
  -3  -4  -5  102.42    9.03
   3  -4   5   93.12    8.98
  -3  -4  -6  175.58   26.42
  -3  -4  -6  251.96   26.79
   3  -4   6  190.21   16.20
   3  -4   6  229.10   24.26
   3  -4   6  170.15   13.81
  -3  -4  -6  189.57   12.91
  -3  -4  -7  190.69   27.91
   3  -4   7  169.12   16.02
   3  -4   7  174.38   22.03
  -3  -4  -7  187.40   25.39
  -3  -4  -7  181.35   13.54
   3  -4   7  204.59   21.83
  -3  -4  -8  148.66   27.33
   3  -4   8  118.72   17.47
  -3  -4  -8  183.72   26.02
   3  -4   8  168.63   22.43
   3  -4   9   -3.42    8.31
  -3  -4  -9   16.98   16.13
  -3  -4  -9   11.09   11.27
   3  -4   9   17.90   10.85
  -3  -4 -10  560.34   51.90
   3  -4  10  534.66   40.71
  -3  -4 -10  528.25   46.31
   3  -4  10  539.62   37.05
   3  -4  11   96.06   17.89
  -3  -4 -11   67.48   23.17
  -3  -4 -11   66.64   21.20
   3  -4  11   93.41   20.00
   3  -4  12    9.95    9.07
  -3  -4 -12   34.29   18.95
   3  -4  12   24.36   14.84
  -3  -4 -12   25.90   16.73
  -3  -4 -13   96.36   26.74
  -3  -4 -13   92.85   25.65
   3  -4  13  104.13   22.51
  -3  -4 -14  151.42   33.50
  -3  -4 -14  160.81   32.97
   3  -4  14  181.38   29.49
  -3  -4 -15  -11.99   20.43
  -3  -4 -15   39.87   20.50
   3  -4  15    7.42   14.15
   3  -3 -18   -0.09   12.49
   3  -3 -18   -7.43   13.11
  -3  -3  18   16.45   17.01
   3  -3 -17  132.52   25.00
   3  -3 -17  151.60   26.49
   3  -3 -17  122.41   26.14
  -3  -3  17  132.89   30.34
  -3  -3  16  155.13   29.81
   3  -3 -16  147.27   25.51
   3  -3 -16  150.35   25.98
   3  -3 -16  155.21   26.24
  -3  -3  15   56.97   19.92
   3  -3 -15   69.46   19.31
   3  -3 -15   57.08   17.11
  -3  -3  15   61.77   12.31
   3  -3 -15   38.64   14.20
  -3  -3  14   33.96   17.86
   3  -3 -14   31.53   14.70
   3  -3 -14   30.34   13.99
  -3  -3  14   36.68   10.65
  -3  -3  13   90.78   22.42
   3  -3 -13  148.83   22.31
   3  -3 -13  115.99   20.15
  -3  -3  13  120.81   14.18
  -3  -3  12   65.12   19.06
   3  -3 -12   52.94   14.23
  -3  -3  12   67.82   10.46
   3  -3 -12   61.32   15.81
  -3  -3  11   85.76   20.67
   3  -3 -11  112.19   18.50
  -3  -3  11  123.94   12.21
  -3  -3  10    7.26   12.87
   3  -3 -10   12.57   10.23
   3  -3  -9  576.34   21.47
   3  -3  -9  601.96   34.72
  -3  -3   9  542.59   41.44
  -3  -3   8    9.92   11.57
  -3  -3   8    8.14    2.09
   3  -3  -8   10.33    8.29
   3  -3  -8    7.53    3.87
  -3  -3   7  129.24   20.70
   3  -3  -7  117.23   14.07
   3  -3  -6  683.61   34.69
   3  -3  -6  646.82   21.03
  -3  -3   6  698.50   36.36
   3  -3  -6  639.53   28.40
  -3  -3   6  696.19   40.18
   3  -3  -5  595.38   31.67
  -3  -3   5  570.62   31.66
   3  -3  -5  567.78   17.61
   3  -3  -5  578.71   24.68
  -3  -3   5  620.63   36.07
  -3  -3   4   38.35   11.25
  -3  -3   4   48.91   11.74
   3  -3  -4   32.93    5.82
   3  -3  -4   24.00    9.35
   3  -3  -4   33.55    6.53
   3  -3  -4   36.64    4.55
   3  -3  -3  342.54   22.05
  -3  -3   3  337.99   23.71
   3  -3  -3  310.45   14.20
   3  -3  -3  302.27   12.83
   3  -3  -3  297.23    7.90
   3  -3  -3  278.26    8.06
   3  -3  -3  302.48   14.17
  -3  -3   3  323.01   23.72
   3  -3  -2  519.40   19.02
   3  -3  -2  523.42   25.38
  -3  -3   2  579.92   30.32
  -3  -3   2  535.17   29.31
   3  -3  -2  526.74   14.66
   3  -3  -2  508.14   15.29
   3  -3  -2  503.67   14.83
  -3  -3   2  530.47   27.23
  -3  -3   1  721.91   34.40
   3  -3  -1  676.11   14.24
  -3  -3   1  779.38   34.58
   3  -3  -1  751.91   26.27
   3  -3  -1  734.36   28.81
   3  -3  -1  715.78   20.74
  -3  -3   1  750.24   23.26
   3  -3  -1  766.48   13.72
  -3  -3   1  795.68   30.39
   3  -3   0  532.62   23.70
   3  -3   0  514.49   24.51
  -3  -3   0  557.97   29.95
  -3  -3   0  512.49   29.69
   3  -3   0  525.71   20.21
  -3  -3   0  557.96   22.33
  -3  -3   0  513.98   22.82
   3  -3   0  549.43   25.48
   3  -3   1  562.03   23.65
  -3  -3  -1  542.47   31.61
  -3  -3  -1  530.71   30.44
   3  -3   1  495.97   26.97
  -3  -3  -1  545.03   20.68
   3  -3   2  779.28   27.20
  -3  -3  -2  809.96   38.57
  -3  -3  -2  814.04   39.76
   3  -3   3   27.55   11.11
   3  -3   3   30.13    6.74
  -3  -3  -3   22.06   10.34
   3  -3   3   25.83    3.96
  -3  -3  -3   21.25    3.28
  -3  -3  -3   28.62   11.46
  -3  -3  -4  502.77   33.42
   3  -3   4  488.11   21.77
  -3  -3  -4  435.84   33.81
   3  -3   4  514.84   32.00
   3  -3   4  453.27   17.64
  -3  -3  -4  425.82   13.02
  -3  -3  -5   76.27   17.08
  -3  -3  -5   98.97   17.89
   3  -3   5   80.44    8.76
   3  -3   5   70.74    9.40
  -3  -3  -5   74.56    6.15
   3  -3   5   82.11   15.04
   3  -3   6  240.75   16.29
  -3  -3  -6  275.29   29.75
  -3  -3  -6  280.74   28.78
   3  -3   6  227.25   23.84
  -3  -3  -6  253.43   12.44
   3  -3   6  261.44   20.67
  -3  -3  -7   34.33    5.45
   3  -3   7   40.10   10.28
  -3  -3  -7   24.10   13.27
  -3  -3  -7   36.14   15.09
   3  -3   7   34.25   11.67
  -3  -3  -8  347.98   36.87
  -3  -3  -8  371.33   35.06
   3  -3   8  298.48   28.75
   3  -3   8  337.52   25.40
   3  -3   9  107.61   16.28
  -3  -3  -9   72.49   21.85
  -3  -3  -9   78.52   21.11
   3  -3   9   62.56   16.14
   3  -3  10   54.79   12.05
  -3  -3 -10   46.24   16.82
   3  -3  10   40.56   14.50
   3  -3  11   30.68   10.17
  -3  -3 -11   69.17   20.29
   3  -3  11   44.67   15.49
   3  -3  12  186.93   26.91
  -3  -3 -12  187.57   32.10
  -3  -3 -13   93.96   23.99
   3  -3  13  103.40   22.41
  -3  -3 -14   -8.33   13.76
   3  -3  14   11.47   12.61
  -3  -3 -15  -21.47   14.46
  -3  -3 -15   15.61   15.50
   3  -3  15    9.97   13.09
   3  -2 -18   50.34   20.22
   3  -2 -18   44.09   17.86
  -3  -2  18   31.01   18.75
   3  -2 -17   98.32   22.82
   3  -2 -17   77.03   21.71
  -3  -2  17   95.20   17.83
  -3  -2  17   78.84   22.95
   3  -2 -16   34.28   17.47
  -3  -2  16    5.48    7.26
   3  -2 -16   27.57   14.09
  -3  -2  16   24.87   17.31
   3  -2 -15   49.80   17.17
   3  -2 -15   33.22   16.72
  -3  -2  15   57.88   13.11
  -3  -2  15   30.85   17.38
  -3  -2  14   32.15   16.94
  -3  -2  14   23.34    9.32
   3  -2 -14   33.24   14.09
   3  -2 -14   52.67   16.95
  -3  -2  13  121.28   24.65
  -3  -2  13   99.69   13.72
   3  -2 -13  109.51   20.85
  -3  -2  12   59.27   18.40
  -3  -2  12   47.80    6.21
   3  -2 -12   60.55   15.10
  -3  -2  12   65.47   11.16
  -3  -2  11  186.09   27.46
  -3  -2  11  157.82    9.33
  -3  -2  11  192.13   16.51
   3  -2 -11  201.15   23.75
  -3  -2  11  159.79    8.82
  -3  -2  10  213.58   26.40
   3  -2 -10  183.14   20.81
  -3  -2   9   84.03   18.87
   3  -2  -9   91.23   15.27
  -3  -2   8   74.34   16.54
   3  -2  -8   70.35    6.30
   3  -2  -8   61.60    7.42
   3  -2  -8   76.28   13.06
   3  -2  -7  680.91   21.43
   3  -2  -7  719.10   20.76
   3  -2  -7  724.81   32.85
  -3  -2   7  725.12   41.99
  -3  -2   6   27.68   12.24
   3  -2  -6   32.24    8.26
   3  -2  -6   29.18    4.32
   3  -2  -6   33.21    6.10
   3  -2  -6   35.67    5.84
   3  -2  -5  215.91   13.59
   3  -2  -5  203.28   12.82
   3  -2  -5  220.98    8.73
   3  -2  -5  219.12   15.75
  -3  -2   5  221.12   21.18
  -3  -2   5  223.27   19.69
  -3  -2   4   91.49   13.87
   3  -2  -4  106.10   10.32
   3  -2  -4   86.63    9.42
   3  -2  -4   91.24    5.50
  -3  -2   4   95.34   13.46
   3  -2  -4   91.67    9.83
   3  -2  -4   93.68    8.64
   3  -2  -3  919.04   30.26
   3  -2  -3  920.07   26.19
  -3  -2   3  913.11   35.08
  -3  -2   3  937.67   35.81
   3  -2  -3 1007.33   26.47
   3  -2  -3  914.23   18.96
   3  -2  -3  966.45   26.02
   3  -2  -3  956.47   33.98
  -3  -2   3  932.14   35.95
   3  -2  -2 1482.52   40.51
  -3  -2   2 1431.81   43.81
  -3  -2   2 1416.77   43.24
   3  -2  -2 1423.79   29.56
   3  -2  -2 1440.22   33.45
   3  -2  -2 1438.39   39.40
   3  -2  -2 1449.22   28.31
   3  -2  -2 1410.08   40.81
  -3  -2   2 1367.67   39.88
  -3  -2   1   78.32    9.42
  -3  -2   1   78.35   12.44
   3  -2  -1   77.07    9.32
  -3  -2   1   80.93   12.02
   3  -2  -1   79.85    7.17
   3  -2  -1   77.96   10.08
   3  -2  -1   72.87    9.39
   3  -2  -1   81.76    6.29
   3  -2   0  741.68   29.71
  -3  -2   0  727.76   32.72
  -3  -2   0  734.54   32.76
   3  -2   0  754.38   25.39
  -3  -2   0  725.80   25.84
   3  -2   0  716.38   25.47
  -3  -2   0  688.92   22.15
   3  -2   1  438.00   18.49
  -3  -2  -1  409.79   26.21
   3  -2   1  406.09   12.33
   3  -2   1  437.84   18.94
  -3  -2  -1  387.49   13.69
  -3  -2  -1  420.72   26.03
   3  -2   2    6.58    8.36
   3  -2   2    5.40    2.57
   3  -2   2    5.85    3.99
  -3  -2  -2   -0.03    8.22
  -3  -2  -2    7.02    8.05
   3  -2   3  224.16   12.78
  -3  -2  -3  206.13   21.41
  -3  -2  -3  190.33   20.81
   3  -2   3  208.72   19.64
   3  -2   3  214.61   11.81
  -3  -2  -4   45.81   12.87
  -3  -2  -4   51.62   13.67
   3  -2   4   54.01    7.04
   3  -2   4   40.30    6.18
   3  -2   4   48.55   12.56
  -3  -2  -5   61.82   15.00
   3  -2   5   65.90    9.95
   3  -2   5   72.27    7.85
  -3  -2  -5   67.74   15.72
   3  -2   5   63.61   13.14
  -3  -2  -6  197.90   24.62
  -3  -2  -6  193.68   23.70
   3  -2   6  203.92   22.65
   3  -2   6  188.32   15.55
  -3  -2  -7  230.54   28.61
  -3  -2  -7  281.99   31.05
   3  -2   7  281.42   26.73
   3  -2   7  255.17   19.13
  -3  -2  -8  199.29   26.37
   3  -2   8  207.10   24.54
   3  -2   8  199.62   17.92
   3  -2   9   40.74   10.21
  -3  -2  -9   32.01   13.29
   3  -2   9   47.10   13.99
   3  -2  10  304.36   31.10
   3  -2  10  306.46   23.87
  -3  -2 -10  283.87   34.93
   3  -2  11   72.31   12.95
  -3  -2 -11  100.73   24.12
   3  -2  11  108.90   21.74
  -3  -2 -12   -3.37   13.74
   3  -2  12   -7.34   12.07
  -3  -2 -13   13.11   10.64
  -3  -2 -13   36.58   17.73
   3  -2  13   14.59   11.48
  -3  -2 -14   73.13   19.22
  -3  -2 -14   95.67   27.67
   3  -2  14   65.95   19.26
  -3  -2 -15    4.78   11.11
  -3  -2 -15   12.10   14.43
   3  -2  15   14.87   13.62
  -3  -2 -16   37.17   16.21
   3  -2  16   43.22   17.29
  -3  -2 -16   34.64   20.13
   3  -1 -19  139.05   29.41
   3  -1 -19  133.80   30.38
  -3  -1  19  112.04   27.48
   3  -1 -18   21.98   16.71
   3  -1 -18   15.72   15.10
  -3  -1  18   14.71   14.74
   3  -1 -17   69.58   19.46
   3  -1 -17   62.25   20.98
  -3  -1  17   19.98   11.07
  -3  -1  17   60.93   20.48
   3  -1 -16  116.87   24.89
  -3  -1  16  152.82   21.60
   3  -1 -16  164.63   26.22
  -3  -1  16  101.30   24.85
  -3  -1  15  334.19   28.71
   3  -1 -15  247.13   33.70
   3  -1 -15  388.57   37.44
  -3  -1  15  341.04   40.12
   3  -1 -14    8.15   11.81
  -3  -1  14   15.42    8.33
  -3  -1  14    9.59   13.07
  -3  -1  13  111.96   13.12
  -3  -1  13  159.45   18.31
   3  -1 -13  152.27   22.64
  -3  -1  13  166.64   28.35
  -3  -1  12   64.80   12.07
  -3  -1  12   61.36    9.23
   3  -1 -12   89.36   18.88
  -3  -1  12   88.70   19.33
  -3  -1  11   24.89   13.08
  -3  -1  11   20.62    5.93
   3  -1 -11   25.57   11.73
  -3  -1  10  183.65   24.70
   3  -1 -10  173.12   15.54
  -3  -1  10  142.34   11.32
   3  -1 -10  138.61   18.48
  -3  -1   9  836.39   24.27
   3  -1  -9  861.99   31.11
   3  -1  -9  833.68   40.45
  -3  -1   9  879.24   48.98
  -3  -1   8   69.48   17.00
   3  -1  -8   81.27   13.36
   3  -1  -8   65.08    8.39
  -3  -1   8   62.38    6.35
  -3  -1   7   45.08   14.26
   3  -1  -7   33.12    3.20
  -3  -1   7   38.89    4.97
   3  -1  -7   49.21    7.09
   3  -1  -7   45.26   10.23
  -3  -1   6  348.62   13.08
   3  -1  -6  347.84   15.27
   3  -1  -6  386.28   22.81
  -3  -1   6  382.42   28.51
  -3  -1   5  351.12   12.23
  -3  -1   5  357.30   13.56
   3  -1  -5  318.28   13.46
   3  -1  -5  338.56   18.21
   3  -1  -5  348.36   20.12
   3  -1  -5  373.64   21.12
  -3  -1   5  325.28   24.75
  -3  -1   4  256.68   12.59
   3  -1  -4  240.54   16.87
  -3  -1   4  254.57   18.78
   3  -1  -4  235.09   15.78
   3  -1  -4  254.10   15.41
   3  -1  -4  238.85   11.40
  -3  -1   4  232.69   15.16
   3  -1  -4  245.45   15.86
  -3  -1   4  262.18   20.63
  -3  -1   3  991.03   34.12
   3  -1  -3 1063.85   34.15
  -3  -1   3 1022.72   27.08
   3  -1  -3 1045.15   30.59
  -3  -1   3 1063.40   35.40
   3  -1  -3 1024.60   29.88
   3  -1  -3  927.95   23.30
   3  -1  -3 1005.33   35.85
   3  -1  -3 1001.59   28.32
  -3  -1   3  986.92   35.11
  -3  -1   2 2358.33   50.97
   3  -1  -2 2455.04   46.99
  -3  -1   2 2440.72   44.89
   3  -1  -2 2388.93   43.58
   3  -1  -2 2440.14   51.05
  -3  -1   2 2437.53   49.13
  -3  -1   2 2390.65   52.65
  -3  -1   1  629.62   25.39
   3  -1  -1  644.04   22.55
  -3  -1   1  653.75   28.22
   3  -1  -1  687.70   26.48
   3  -1  -1  673.35   23.87
   3  -1  -1  670.25   24.16
  -3  -1   1  672.74   22.77
  -3  -1   1  626.87   26.98
  -3  -1   0  731.40   29.94
   3  -1   0  774.65   23.49
   3  -1   0  735.99   24.97
  -3  -1   0  720.83   31.12
   3  -1   0  736.17   29.83
   3  -1   0  774.58   23.53
  -3  -1   0  739.54   19.58
   3  -1   1  172.55   10.54
  -3  -1  -1  166.33   15.96
  -3  -1  -1  169.19   16.77
   3  -1   1  151.19   15.23
  -3  -1  -1  148.05    6.14
   3  -1   1  168.31   10.10
   3  -1   2  168.66    9.37
   3  -1   2  154.57   10.44
  -3  -1  -2  169.43   16.80
   3  -1   2  180.53   16.78
   3  -1   2  169.73    9.14
  -3  -1  -2  167.29   17.74
  -3  -1  -3   87.75   13.97
   3  -1   3   85.07    6.56
  -3  -1  -3   86.07   14.94
   3  -1   3   81.20    8.51
   3  -1   3   77.21   13.00
   3  -1   4  289.35   11.06
   3  -1   4  320.28   24.23
   3  -1   4  280.43   16.42
  -3  -1  -4  335.53   26.76
   3  -1   4  282.23   13.25
  -3  -1  -4  291.60   25.65
  -3  -1  -5  286.10   27.27
  -3  -1  -5  294.74   26.60
   3  -1   5  290.61   14.46
   3  -1   5  309.57   25.27
   3  -1   6   27.29    5.77
  -3  -1  -6   19.07   12.04
   3  -1   6   30.68   12.25
   3  -1   7   53.17    8.29
  -3  -1  -7   52.29   15.85
   3  -1   7   53.97   14.07
  -3  -1  -8  988.61   56.59
   3  -1   8  977.26   49.47
   3  -1   8 1001.46   33.79
  -3  -1  -9   21.08   12.41
   3  -1   9   12.29   10.33
   3  -1   9   15.73    6.16
  -3  -1 -10   36.60   16.78
   3  -1  10   71.62   16.28
   3  -1  10   57.09   10.65
  -3  -1 -11    5.37   10.95
   3  -1  11   12.25   11.02
   3  -1  11   19.85    7.43
  -3  -1 -12  149.52   24.59
  -3  -1 -12  146.51   28.71
   3  -1  12  128.00   22.78
  -3  -1 -13   12.72   13.53
  -3  -1 -13    5.54   13.51
   3  -1  13   23.89   14.02
  -3  -1 -14   49.26   16.50
  -3  -1 -14   73.36   23.34
   3  -1  14   27.27   15.70
  -3  -1 -15   15.67   13.44
  -3  -1 -15   47.59   22.38
   3  -1  15   39.05   18.50
  -3  -1 -16  104.42   31.50
  -3  -1 -16   65.27   20.10
   3  -1  16   74.05   21.43
   3   0 -19   32.64   18.73
  -3   0  19   27.16   16.71
   3   0 -19   20.81   17.56
   3   0 -18  125.36   26.16
   3   0 -18   65.63   23.53
  -3   0  18   68.60   21.79
   3   0 -17  169.87   27.32
   3   0 -17  165.77   31.39
  -3   0  17  205.08   33.46
   3   0 -16   40.43   17.86
  -3   0  16   50.00   14.85
  -3   0  16   44.99   20.12
  -3   0  15   52.68   13.69
   3   0 -15   51.20   15.79
  -3   0  15   31.38   16.92
  -3   0  14   69.88   12.70
  -3   0  14   59.95   13.60
   3   0 -14   77.09   20.02
  -3   0  14  109.58   26.79
  -3   0  13  117.50   15.17
  -3   0  13  138.41   18.13
   3   0 -13  150.93   23.23
  -3   0  13  147.03   24.61
  -3   0  12   81.36   12.16
   3   0 -12   93.57   14.58
   3   0 -12  106.47   18.76
  -3   0  12   89.20   20.63
  -3   0  11  315.26   21.49
   3   0 -11  319.86   23.26
   3   0 -11  309.83   28.24
  -3   0  11  297.80   32.32
   3   0 -10    5.20    8.91
  -3   0  10    3.93    4.62
   3   0 -10    2.50    5.36
  -3   0  10    4.82   10.59
  -3   0   9  118.09   12.13
   3   0  -9  137.87   18.28
   3   0  -9  138.30   13.94
  -3   0   9   96.38   18.99
  -3   0   8  297.38   17.46
   3   0  -8  297.57   18.29
  -3   0   8  333.31   29.18
   3   0  -8  345.62   25.29
  -3   0   7 1240.92   32.46
   3   0  -7 1201.51   33.71
   3   0  -7 1215.02   43.51
  -3   0   7 1254.91   51.33
  -3   0   6  136.76   10.72
   3   0  -6  118.81   10.58
  -3   0   6  125.08   11.07
   3   0  -6  123.42   14.19
   3   0  -6  123.15   10.87
  -3   0   6  119.83   17.06
   3   0  -5   72.89    9.66
   3   0  -5   66.61    8.21
   3   0  -5   56.88    7.45
   3   0  -5   57.23   10.00
  -3   0   5   53.16    7.39
  -3   0   5   60.92    7.49
   3   0  -5   58.08    7.41
  -3   0   5   57.77   11.82
  -3   0   4  246.56   12.59
   3   0  -4  250.84   15.06
   3   0  -4  253.54   16.50
   3   0  -4  227.77   13.05
  -3   0   4  256.96   17.74
  -3   0   4  269.92   20.50
   3   0  -4  245.30   16.40
  -3   0   4  254.69   14.70
  -3   0   3  716.11   23.32
   3   0  -3  729.13   25.63
  -3   0   3  711.12   26.55
  -3   0   3  723.14   27.09
   3   0  -3  722.34   27.23
   3   0  -3  695.91   22.75
  -3   0   3  666.55   28.18
   3   0  -3  696.20   30.25
   3   0  -3  711.39   27.32
  -3   0   3  721.62   24.80
   3   0  -2   27.18    6.53
  -3   0   2   21.67    6.44
   3   0  -2   25.81    5.74
  -3   0   2   26.34    7.09
  -3   0   2   21.86    7.18
   3   0  -2   24.26    5.93
   3   0  -2   17.18    5.01
  -3   0   2   17.12    6.12
  -3   0   2   20.33    6.49
   3   0  -1  152.63   13.70
  -3   0   1  149.82   12.50
  -3   0   1  149.45   13.81
  -3   0   1  163.79   13.96
   3   0  -1  151.86   12.81
  -3   0   1  165.20   11.29
   3   0  -1  157.32   11.75
   3   0   0  146.17   13.33
   3   0   0  119.69   12.14
  -3   0   0  124.40   13.26
  -3   0   0  140.62   12.63
  -3   0   0  129.28   13.54
  -3   0   0  137.70    8.74
   3   0   0  136.49    9.55
  -3   0  -1  216.78   18.30
   3   0   1  216.20   10.38
  -3   0  -1  227.40   16.40
   3   0   1  216.31   16.63
   3   0   1  261.03   18.25
   3   0   1  201.98    9.16
  -3   0  -1  217.19   17.84
   3   0   2    8.67    2.62
  -3   0  -2   14.68    8.90
  -3   0  -2   17.96    7.46
   3   0   2   16.46    7.84
  -3   0  -3  117.14   14.74
   3   0   3  124.93   15.19
   3   0   3  117.35   11.15
  -3   0  -3  115.10   16.03
  -3   0  -4  126.01   18.09
  -3   0  -4  144.34   17.45
   3   0   4  136.30   16.10
  -3   0  -5  100.38   18.58
   3   0   5   79.62    4.83
   3   0   5   87.77   14.46
  -3   0  -6  296.62   29.43
   3   0   6  261.04   24.06
   3   0   6  252.21   11.12
  -3   0  -7  408.08   36.88
   3   0   7  458.96   32.52
   3   0   7  439.59   17.22
  -3   0  -8   19.25   11.30
  -3   0  -8    5.91   13.20
   3   0   8    9.11    9.12
   3   0   8    9.99    4.45
  -3   0  -9  156.03   22.60
   3   0   9  155.98   22.35
   3   0   9  172.85   13.90
  -3   0  -9  161.97   25.44
  -3   0 -10  102.61   19.72
  -3   0 -10  100.28   22.48
   3   0  10   92.48   18.54
   3   0  10  121.94   12.98
  -3   0 -11    8.42   10.22
  -3   0 -11    8.05   12.10
   3   0  11   28.56   14.78
  -3   0 -12    5.71   11.11
   3   0  12    7.68   13.30
  -3   0 -12   -1.51   13.56
  -3   0 -13    4.59   10.75
  -3   0 -13  -24.84   16.18
   3   0  13   -1.26   10.03
  -3   0 -14   58.71   21.91
  -3   0 -14   94.55   21.12
   3   0  14   92.33   23.55
   3   0  15   12.79   11.50
  -3   0 -15    2.57   10.39
  -3   0 -16   35.36   15.24
  -3   0 -16   50.60   21.80
   3   0  16   41.03   19.89
   3   1 -19  111.39   26.16
   3   1 -19  127.36   30.69
  -3   1  19  119.94   28.75
   3   1 -18   37.07   18.69
   3   1 -18  -13.95   14.91
  -3   1  18   47.94   20.13
   3   1 -17   23.02   15.02
  -3   1  17   67.39   22.77
   3   1 -16  146.48   26.10
  -3   1  16  174.68   30.85
  -3   1  15  362.72   30.84
   3   1 -15  362.88   36.75
  -3   1  15  426.14   42.55
  -3   1  14   12.13    8.54
   3   1 -14    6.89    8.69
   3   1 -14   20.73   12.41
  -3   1  14   36.44   17.44
  -3   1  13  196.57   21.08
   3   1 -13  145.36   19.33
   3   1 -13  135.82   21.85
  -3   1  13  151.75   25.90
   3   1 -12   77.83   17.19
  -3   1  12   70.27   13.49
   3   1 -12   68.39   13.70
  -3   1  12  101.08   20.78
   3   1 -11   19.37    9.43
  -3   1  11   15.93    8.58
   3   1 -11   37.88   10.40
  -3   1  11   18.08   13.12
  -3   1  10  148.47   15.94
   3   1 -10  134.51   18.81
   3   1 -10  149.52   16.02
  -3   1  10  150.36   22.94
   3   1  -9  940.69   43.16
   3   1  -9  940.81   36.73
  -3   1   9  850.86   35.44
  -3   1   9  926.09   48.69
  -3   1   8   86.91   11.35
   3   1  -8   90.65   12.13
   3   1  -8   81.77    9.26
   3   1  -8   84.75   14.75
  -3   1   8   77.14   16.48
   3   1  -7   49.12   11.59
  -3   1   7   30.57    8.21
   3   1  -7   35.04    7.83
   3   1  -7   46.95    6.91
  -3   1   7   46.06    6.61
  -3   1   7   34.41   11.12
  -3   1   6  417.01   21.71
   3   1  -6  441.13   17.51
   3   1  -6  451.04   21.70
  -3   1   6  439.33   17.78
   3   1  -6  433.78   25.44
  -3   1   6  421.20   28.00
   3   1  -5  356.65   11.83
  -3   1   5  337.38   19.19
   3   1  -5  326.22   13.81
   3   1  -5  366.05   15.13
   3   1  -5  345.82   18.55
  -3   1   5  348.43   14.87
  -3   1   5  327.59   23.92
   3   1  -5  346.09   21.76
  -3   1   4  246.13   16.63
   3   1  -4  258.06   13.01
   3   1  -4  237.54   15.36
  -3   1   4  246.89   19.46
  -3   1   3 1087.56   30.56
   3   1  -3 1123.16   28.67
  -3   1   3 1084.86   30.13
   3   1  -3 1097.76   32.04
  -3   1   3 1156.72   36.87
   3   1  -3 1038.64   37.58
  -3   1   3 1104.65   34.27
  -3   1   2 2236.22   46.73
  -3   1   2 2242.77   49.42
   3   1  -2 2217.16   51.51
  -3   1   2 2251.06   43.86
   3   1  -2 2228.78   46.30
  -3   1   2 2143.80   39.24
   3   1  -2 2258.61   44.06
  -3   1   2 2288.43   46.86
   3   1  -2 2218.54   49.41
  -3   1   1  630.12   26.66
   3   1  -1  631.41   25.16
   3   1  -1  669.15   28.75
  -3   1   1  664.51   25.24
  -3   1   1  641.68   20.96
   3   1  -1  616.78   22.36
  -3   1   1  673.80   28.39
  -3   1   1  647.92   22.82
   3   1  -1  619.75   23.51
  -3   1   0  701.76   29.96
  -3   1   0  723.10   30.34
  -3   1   0  780.73   29.51
   3   1   0  778.10   27.08
  -3   1   0  753.45   23.69
   3   1   0  753.07   31.88
   3   1   0  696.65   20.77
  -3   1  -1  201.49   17.98
  -3   1  -1  164.80   12.51
  -3   1  -1  191.79   16.72
   3   1   1  208.44   15.75
   3   1   2  196.34    6.93
  -3   1  -2  204.59   19.41
   3   1   2  191.43    6.94
  -3   1  -2  222.97   15.94
  -3   1  -2  196.84   18.40
   3   1   2  201.97   16.59
  -3   1  -3   84.47   11.79
  -3   1  -3   92.20   14.36
  -3   1  -3   87.93   14.32
   3   1   3   90.11   13.12
  -3   1  -4  289.83   11.32
  -3   1  -4  309.82   26.68
   3   1   4  305.42   23.17
  -3   1  -5  226.52   22.40
  -3   1  -5  252.32   10.31
   3   1   5  237.21   21.72
  -3   1  -5  251.19   26.66
  -3   1  -6   32.47   11.17
  -3   1  -6   50.31   15.64
  -3   1  -6   32.96    4.07
   3   1   6   27.43   11.62
  -3   1  -7   55.81   15.61
  -3   1  -7   52.41    5.09
  -3   1  -7   65.03   17.12
   3   1   7   60.19    5.66
   3   1   7   73.15   15.29
  -3   1  -8  932.28   48.86
  -3   1  -8  902.38   56.01
  -3   1  -8  883.45   21.16
   3   1   8  915.47   47.35
   3   1   8  929.30   24.98
  -3   1  -9   27.30   13.04
  -3   1  -9   53.95   18.88
   3   1   9   28.00   13.50
   3   1   9   21.50    5.23
  -3   1 -10   55.66   16.52
  -3   1 -10   35.29   17.85
   3   1  10   56.62   16.36
   3   1  10   54.83    8.30
  -3   1 -11   21.53   12.59
  -3   1 -11   11.33   12.97
   3   1  11   24.69   13.22
  -3   1 -12  163.19   31.84
   3   1  12  161.83   26.21
  -3   1 -12  139.25   23.80
  -3   1 -13    0.10   16.87
   3   1  13    8.94   10.69
  -3   1 -13  -14.21   12.92
  -3   1 -14    1.89    8.86
  -3   1 -14   24.29   15.09
   3   1  14   22.30   14.83
  -3   1 -15    1.59   14.84
   3   1  15   18.90   12.57
  -3   1 -15   27.33   13.35
  -3   1 -16   67.37   20.26
   3   1  16   62.22   21.23
   3   2 -18   17.67   13.74
  -3   2  18   61.48   22.25
   3   2 -17   86.83   21.18
  -3   2  17  101.04   24.97
  -3   2  16   29.03   12.96
   3   2 -16   21.05   14.23
  -3   2  16   56.65   20.13
  -3   2  15   44.91   14.26
   3   2 -15   16.05   10.33
   3   2 -15   43.51   17.15
  -3   2  15   49.10   18.45
  -3   2  14   34.94   13.03
   3   2 -14   22.17   11.21
  -3   2  14   36.98   16.20
   3   2 -14   38.58   15.10
   3   2 -13  127.35   21.30
  -3   2  13  102.47   17.80
   3   2 -13   85.40   16.36
  -3   2  13  125.73   23.62
   3   2 -12   62.93   12.75
  -3   2  12   76.00   14.31
   3   2 -12   84.81   17.24
  -3   2  12   93.57   20.53
  -3   2  11  212.11   22.02
   3   2 -11  218.95   21.41
   3   2 -11  188.16   23.75
  -3   2  11  203.10   26.04
  -3   2  10  176.68   19.61
   3   2 -10  181.63   18.75
   3   2 -10  176.43   21.72
  -3   2  10  170.42   23.63
  -3   2   9   79.23   13.29
   3   2  -9   90.66   13.87
   3   2  -9   66.54    8.47
   3   2  -9  102.95   16.33
  -3   2   9   68.01   16.04
   3   2  -8   39.80    9.29
  -3   2   8   52.26    6.81
   3   2  -8   57.74    7.26
  -3   2   8   69.86   12.13
  -3   2   8   50.14   14.52
   3   2  -8   50.39   12.96
  -3   2   7  716.98   33.26
   3   2  -7  706.50   21.03
   3   2  -7  723.80   31.05
  -3   2   7  733.96   21.25
   3   2  -7  735.86   35.66
  -3   2   7  693.39   38.43
   3   2  -6   24.05    9.65
  -3   2   6   34.66    9.31
   3   2  -6   25.16    7.78
   3   2  -6   21.88    3.61
  -3   2   6   29.20    4.11
  -3   2   6   22.84   11.32
   3   2  -5  175.26    7.61
  -3   2   5  213.16   17.76
   3   2  -5  196.18    8.94
   3   2  -5  226.94   16.71
  -3   2   5  213.77   19.91
  -3   2   4  158.96   15.41
   3   2  -4  131.82    9.49
   3   2  -4  128.15    8.35
   3   2  -4  168.65   14.56
  -3   2   4  146.94   15.81
   3   2  -3  961.54   27.86
  -3   2   3  985.07   35.53
  -3   2   3  950.99   25.14
   3   2  -3  930.25   24.79
   3   2  -3  975.71   21.43
   3   2  -3  958.92   32.94
  -3   2   3  990.36   35.03
   3   2  -3  965.04   38.01
  -3   2   2 1361.40   42.22
   3   2  -2 1459.48   37.08
  -3   2   2 1375.22   31.39
   3   2  -2 1443.60   34.36
   3   2  -2 1410.42   28.43
   3   2  -2 1436.93   40.77
  -3   2   2 1405.76   39.53
   3   2  -2 1397.89   41.58
   3   2  -1  125.76   11.45
  -3   2   1  118.25    7.68
  -3   2   1  120.55   10.74
  -3   2   1  100.66   12.36
   3   2  -1  118.78    9.78
  -3   2   1  115.54   14.25
  -3   2   0  711.85   32.18
   3   2   0  754.42   22.22
  -3   2   0  802.66   29.03
  -3   2   0  763.63   33.00
   3   2   0  759.43   25.75
  -3   2   0  776.71   19.45
   3   2   1  383.16   13.79
  -3   2  -1  448.94   26.98
  -3   2  -1  405.41   16.23
   3   2   1  428.96   21.37
  -3   2  -1  408.55   18.76
  -3   2  -1  442.07   24.01
   3   2   2    3.52    1.67
  -3   2  -2    2.00    8.84
  -3   2  -2    6.92    3.63
  -3   2  -2    0.73    7.35
   3   2   2    3.98    5.72
  -3   2  -2    8.59    4.83
  -3   2  -3  152.29   18.40
   3   2   3  173.41   16.53
  -3   2  -3  172.12   11.41
  -3   2  -3  171.27   14.42
  -3   2  -3  181.25   19.50
  -3   2  -4   25.96    4.68
  -3   2  -4   38.13   12.64
  -3   2  -4   17.42    9.52
   3   2   4   27.48    9.40
  -3   2  -5   76.38    7.67
  -3   2  -5   57.97   14.07
  -3   2  -5   70.08   16.06
  -3   2  -5   62.83   15.25
   3   2   5   74.57   13.99
  -3   2  -6  194.38   23.39
  -3   2  -6  190.76   11.78
  -3   2  -6  210.36   25.51
   3   2   6  231.42   22.37
  -3   2  -7  224.03   25.03
  -3   2  -7  216.33   27.48
   3   2   7  235.75   24.57
  -3   2  -7  218.92   13.10
   3   2   8  191.54   23.52
  -3   2  -8  162.24   11.62
  -3   2  -8  170.85   23.20
  -3   2  -8  184.99   18.34
  -3   2  -8  177.67   26.85
  -3   2  -9   46.31   15.13
  -3   2  -9   80.51   20.46
   3   2   9   53.09   14.93
  -3   2  -9   56.76   12.11
  -3   2 -10  297.30   30.79
  -3   2 -10  242.35   34.41
   3   2  10  277.04   30.18
  -3   2 -10  271.31   25.34
  -3   2 -11  112.18   21.72
  -3   2 -11  117.06   25.28
   3   2  11   89.08   19.90
  -3   2 -11  100.52   16.97
  -3   2 -12   15.44   13.09
  -3   2 -12   -5.84   14.25
   3   2  12    9.97   13.05
  -3   2 -12   17.06   10.67
  -3   2 -13    6.10   11.26
   3   2  13   14.71   14.31
  -3   2 -13    2.90   18.90
  -3   2 -14   76.76   18.61
   3   2  14   49.25   18.73
  -3   2 -14   79.86   27.36
  -3   2 -15    5.24   13.73
   3   2  15    3.03   14.08
  -3   2 -16   50.55   18.07
   3   2  16   19.12   14.94
   3   3 -18   -6.82   13.70
  -3   3  18   13.83   14.55
   3   3 -17  146.73   26.00
  -3   3  17  152.30   29.12
  -3   3  16   91.40   21.31
   3   3 -16  106.62   21.04
   3   3 -16   84.37   19.96
  -3   3  16  110.17   25.40
  -3   3  15   19.30   12.72
   3   3 -15   35.90   13.80
  -3   3  15   39.39   16.75
   3   3 -15   34.41   14.84
   3   3 -14   33.59   15.10
  -3   3  14   22.69   12.46
   3   3 -14   31.77   12.03
  -3   3  14   27.73   15.02
  -3   3  13  157.71   23.30
   3   3 -13  170.79   24.36
   3   3 -13  141.60   20.50
  -3   3  13  178.41   27.16
  -3   3  12   73.23   16.58
   3   3 -12   62.10   16.12
   3   3 -12   78.66   15.65
  -3   3  12   55.26   17.51
  -3   3  11  126.94   19.05
   3   3 -11  126.30   20.00
   3   3 -11  119.52   17.28
  -3   3  11  112.42   20.81
  -3   3  10   17.63   11.42
   3   3 -10   10.77    8.24
   3   3 -10    7.65    9.80
  -3   3  10   15.78   10.96
  -3   3   9  633.22   36.66
   3   3  -9  555.25   20.93
   3   3  -9  586.82   32.50
  -3   3   9  571.86   20.79
   3   3  -9  588.14   35.97
  -3   3   9  628.48   40.65
  -3   3   8    4.39    7.94
   3   3  -8    9.64    8.45
  -3   3   8    3.77    2.70
   3   3  -8    0.40    9.49
   3   3  -8    7.53    3.18
  -3   3   8   11.82   10.01
  -3   3   7  122.30   16.67
   3   3  -7   97.60    6.47
  -3   3   7  103.67    6.56
   3   3  -7  106.49   13.85
   3   3  -7  113.98   16.33
  -3   3   7  120.21   18.70
  -3   3   6  694.80   34.98
   3   3  -6  685.86   31.68
  -3   3   6  670.67   36.23
  -3   3   5  617.90   32.27
   3   3  -5  652.04   29.98
  -3   3   5  595.36   32.58
   3   3  -4   26.95    4.25
  -3   3   4   22.66    9.42
  -3   3   4   21.93    4.80
   3   3  -4   20.13    7.85
  -3   3   4   30.61   10.59
   3   3  -3  404.79   19.83
   3   3  -3  377.54   16.00
  -3   3   3  395.89   25.38
  -3   3   3  384.97   13.49
   3   3  -3  380.79   10.80
   3   3  -3  359.00   22.16
   3   3  -2  593.06   22.77
  -3   3   2  565.14   30.05
  -3   3   2  589.44   18.60
   3   3  -2  623.21   17.22
   3   3  -2  592.39   28.58
   3   3  -1  776.10   26.59
  -3   3   1  756.43   34.75
  -3   3   1  762.78   24.33
   3   3  -1  785.58   22.89
   3   3  -1  741.78   32.11
   3   3   0  509.13   19.93
  -3   3   0  564.32   31.16
  -3   3   0  556.09   23.81
   3   3   0  542.15   21.61
   3   3   1  564.59   18.98
  -3   3  -1  647.85   28.91
   3   3   1  628.34   25.75
  -3   3  -1  561.89   14.26
  -3   3  -1  588.37   32.03
   3   3   2  810.36   20.11
  -3   3  -2  819.88   22.77
  -3   3  -2  837.20   36.48
   3   3   2  843.90   32.40
  -3   3  -2  861.92   39.76
   3   3   3   28.06    3.52
  -3   3  -3   21.32    9.22
   3   3   3   31.94    8.96
  -3   3  -3   38.60   12.20
  -3   3  -4  490.84   31.91
  -3   3  -4  484.23   33.50
   3   3   4  454.25   27.79
   3   3   5   99.12   15.45
  -3   3  -5  120.79   19.24
  -3   3  -5   98.20   17.52
  -3   3  -5  107.34   18.09
  -3   3  -6  211.28   23.92
  -3   3  -6  231.62   27.63
  -3   3  -6  195.23   22.78
  -3   3  -6  235.32   16.40
   3   3   6  220.07   22.60
  -3   3  -7   32.09   13.24
  -3   3  -7   42.72   15.12
   3   3   7   49.22   13.39
  -3   3  -7   39.91    8.52
  -3   3  -8  443.79   36.21
  -3   3  -8  397.41   39.14
  -3   3  -8  391.71   25.05
   3   3   8  430.90   33.90
  -3   3  -9   45.26   14.83
   3   3   9   59.40   16.75
  -3   3  -9   92.22   23.79
  -3   3  -9   51.08   11.34
  -3   3 -10   18.86   14.13
   3   3  10   40.28   14.68
  -3   3 -10   43.27   14.88
  -3   3 -10   42.67   11.35
  -3   3 -11   43.17   13.97
  -3   3 -11   71.89   24.45
   3   3  11   38.62   14.78
  -3   3 -11   53.30   13.34
  -3   3 -12  195.80   27.84
  -3   3 -12  261.89   38.85
   3   3  12  220.04   29.87
  -3   3 -12  190.99   23.38
  -3   3 -13   74.48   24.94
   3   3  13   76.44   20.45
  -3   3 -13   81.83   17.01
  -3   3 -14  -19.84   21.64
   3   3  14   10.87   14.66
  -3   3 -14   -3.29   10.21
  -3   3 -15   -0.38   13.91
   3   3  15   -3.55   12.90
   3   4 -18   27.48   15.41
  -3   4  18   32.93   18.70
  -3   4  17   23.02   12.49
   3   4 -17   20.09   16.52
  -3   4  16   -1.48   12.81
   3   4 -16  -14.12   12.33
  -3   4  16  -40.19   18.86
   3   4 -16    8.87   13.10
   3   4 -15   56.85   17.47
  -3   4  15   32.59   15.78
   3   4 -15   65.33   17.45
  -3   4  15   34.42   15.65
   3   4 -14  123.04   21.98
  -3   4  14   94.42   20.31
   3   4 -14   92.64   18.67
  -3   4  14  117.55   23.92
  -3   4  13  105.82   20.22
   3   4 -13  136.11   22.25
   3   4 -13  170.02   23.22
  -3   4  13  166.09   26.90
  -3   4  12   19.45   11.76
   3   4 -12    1.71   10.56
   3   4 -12    7.42    9.40
  -3   4  12    5.59   11.10
  -3   4  11  517.35   38.65
   3   4 -11  539.38   36.26
   3   4 -11  541.56   39.05
  -3   4  11  488.38   39.89
   3   4 -10  146.50   21.00
  -3   4  10  171.95   23.24
  -3   4  10  148.00   10.82
   3   4 -10  147.01   18.92
  -3   4  10  150.93   23.15
   3   4  -9    3.25    2.36
   3   4  -9   -0.82    9.05
   3   4  -9    3.44    8.39
  -3   4   9    3.53    2.22
  -3   4   9    1.75    9.26
  -3   4   9   10.97   11.16
  -3   4   8  160.70   20.88
   3   4  -8  213.93   21.11
  -3   4   8  175.59    8.15
  -3   4   8  211.81   24.42
   3   4  -8  228.51   23.54
   3   4  -7   92.79   15.63
  -3   4   7   78.56   15.11
   3   4  -7  114.24   15.07
  -3   4   7  102.38   18.03
  -3   4   6   27.83   10.36
   3   4  -6   42.66   10.68
  -3   4   6   34.69   12.81
  -3   4   5  224.99   22.29
   3   4  -5  254.62   20.64
  -3   4   5  240.08   22.72
   3   4  -4  443.32   15.61
  -3   4   4  514.51   31.51
   3   4  -4  482.54   27.90
  -3   4   4  481.66   20.75
  -3   4   3  432.29   28.78
   3   4  -3  446.40   26.59
  -3   4   3  465.10   17.58
  -3   4   2  103.97   15.66
  -3   4   2  109.48    7.39
   3   4  -2  105.41    7.19
   3   4  -2  110.86   14.84
  -3   4   1  742.76   36.68
  -3   4   1  737.38   22.97
   3   4  -1  703.38   21.77
   3   4  -1  707.44   33.84
   3   4   0  377.91   18.93
  -3   4   0  340.71   18.72
  -3   4   0  358.76   26.85
   3   4   0  328.18   17.29
   3   4   0  343.08   24.69
   3   4   1  143.59   11.16
  -3   4  -1  119.07   17.33
   3   4   1  113.97   11.82
  -3   4  -1  138.25   14.29
   3   4   2  232.57   13.03
  -3   4  -2  215.71    9.33
  -3   4  -2  215.42   19.63
   3   4   2  212.64   17.22
  -3   4  -2  215.40   21.42
  -3   4  -3  267.71   23.77
  -3   4  -3  273.65   24.32
   3   4   3  262.68   20.37
   3   4   3  258.51   12.68
  -3   4  -4   44.11   14.27
   3   4   4   41.89    5.09
  -3   4  -4   47.25   13.27
   3   4   4   33.08   10.16
  -3   4  -5  104.59   17.63
  -3   4  -5  135.12   20.56
   3   4   5  128.94   17.21
  -3   4  -5  121.22   10.03
  -3   4  -6  163.22   22.66
  -3   4  -6  244.83   28.73
  -3   4  -6  232.90   15.50
   3   4   6  233.55   23.82
  -3   4  -7  160.92   21.94
  -3   4  -7  153.89   14.18
  -3   4  -7  148.42   24.96
   3   4   7  150.73   20.74
  -3   4  -8  127.02   24.85
  -3   4  -8  138.83   14.63
   3   4   8  145.55   21.24
  -3   4  -9    3.01    6.19
  -3   4  -9    4.93   13.84
   3   4   9   17.98   11.38
  -3   4 -10  521.32   49.26
  -3   4 -10  523.80   32.14
   3   4  10  551.85   41.95
  -3   4 -11   92.51   15.84
  -3   4 -11   60.60   23.36
   3   4  11   72.47   18.94
  -3   4 -12   27.14   19.17
   3   4  12   24.44   14.99
  -3   4 -12   29.74   11.05
  -3   4 -13   74.40   25.62
   3   4  13   65.37   20.12
  -3   4 -13   69.20   15.65
   3   4  14  184.16   29.68
  -3   4 -14  167.47   36.02
  -3   4 -14  179.60   24.34
  -3   4 -15   -2.11   16.03
   3   4  15   19.34   13.78
  -3   4 -15   10.72   11.91
  -3   5  18    3.74   12.42
   3   5 -18    5.80   11.90
  -3   5  18   30.71   18.58
  -3   5  17   20.68   14.54
   3   5 -17   65.27   19.88
   3   5 -17   57.35   19.70
  -3   5  17   82.17   23.47
   3   5 -16   54.68   19.35
  -3   5  16   36.93   16.31
   3   5 -16   58.88   18.65
  -3   5  16   43.99   19.24
   3   5 -15   12.49   11.46
  -3   5  15   26.02   15.62
   3   5 -15   17.91   13.78
  -3   5  15   22.73   15.22
   3   5 -14   -3.85   12.72
  -3   5  14   14.01   14.00
   3   5 -14    5.82   10.19
  -3   5  14    4.99   11.28
  -3   5  13  226.37   30.01
   3   5 -13  241.12   28.89
   3   5 -13  264.08   30.39
  -3   5  13  252.95   32.45
  -3   5  12  221.14   28.45
   3   5 -12  198.48   24.44
   3   5 -12  236.87   28.66
  -3   5  12  248.81   32.31
   3   5 -11  138.84   21.69
  -3   5  11  112.92   21.40
   3   5 -11  120.10   19.58
  -3   5  11  118.28   21.37
  -3   5  10   85.05   19.35
   3   5 -10  124.58   20.41
   3   5 -10  121.60   18.59
  -3   5  10  120.14   20.96
  -3   5   9  323.39   31.18
   3   5  -9  317.71   27.49
  -3   5   9  280.71   10.53
  -3   5   9  382.45   34.06
   3   5  -9  358.58   31.07
  -3   5   8  163.42   22.97
   3   5  -8  111.74   16.77
  -3   5   8  137.16   21.17
   3   5  -8  125.29   19.01
  -3   5   7   55.97   14.76
   3   5  -7   86.37   14.68
  -3   5   6  300.47   28.20
   3   5  -6  299.63   24.35
  -3   5   5  223.96   23.74
   3   5  -5  195.26   10.09
   3   5  -5  226.68   21.11
  -3   5   4  112.28   18.34
   3   5  -4  120.25   15.99
  -3   5   4   95.44    9.60
   3   5  -4  111.68   10.29
  -3   5   3   65.44   15.36
   3   5  -3   54.50   12.42
  -3   5   3   70.18    7.26
  -3   5   2  537.55   34.31
  -3   5   2  496.01   13.65
   3   5  -2  554.31   16.83
   3   5  -2  644.14   34.16
  -3   5   2  545.39   15.77
  -3   5   1  421.51   17.21
  -3   5   1  441.84   31.51
   3   5  -1  436.34   18.08
   3   5  -1  450.15   28.52
  -3   5   0   12.26   10.29
  -3   5   0   15.99    5.34
   3   5   0   19.56    5.65
   3   5   0   20.06    9.89
  -3   5  -1  482.26   32.87
   3   5   1  483.15   23.63
  -3   5  -1  463.66   25.79
   3   5   2  211.26   14.40
  -3   5  -2  280.00   25.79
  -3   5  -2  266.30   21.97
   3   5   2  230.75   18.53
   3   5   3    7.58    3.49
  -3   5  -3   16.16    3.12
  -3   5  -3   26.43   10.28
   3   5   3   22.76    8.19
  -3   5  -3   18.31   11.70
  -3   5  -4  306.53   27.95
  -3   5  -4  340.89   28.70
   3   5   4  341.73   24.89
  -3   5  -4  331.09   16.01
   3   5   4  322.17   16.22
   3   5   5  295.52   14.86
  -3   5  -5  321.40   28.89
  -3   5  -5  252.96   27.76
  -3   5  -5  293.01   17.54
   3   5   5  301.33   25.31
  -3   5  -5  316.06   14.58
  -3   5  -6   61.83    8.16
  -3   5  -6   64.47   15.71
  -3   5  -6   57.39   17.34
   3   5   6   49.35   12.85
  -3   5  -7    7.05    4.26
  -3   5  -7   21.88   15.26
   3   5   7    1.42    8.78
  -3   5  -7    9.52   12.10
  -3   5  -8  430.76   36.55
  -3   5  -8  353.37   38.52
  -3   5  -8  381.63   23.02
   3   5   8  383.03   32.80
  -3   5  -9  145.62   15.65
  -3   5  -9  171.84   30.00
   3   5   9  157.68   22.47
  -3   5 -10   -2.61    6.86
  -3   5 -10   14.52   16.98
   3   5  10    2.90    9.45
  -3   5 -11  127.73   17.13
  -3   5 -11  120.69   29.03
   3   5  11  147.94   25.18
  -3   5 -12  153.70   19.99
  -3   5 -12   90.86   27.73
   3   5  12  129.16   24.82
  -3   5 -13   29.73   19.21
   3   5  13    7.35   11.59
  -3   5 -13    8.85   10.02
  -3   5 -14   54.79   23.37
   3   5  14   86.53   22.56
   3   5  15   14.57   13.71
  -3   5 -15   39.35   27.08
  -3   6  17   57.86   21.55
   3   6 -17   65.99   19.17
   3   6 -17   83.73   21.28
   3   6 -16   28.34   18.06
  -3   6  16  -10.00   13.22
   3   6 -16   -0.32   11.65
  -3   6  15   96.05   24.61
   3   6 -15  135.00   23.86
   3   6 -15  153.96   26.59
  -3   6  14   57.51   18.25
   3   6 -14    9.12   12.97
   3   6 -14   44.09   15.66
  -3   6  14   48.71   18.19
  -3   6  13  120.39   25.70
   3   6 -13  115.08   21.67
   3   6 -13  125.31   21.79
  -3   6  12   25.57   16.97
   3   6 -12   36.31   13.64
   3   6 -12   42.21   16.02
  -3   6  11  200.71   28.75
   3   6 -11  201.26   25.31
   3   6 -11  222.85   27.53
  -3   6  10  154.99   25.25
   3   6 -10  138.04   21.87
   3   6 -10  163.69   22.04
  -3   6   9   38.40   16.25
   3   6  -9   32.26   12.89
   3   6  -9   33.93   12.73
  -3   6   8  154.14   24.30
   3   6  -8  191.25   22.44
   3   6  -8  166.29   21.42
  -3   6   7  502.27   38.77
   3   6  -7  511.76   34.10
  -3   6   6   33.42   14.26
   3   6  -6   20.75   11.29
   3   6  -6   22.67    3.52
   3   6  -5  173.71   11.90
  -3   6   5  178.48   23.98
   3   6  -5  188.36   20.89
   3   6  -4  480.35   22.48
   3   6  -4  530.50   32.89
  -3   6   4  464.23   35.28
  -3   6   3  594.85   38.72
   3   6  -3  562.27   33.90
  -3   6   3  549.42   20.40
  -3   6   2   18.37   13.28
  -3   6   2    6.88    1.78
  -3   6   2    6.96    2.65
   3   6  -2   13.49    9.00
  -3   6   1  155.68   10.96
  -3   6   1  155.26   21.66
   3   6  -1  134.32   11.14
   3   6  -1  183.60   20.31
  -3   6   1  128.82    5.59
  -3   6   0  285.74   18.06
   3   6   0  258.93   16.90
   3   6   0  265.95   23.99
  -3   6   0  274.59   26.95
  -3   6  -1   11.67   10.95
  -3   6  -1    6.50    6.16
   3   6   1   12.69    6.54
   3   6   1   12.29    9.70
  -3   6  -2  256.07   26.57
  -3   6  -2  266.05   22.42
   3   6   2  242.60   19.31
  -3   6  -3  363.61   30.83
  -3   6  -3  399.29   30.09
  -3   6  -3  314.81   11.11
   3   6   3  344.22   24.48
  -3   6  -4  543.30   37.57
  -3   6  -4  590.47   38.85
  -3   6  -4  512.64   12.60
   3   6   4  553.42   32.73
  -3   6  -4  552.13   19.39
  -3   6  -5    3.13    2.46
  -3   6  -5    0.10   11.21
  -3   6  -5   -1.92    2.76
  -3   6  -5    4.65   11.30
   3   6   5   -2.31    7.98
  -3   6  -6  236.86   27.17
   3   6   6  236.38   24.77
  -3   6  -6  229.74   13.75
  -3   6  -6  206.78   27.04
  -3   6  -7  149.80   12.81
  -3   6  -7  122.61   24.07
  -3   6  -7  167.85   24.93
   3   6   7  181.87   23.24
  -3   6  -8    9.23    5.12
  -3   6  -8   -0.24   11.53
   3   6   8   20.48   11.41
  -3   6  -8   -0.30   12.77
  -3   6  -9  104.92   13.48
  -3   6  -9  102.77   20.80
  -3   6  -9   93.49   22.66
   3   6   9  134.98   22.59
  -3   6 -10  250.95   21.44
  -3   6 -10  229.95   34.88
   3   6  10  207.61   28.26
  -3   6 -11   63.67   12.45
  -3   6 -11   85.42   25.33
   3   6  11   69.85   19.41
  -3   6 -12   16.92   19.25
   3   6  12   22.17   15.56
  -3   6 -13   56.35   24.73
   3   6  13   59.47   18.96
  -3   6 -14  121.34   30.83
   3   6  14  101.96   23.46
   3   7 -17   47.77   19.54
  -3   7  17   14.09   15.58
   3   7 -17   13.01   14.83
   3   7 -16   49.71   17.05
  -3   7  16   55.64   21.04
   3   7 -16   82.46   20.68
   3   7 -15   60.97   20.10
  -3   7  15   23.34   14.62
   3   7 -15   34.69   16.77
  -3   7  14   24.30   17.28
   3   7 -14   43.70   17.70
   3   7 -14    8.56   10.80
  -3   7  13   33.11   17.84
   3   7 -13   52.60   18.44
   3   7 -13   68.12   18.54
   3   7 -12   57.58   18.11
  -3   7  12   65.94   19.90
   3   7 -12   83.34   19.23
  -3   7  11   50.98   19.27
   3   7 -11   53.78   17.27
   3   7 -11   56.84   16.27
  -3   7  10   16.43   14.99
   3   7 -10   45.21   16.18
   3   7 -10   33.47   14.42
  -3   7   9   15.17   13.11
   3   7  -9   18.18   11.83
   3   7  -9   15.36   11.14
  -3   7   8   54.19   17.51
   3   7  -8   65.34   15.55
   3   7  -7    2.20    1.52
  -3   7   7    2.85   12.50
   3   7  -7   -6.79   10.10
  -3   7   6  110.99   20.83
   3   7  -6   86.31    8.43
   3   7  -6   81.59   16.07
   3   7  -5  505.97   23.07
  -3   7   5  535.36   40.46
   3   7  -5  571.13   35.89
   3   7  -4  125.82   13.85
  -3   7   4  164.89   24.61
   3   7  -4  144.03   18.87
   3   7  -3  132.37   15.43
  -3   7   3  121.22   10.32
   3   7  -3  117.56   17.57
  -3   7   3  159.37   23.55
  -3   7   2  243.86   27.50
   3   7  -2  224.18   23.66
  -3   7   2  229.39   12.02
  -3   7   1  434.74   35.59
  -3   7   1  448.37   18.53
   3   7  -1  503.55   33.92
  -3   7   1  435.40   12.78
  -3   7   0   37.77    7.76
   3   7   0   49.37    9.00
   3   7   0   51.92   13.91
  -3   7   0   20.91   11.91
  -3   7  -1  191.57   24.07
  -3   7  -1  231.91   19.54
   3   7   1  231.80   18.69
   3   7   1  241.08   24.56
  -3   7  -2  139.26   21.40
  -3   7  -2  123.02   16.49
   3   7   2  110.01   14.13
   3   7   2  154.97   20.48
  -3   7  -3    5.50   10.78
  -3   7  -3   11.35    9.14
   3   7   3    1.34    7.10
   3   7   3    7.37    9.54
  -3   7  -4  231.34   27.26
  -3   7  -4  246.08   12.67
  -3   7  -4  224.44   26.25
   3   7   4  249.14   23.26
  -3   7  -5   40.71    4.81
  -3   7  -5   60.18   16.33
  -3   7  -5   42.47   15.50
   3   7   5   46.89   12.26
  -3   7  -6  102.46   20.45
  -3   7  -6  105.58    8.98
  -3   7  -6  130.72   23.64
   3   7   6   88.32   16.87
  -3   7  -7   45.46    6.89
  -3   7  -7   33.49   13.88
  -3   7  -7   75.88   20.17
   3   7   7   28.40   12.28
  -3   7  -8   60.71    9.24
  -3   7  -8   56.07   16.12
  -3   7  -8   67.05   20.85
   3   7   8   33.23   13.75
  -3   7  -9  167.98   29.81
  -3   7  -9  158.81   25.51
   3   7   9  198.89   26.95
  -3   7 -10  -10.85   16.87
   3   7  10   13.80   11.25
  -3   7 -11   64.63   21.39
   3   7  11   12.81   13.51
   3   7  12  100.04   23.49
  -3   7 -12  100.22   27.44
  -3   7 -13  -44.17   22.94
   3   7  13   15.05   14.30
  -3   7 -14   17.82   17.77
   3   7  14   16.69   14.07
   3   8 -16    0.79   14.14
  -3   8  16   -3.02   16.89
   3   8 -16    0.81    9.30
  -3   8  15   86.91   24.93
   3   8 -15   84.80   23.54
   3   8 -15  115.42   24.07
  -3   8  14   25.78   18.71
   3   8 -14   14.53   14.90
   3   8 -14   15.29   10.65
   3   8 -13   -4.54   12.33
   3   8 -13   -3.75   13.12
   3   8 -12   -2.58   12.00
  -3   8  12   26.30   18.75
   3   8 -12    3.84   10.60
  -3   8  11   68.73   21.92
   3   8 -11  102.34   20.72
   3   8 -11  102.79   20.25
   3   8 -10  120.25   22.17
  -3   8  10  138.22   26.75
   3   8 -10  107.28   20.10
  -3   8   9   37.01   18.84
   3   8  -9   20.95   12.87
   3   8  -9   15.03    9.83
  -3   8   8  176.72   27.99
   3   8  -8  155.15   22.89
   3   8  -7  184.80   11.93
  -3   8   7  228.29   31.23
   3   8  -7  201.04   24.61
   3   8  -6   80.50   10.02
  -3   8   6   80.21   20.00
   3   8  -6   96.90   18.52
   3   8  -5  111.02   13.15
  -3   8   5  104.15   22.43
   3   8  -5  117.04   19.23
   3   8  -4  196.86   18.50
   3   8  -4  215.42   23.88
  -3   8   4  243.33   29.75
   3   8  -3  163.15   21.28
   3   8  -3  153.81   17.96
  -3   8   3  154.86   24.61
  -3   8   3  143.62    9.74
  -3   8   2   38.09   14.66
   3   8  -2   30.21   11.23
  -3   8   2   32.20    5.76
   3   8  -2   21.71   11.01
  -3   8   2   29.00    5.06
  -3   8   1  306.83   32.23
  -3   8   1  246.75   14.42
  -3   8   1  259.65   16.80
   3   8  -1  327.10   28.83
  -3   8   1  266.68   11.79
   3   8   0  149.32   20.59
  -3   8   0  128.36   21.40
  -3   8   0  144.12   14.21
  -3   8   0  140.57   13.78
  -3   8   0  121.10    5.63
  -3   8  -1   12.67    6.75
   3   8   1   10.97    7.23
  -3   8  -1   12.22    6.00
   3   8   1    3.62    9.05
  -3   8  -1   -6.47   12.65
  -3   8  -2   -1.94    6.46
  -3   8  -2    4.32    7.25
   3   8   2    6.97    6.94
  -3   8  -2   -4.70   11.98
   3   8   2   -4.41    9.39
  -3   8  -3  123.65   16.45
  -3   8  -3  130.68   22.73
   3   8   3  152.81   18.27
  -3   8  -3  149.01   20.12
   3   8   3  148.21   21.98
  -3   8  -4  295.28   30.71
  -3   8  -4  268.13   28.54
   3   8   4  287.04   25.85
   3   8   4  253.20   27.34
  -3   8  -5   12.13   12.58
  -3   8  -5   -1.33    9.66
   3   8   5    3.84    8.62
  -3   8  -6  166.32   25.39
  -3   8  -6  183.39   27.31
   3   8   6  146.63   21.09
  -3   8  -7  337.89   34.54
   3   8   7  274.18   29.91
  -3   8  -7  295.54   35.20
  -3   8  -8   61.00   18.91
  -3   8  -8   56.21   20.16
   3   8   8   37.32   15.19
  -3   8  -9   14.22   18.12
   3   8   9   24.69   13.54
  -3   8  -9   29.36   14.75
  -3   8 -10  111.85   26.45
   3   8  10   75.94   19.82
  -3   8 -10  111.71   23.45
  -3   8 -11   85.54   23.89
   3   8  11   83.96   19.92
  -3   8 -12   10.94   16.46
   3   8  12   -4.30   15.58
  -3   8 -13   67.52   28.04
   3   8  13   42.41   18.18
   3   9 -15   80.94   22.02
  -3   9  15   28.95   19.89
   3   9 -15   76.53   21.26
  -3   9  14   14.90   18.19
   3   9 -14   58.06   19.48
   3   9 -14   32.82   16.68
  -3   9  13   28.36   20.35
   3   9 -13   42.22   16.39
   3   9 -13   31.10   16.01
  -3   9  12   -4.70   17.07
   3   9 -12   23.19   16.77
   3   9 -12   20.33   15.14
  -3   9  11   -3.62   15.56
   3   9 -11   11.36   11.47
   3   9 -11    8.18   10.86
   3   9 -10   34.69   15.39
  -3   9  10   63.95   20.97
   3   9 -10   22.60   11.76
  -3   9   9   36.85   17.75
   3   9  -9   39.87   14.14
   3   9  -9   45.19   14.99
  -3   9   8   63.90   21.01
   3   9  -8   49.06   15.62
  -3   9   7   12.69   15.96
   3   9  -7    0.17   10.27
   3   9  -6    6.76    5.90
  -3   9   6    4.00   13.41
   3   9  -6   10.91   11.43
   3   9  -5  201.36   18.63
  -3   9   5  248.90   33.03
   3   9  -5  228.78   26.63
  -3   9   4  105.94   23.04
   3   9  -4   83.67   13.96
  -3   9   4   96.36    7.55
   3   9  -4   95.03   17.38
  -3   9   3    3.20   11.96
   3   9  -3   14.73    9.37
  -3   9   3   15.03    4.47
   3   9  -3   10.99   10.49
   3   9  -2  150.77   19.96
  -3   9   2  142.44   12.27
   3   9  -2  141.61   20.53
  -3   9   2  162.96   26.33
  -3   9   1   41.62   14.89
   3   9  -1   33.01   12.36
  -3   9   1   39.82    6.41
  -3   9   1   34.92    7.59
   3   9  -1   38.89   12.70
  -3   9   0   98.97   20.95
   3   9   0   63.33   16.15
  -3   9   0   65.33   10.48
  -3   9   0   93.22   12.05
   3   9   0   90.37   18.02
  -3   9  -1  121.49   21.87
  -3   9  -1   80.32   13.23
  -3   9  -1   87.87   12.90
   3   9   1   88.25   18.11
  -3   9  -2  163.38   25.75
  -3   9  -2  188.69   21.73
  -3   9  -2  165.34   18.19
   3   9   2  197.94   25.04
  -3   9  -3  253.93   26.74
   3   9   3  228.51   22.86
  -3   9  -3  237.50   22.37
   3   9   3  252.16   28.45
  -3   9  -3  297.46   32.95
  -3   9  -4   21.37   11.72
  -3   9  -4    5.24    7.19
   3   9   4   10.83    8.21
   3   9   4   -0.58   11.31
  -3   9  -4   19.87   14.70
  -3   9  -5  208.52   28.75
   3   9   5  201.78   24.42
  -3   9  -5  153.46   25.61
   3   9   5  157.14   24.02
  -3   9  -6   99.02   20.55
  -3   9  -6  133.66   24.68
   3   9   6  146.00   22.65
   3   9   6  126.29   22.44
  -3   9  -7   -0.74   10.91
  -3   9  -7   17.37   15.01
   3   9   7   10.75   12.46
  -3   9  -8  207.34   32.38
   3   9   8  178.59   26.22
  -3   9  -8  168.38   26.96
  -3   9  -9   67.47   20.38
  -3   9  -9   58.90   20.61
   3   9   9   92.39   21.08
  -3   9 -10   26.01   17.68
  -3   9 -10   -0.11   14.90
   3   9  10   18.93   13.34
  -3   9 -11  -18.03   19.53
   3   9  11   17.41   13.98
  -3   9 -12   14.29   17.03
   3   9  12   21.76   14.39
  -3  10  14   41.12   23.29
   3  10 -14   41.82   17.43
   3  10 -14   39.94   18.56
  -3  10  13   29.34   20.21
   3  10 -13   10.17   11.95
   3  10 -13   19.75   13.90
   3  10 -12   44.10   17.96
  -3  10  12   42.11   20.06
   3  10 -12   19.90   14.63
  -3  10  11   73.09   24.56
   3  10 -11   76.79   19.51
   3  10 -11  100.72   22.20
  -3  10  10  217.49   35.59
   3  10 -10  216.14   28.86
   3  10 -10  241.62   31.76
   3  10  -9   -0.48   10.81
  -3  10   9    5.98   16.39
   3  10  -9   -3.54   11.16
  -3  10   8  194.88   32.71
   3  10  -8  204.66   28.44
  -3  10   7  110.16   25.89
   3  10  -7  102.08   20.60
   3  10  -6   21.69    8.64
  -3  10   6   23.82   18.58
   3  10  -6   41.58   14.69
  -3  10   5   11.66   15.31
   3  10  -5    9.28    7.80
   3  10  -5    6.66   10.76
  -3  10   4  124.04   25.19
   3  10  -4  114.99   17.25
   3  10  -4  107.64   19.41
  -3  10   3   63.27   19.52
   3  10  -3   79.30   16.68
  -3  10   3   77.46    9.00
   3  10  -3  103.27   19.74
  -3  10   2   33.93   18.04
   3  10  -2   23.50   12.37
  -3  10   2   34.22    7.16
   3  10  -2   36.98   14.19
  -3  10   1  426.89   40.39
   3  10  -1  395.41   35.05
  -3  10   1  426.55   24.13
   3  10  -1  459.64   36.91
  -3  10   0  335.01   36.44
   3  10   0  309.32   32.35
  -3  10   0  369.39   23.48
  -3  10   0  318.15   22.43
   3  10   0  335.74   32.20
  -3  10  -1   34.09   16.60
   3  10   1   19.96   11.97
  -3  10  -1   18.04    8.63
  -3  10  -1   37.17    9.54
   3  10   1   37.54   14.40
  -3  10  -2   13.36   13.12
   3  10   2    7.21   13.54
   3  10   2   14.87   12.48
  -3  10  -2    3.08    6.89
  -3  10  -2    9.33    6.83
  -3  10  -3   20.06   15.35
  -3  10  -3   14.28    9.66
  -3  10  -3   26.69   10.76
   3  10   3   34.12   15.24
  -3  10  -4   27.93   17.88
  -3  10  -4   33.01   13.67
  -3  10  -4   40.36   12.27
   3  10   4   30.69   14.49
  -3  10  -5   -3.61   14.39
  -3  10  -5    6.02    9.98
   3  10   5   15.60   11.51
   3  10   5   -9.10   12.74
  -3  10  -6  111.49   23.04
  -3  10  -6   89.93   20.79
   3  10   6   97.16   19.79
   3  10   6  137.73   23.59
  -3  10  -7  217.76   30.91
  -3  10  -7  177.95   29.97
   3  10   7  166.87   25.77
   3  10   7  237.32   30.50
  -3  10  -8   54.38   21.08
   3  10   8   22.27   12.71
   3  10   8   16.39   13.86
  -3  10  -8   10.52   11.52
  -3  10  -9   88.86   23.12
  -3  10  -9   45.82   18.38
   3  10   9   69.82   19.93
  -3  10 -10  175.69   28.94
  -3  10 -10  121.81   29.25
   3  10  10  103.22   23.83
  -3  10 -11    5.99   13.18
  -3  10 -11  -20.59   18.42
   3  10  11  -14.95   13.18
   3  11 -13   32.93   16.40
   3  11 -13   22.06   13.63
   3  11 -12    9.70   14.20
  -3  11  12   13.73   15.73
   3  11 -12    3.34   13.12
   3  11 -11   18.43   12.63
  -3  11  11    3.85   18.76
   3  11 -11   -3.16   13.20
  -3  11  10  -10.40   16.27
   3  11 -10   13.23   13.27
   3  11 -10   21.80   16.23
   3  11  -9  111.06   21.89
  -3  11   9  152.66   31.48
   3  11  -9   83.34   20.17
  -3  11   8  149.38   30.67
   3  11  -8  233.28   30.30
  -3  11   7   -5.66   16.81
   3  11  -7   39.84   15.48
  -3  11   6   10.67   17.23
   3  11  -6    6.47   12.07
   3  11  -5   25.74    9.63
  -3  11   5   67.99   21.32
   3  11  -5   83.75   19.92
  -3  11   4   41.89   19.90
   3  11  -4   54.50   13.38
   3  11  -4   78.91   18.95
  -3  11   3   39.64   18.02
   3  11  -3   55.57   17.03
   3  11  -3   16.44   10.39
  -3  11   2  118.76   25.38
   3  11  -2  129.02   21.64
  -3  11   2  153.10   14.84
   3  11  -2  138.11   22.67
  -3  11   1  127.51   26.03
   3  11  -1  102.89   20.10
  -3  11   1  126.70   14.18
   3  11  -1  105.18   19.84
   3  11   0   72.58   19.02
  -3  11   0   67.11   12.11
   3  11   0   88.28   19.84
  -3  11   0   52.28   19.11
  -3  11  -1  158.64   28.80
   3  11   1  122.04   24.35
  -3  11  -1  166.88   18.94
   3  11   1  202.40   26.95
  -3  11  -2  275.60   26.93
  -3  11  -2  273.17   34.75
   3  11   2  284.22   35.18
  -3  11  -2  225.02   22.71
   3  11   2  289.75   31.49
   3  11   3   -3.11   16.42
  -3  11  -3   28.85   16.72
  -3  11  -3   15.55   11.55
  -3  11  -3   10.26    9.02
   3  11   3    1.85   12.46
  -3  11  -4   51.30   19.21
   3  11   4   27.95   18.16
  -3  11  -4   24.52   13.55
  -3  11  -4   25.66   11.46
   3  11   4    6.57   10.97
  -3  11  -5   34.93   17.33
  -3  11  -5   18.83   12.06
  -3  11  -5   25.42   12.39
   3  11   5   27.43   16.45
  -3  11  -6   42.81   17.88
[truncated: 319,643 more chars]
