# Supplementary material for: Crystal structure of aqua­(2-{[2-({2-[bis­(carboxyl­ato-κO-meth­yl)amino-κN]eth­yl}(carboxyl­ato-κO-meth­yl)amino-κN)eth­yl](carb­oxy­meth­yl)aza­niumyl}acetato)­gallium(III) trihydrate
Source: Acta Crystallogr E Crystallogr Commun. 2018 Jul 6;74(Pt 8):1054–7. doi: 10.1107/S2056989018009428 (PMC6073008; doi:10.1107/S2056989018009428)
Supplement: Supplementary file 2 [file e-74-01054-Isup2.hkl]

data_I                                                                          
_shelx_title ' ptan17pt1_s1603_a.res in P2(1)'                                  
_shelx_refln_list_code          4                                               
_shelx_F_calc_maximum      125.15                                               
_exptl_crystal_F_000       552.00                                               
_reflns_d_resolution_high  0.7001                                               
                                                                                
loop_                                                                           
 _space_group_symop_operation_xyz                                               
 'x, y, z'                                                                      
 '-x, y+1/2, -z'                                                                
                                                                                
_cell_length_a     7.1477                                                       
_cell_length_b    11.0616                                                       
_cell_length_c    13.3460                                                       
_cell_angle_alpha  90.000                                                       
_cell_angle_beta  104.929                                                       
_cell_angle_gamma  90.000                                                       
                                                                                
_shelx_F_squared_multiplier     1.000                                           
                                                                                
loop_                                                                           
 _refln_index_h                                                                 
 _refln_index_k                                                                 
 _refln_index_l                                                                 
 _refln_F_squared_calc                                                          
 _refln_F_squared_meas                                                          
 _refln_F_squared_sigma                                                         
 _refln_observed_status                                                         
   1 -15   0        141.41        187.40        39.20 o                         
   2 -15   0          3.81         -0.79        27.60 o                         
   3 -15   0        123.65         83.26        32.45 o                         
   0 -14   0        242.78        173.76        46.09 o                         
   1 -14   0        132.29        145.56        34.56 o                         
   2 -14   0         40.85         22.71        26.10 o                         
   3 -14   0        292.48        292.83        58.41 o                         
   4 -14   0         83.09         67.13        45.44 o                         
   1 -13   0         14.96        -16.05        27.86 o                         
   2 -13   0        285.75        285.58        40.15 o                         
   3 -13   0         74.51         27.53        26.44 o                         
   4 -13   0        636.62        646.53       128.64 o                         
   5 -13   0         57.07        102.14        40.10 o                         
   0 -12   0        296.58        232.81        76.51 o                         
   1 -12   0          4.73        -19.60        19.60 o                         
   2 -12   0        490.08        539.33        49.41 o                         
   3 -12   0        842.76        917.97        62.53 o                         
   4 -12   0        236.84        185.37        92.08 o                         
   5 -12   0        515.74        467.22        59.39 o                         
   6 -12   0        343.88        218.55        57.77 o                         
   1 -11   0        413.18        426.94        34.71 o                         
   2 -11   0        264.16        275.48        27.69 o                         
   3 -11   0        235.44        209.72        34.44 o                         
   4 -11   0        821.94        786.63       105.53 o                         
   5 -11   0        362.56        384.89        53.56 o                         
   6 -11   0        380.95        450.03        75.80 o                         
   7 -11   0        334.00        453.81        74.83 o                         
   0 -10   0       1646.93       1551.32        89.76 o                         
   1 -10   0        506.92        478.74        37.65 o                         
   2 -10   0        139.85         91.88        18.58 o                         
   3 -10   0       1339.22       1317.29        66.25 o                         
   4 -10   0        276.99        381.36       133.38 o                         
   5 -10   0       1513.45       1515.49        91.68 o                         
   6 -10   0        623.13        546.76        78.14 o                         
   7 -10   0         21.89        -43.15        43.15 o                         
   1  -9   0       2052.76       2080.12        69.16 o                         
   2  -9   0       1025.53       1002.22        41.46 o                         
   3  -9   0        395.49        383.26        37.76 o                         
   4  -9   0        600.11        676.33        59.67 o                         
   5  -9   0         30.78         30.11        23.74 o                         
   6  -9   0        117.99         92.00        34.84 o                         
   7  -9   0        592.21        568.88        65.21 o                         
   8  -9   0         55.66         48.42        27.76 o                         
   0  -8   0       2573.26       2732.26       103.50 o                         
   1  -8   0         19.18          9.70        14.74 o                         
   2  -8   0        705.33        683.38        32.23 o                         
   3  -8   0        573.59        552.21        36.29 o                         
   4  -8   0        159.47        143.24        34.19 o                         
   5  -8   0       1145.93       1146.34        63.84 o                         
   6  -8   0       1789.06       1854.70        80.65 o                         
   7  -8   0        166.57        221.81        52.97 o                         
   8  -8   0        314.94        311.04        46.04 o                         
   1  -7   0       1849.92       1820.59        55.17 o                         
   2  -7   0       2151.48       2138.48        58.79 o                         
   3  -7   0        156.45        140.19        21.37 o                         
   4  -7   0        272.98        276.66        38.31 o                         
   5  -7   0        433.23        457.54        40.34 o                         
   6  -7   0         86.11         76.01        23.83 o                         
   7  -7   0        939.89        960.84        75.08 o                         
   8  -7   0         35.03         25.54        25.46 o                         
   0  -6   0        765.49        760.47        49.76 o                         
   1  -6   0        242.30        236.08        18.16 o                         
   2  -6   0       1121.91       1077.31        25.15 o                         
   3  -6   0       1170.71       1147.48        45.59 o                         
   4  -6   0         84.02        105.46        23.38 o                         
   5  -6   0        396.13        420.43        52.66 o                         
   6  -6   0        349.15        367.31        35.17 o                         
   7  -6   0        195.93        181.14        32.74 o                         
   8  -6   0        231.40        198.24        37.31 o                         
   9  -6   0         58.96         53.42        35.52 o                         
   1  -5   0       1071.23       1088.78        27.63 o                         
   2  -5   0       2608.99       2587.26        45.46 o                         
   3  -5   0         55.22         65.75        12.32 o                         
   4  -5   0        997.27       1018.15        47.77 o                         
   5  -5   0         28.59         34.96        16.62 o                         
   6  -5   0         74.06         83.62        21.25 o                         
   7  -5   0        640.29        657.91        50.41 o                         
   8  -5   0         97.23         93.06        27.05 o                         
   9  -5   0        100.64         54.91        34.12 o                         
   0  -4   0       4044.06       3941.73        96.61 o                         
   1  -4   0        400.27        397.71        14.06 o                         
   2  -4   0       1542.51       1639.87        31.67 o                         
   3  -4   0       1741.05       1781.43        42.93 o                         
   4  -4   0        279.10        286.08        26.18 o                         
   5  -4   0        355.99        326.57        28.43 o                         
   6  -4   0        225.18        214.30        23.71 o                         
   7  -4   0         98.32         91.48        26.29 o                         
   8  -4   0        344.16        378.58        46.93 o                         
   9  -4   0         49.47         39.93        33.85 o                         
   1  -3   0        604.32        590.17        13.60 o                         
   2  -3   0        707.86        721.14        21.04 o                         
   3  -3   0       2170.72       2287.64        36.78 o                         
   4  -3   0       1017.47       1028.51        42.58 o                         
   5  -3   0        887.74        894.40        39.36 o                         
   6  -3   0        137.30        127.14        13.73 o                         
   7  -3   0        862.77        878.30        53.26 o                         
   8  -3   0        207.35        238.84        37.93 o                         
   9  -3   0        134.74        134.29        35.61 o                         
   0  -2   0      15663.19      15456.50       140.38 o                         
   1  -2   0       4105.81       4223.36        35.05 o                         
   2  -2   0        973.30        989.23        22.62 o                         
   3  -2   0       2963.27       3109.29        43.73 o                         
   4  -2   0        575.79        607.79        31.40 o                         
   5  -2   0       2574.96       2675.03        57.09 o                         
   6  -2   0        292.12        282.67        20.85 o                         
   7  -2   0        222.07        182.83        26.79 o                         
   8  -2   0        170.62        158.14        36.68 o                         
   9  -2   0        168.96        160.55        35.30 o                         
   1  -1   0       6143.76       6057.01        63.27 o                         
   2  -1   0       1572.76       1758.95        23.04 o                         
   3  -1   0       2937.48       3209.81        40.72 o                         
   4  -1   0       3779.05       3854.29        50.41 o                         
   5  -1   0        375.15        410.15        20.69 o                         
   6  -1   0        216.36        207.19        23.91 o                         
   7  -1   0       2011.54       1897.68        63.97 o                         
   8  -1   0        264.49        275.31        37.45 o                         
   9  -1   0        214.78        213.04        48.26 o                         
   2   0   0       1339.65       1273.47        19.77 o                         
   3   0   0        585.78        577.64        18.49 o                         
   4   0   0          5.54         11.66         7.50 o                         
   5   0   0         52.70         53.82        11.09 o                         
   6   0   0        307.54        264.41        24.99 o                         
   7   0   0        534.16        508.83        33.98 o                         
   8   0   0        739.90        761.70        54.07 o                         
   9   0   0        234.34        218.31        43.37 o                         
   1   1   0       5944.24       5755.30        83.00 o                         
   2   1   0       1324.88       1441.44        21.88 o                         
   3   1   0       2997.20       3170.16        51.30 o                         
   4   1   0       3815.22       3862.51        62.14 o                         
   5   1   0        434.54        437.40        30.55 o                         
   6   1   0        212.46        194.93        19.74 o                         
   7   1   0       2174.39       2233.50        61.29 o                         
   8   1   0        246.36        267.11        34.55 o                         
   9   1   0        186.47        140.15        39.78 o                         
   0   2   0      15234.83      14837.74       133.18 o                         
   1   2   0       4038.10       4111.65        34.52 o                         
   2   2   0        998.76       1003.21        25.21 o                         
   3   2   0       3211.15       3282.39        44.62 o                         
   4   2   0        628.33        619.31        30.41 o                         
   5   2   0       2436.32       2460.90        59.79 o                         
   6   2   0        311.02        376.54        28.68 o                         
   7   2   0        219.08        186.71        19.90 o                         
   8   2   0        131.63        110.49        48.14 o                         
   9   2   0        139.22        148.48        57.97 o                         
   1   3   0        611.24        591.08        14.30 o                         
   2   3   0        806.52        784.33        22.06 o                         
   3   3   0       2211.60       2309.37        49.70 o                         
   4   3   0        832.06        780.24        37.91 o                         
   5   3   0        980.75        972.65        35.91 o                         
   6   3   0        140.03        118.16        17.80 o                         
   7   3   0        854.77        881.53        45.39 o                         
   8   3   0        215.74        225.87        39.17 o                         
   9   3   0        168.63        122.26        40.74 o                         
   0   4   0       4460.43       4340.23        56.33 o                         
   1   4   0        473.94        478.52        16.92 o                         
   2   4   0       1687.27       1755.03        33.83 o                         
   3   4   0       1476.51       1498.62        39.14 o                         
   4   4   0        293.81        310.02        28.21 o                         
   5   4   0        249.99        231.45        27.34 o                         
   6   4   0         99.84         76.73        24.21 o                         
   7   4   0         99.48         71.47        23.32 o                         
   8   4   0        345.57        290.41        38.51 o                         
   9   4   0        107.29        136.09        37.31 o                         
   1   5   0        751.97        766.43        27.47 o                         
   2   5   0       2507.76       2412.74        36.16 o                         
   3   5   0         75.62         74.27        14.63 o                         
   4   5   0       1068.57        989.87        42.91 o                         
   5   5   0         56.87         65.64        17.35 o                         
   6   5   0         73.44         47.66        22.86 o                         
   7   5   0        631.86        629.94        47.51 o                         
   8   5   0         94.14        148.79        30.83 o                         
   9   5   0         86.57         18.37        48.88 o                         
   0   6   0       1057.40       1062.38        44.88 o                         
   1   6   0        324.08        332.85        23.41 o                         
   2   6   0        982.59        964.02        39.36 o                         
   3   6   0       1196.84       1164.44        43.61 o                         
   4   6   0         75.24         55.20        15.80 o                         
   5   6   0        472.47        483.30        34.92 o                         
   6   6   0        314.19        270.64        29.67 o                         
   7   6   0        197.55        192.93        29.89 o                         
   8   6   0        144.91        199.09        87.43 o                         
   9   6   0         84.59         97.84        57.41 o                         
   1   7   0       1699.07       1730.65        42.32 o                         
   2   7   0       2072.38       2086.36        51.49 o                         
   3   7   0        188.86        178.23        26.39 o                         
   4   7   0        218.70        237.17        25.01 o                         
   5   7   0        403.81        422.40        33.00 o                         
   6   7   0         53.96         42.48        17.32 o                         
   7   7   0        949.77        989.82        99.00 o                         
   8   7   0         52.47         72.10        46.44 o                         
   0   8   0       2781.43       2832.07       106.20 o                         
   1   8   0          3.59          7.12        15.51 o                         
   2   8   0        628.88        596.93        29.26 o                         
   3   8   0        639.61        550.72        24.12 o                         
   4   8   0        166.04        145.26        24.92 o                         
   5   8   0       1180.43       1133.10        69.77 o                         
   6   8   0       1728.40       1837.37        86.42 o                         
   7   8   0        167.20        148.26        89.10 o                         
   8   8   0        319.92        473.79        82.01 o                         
   1   9   0       1984.50       1910.48        66.50 o                         
   2   9   0       1053.78       1023.38        52.94 o                         
   3   9   0        372.17        349.49        31.09 o                         
   4   9   0        610.83        625.11        74.69 o                         
   5   9   0         27.87         59.33        25.79 o                         
   6   9   0         92.18         73.88        46.29 o                         
   7   9   0        570.17        591.16        86.06 o                         
   8   9   0         42.07         82.44        48.34 o                         
   0  10   0       1584.80       1544.83       146.15 o                         
   1  10   0        422.42        367.05        34.30 o                         
   2  10   0        189.70        190.29        28.31 o                         
   3  10   0       1449.39       1447.37        53.33 o                         
   4  10   0        290.03        290.37        46.32 o                         
   5  10   0       1501.02       1602.96       121.43 o                         
   6  10   0        562.36        537.97        80.60 o                         
   7  10   0         21.78        -15.67        45.76 o                         
   1  11   0        344.13        363.77        37.66 o                         
   2  11   0        311.48        318.42        35.27 o                         
   3  11   0        253.49        302.47        35.20 o                         
   4  11   0        758.36        698.58        67.41 o                         
   5  11   0        439.87        472.28        59.48 o                         
   6  11   0        393.09        407.35        73.06 o                         
   7  11   0        392.96        557.84        90.05 o                         
   0  12   0        187.88        210.72        45.05 o                         
   1  12   0          7.50        -17.44        21.33 o                         
   2  12   0        611.20        631.51        48.15 o                         
   3  12   0        794.71        747.42        52.14 o                         
   4  12   0        245.83        297.47        53.63 o                         
   5  12   0        467.59        401.57        72.96 o                         
   6  12   0        266.12        257.79        94.46 o                         
   1  13   0         41.60         73.61        24.99 o                         
   2  13   0        363.92        420.26        42.76 o                         
   3  13   0         77.77         -1.67        41.87 o                         
   4  13   0        586.51        743.09        72.71 o                         
   5  13   0         66.69        -43.11        43.11 o                         
   0  14   0        223.68        240.95        50.89 o                         
   1  14   0        109.56        123.46        29.86 o                         
   2  14   0         19.11         14.88        33.36 o                         
   3  14   0        297.06        276.77        48.18 o                         
   4  14   0         73.89        119.40        44.05 o                         
   1  15   0        119.87        147.16        41.35 o                         
   2  15   0          5.05         12.44        35.70 o                         
   3  15   0        114.47        109.46        40.64 o                         
  -3 -15   1         82.67         77.34        32.83 o                         
  -2 -15   1        141.27        164.54        37.06 o                         
  -1 -15   1         90.44        127.24        32.51 o                         
   0 -15   1        154.77        190.84        52.14 o                         
   1 -15   1        261.83        306.96        44.01 o                         
   2 -15   1         95.24         83.24        31.54 o                         
  -4 -14   1        181.18        186.87        46.97 o                         
  -3 -14   1        349.00        311.79        42.76 o                         
  -2 -14   1         13.59         43.08        25.47 o                         
  -1 -14   1        194.29        242.82        40.97 o                         
   0 -14   1         22.26         39.67        40.20 o                         
   1 -14   1         49.26          5.03        27.68 o                         
   2 -14   1        303.86        390.15        47.08 o                         
   3 -14   1         60.44         15.14        28.73 o                         
   4 -14   1        131.76        204.16        60.48 o                         
  -5 -13   1        245.56        222.97        50.03 o                         
  -4 -13   1         82.94         67.20        35.20 o                         
  -3 -13   1        286.00        225.69        43.36 o                         
  -2 -13   1        719.18        770.83        60.16 o                         
  -1 -13   1         72.06         53.39        21.02 o                         
   0 -13   1        183.06        207.30        32.75 o                         
   1 -13   1        171.82        178.60        35.63 o                         
   2 -13   1         45.70         42.21        26.20 o                         
   3 -13   1        547.61        613.46        56.36 o                         
   4 -13   1        181.48        105.55       125.87 o                         
   5 -13   1         17.14        -39.20        45.92 o                         
  -6 -12   1        343.02        469.11        83.97 o                         
  -5 -12   1         49.19         66.87        35.43 o                         
  -4 -12   1        496.73        568.15        64.27 o                         
  -3 -12   1        261.42        229.92        36.95 o                         
  -2 -12   1         78.10         68.95        26.98 o                         
  -1 -12   1        377.34        485.58        42.10 o                         
   0 -12   1        434.11        366.34        38.61 o                         
   1 -12   1        123.82        127.03        23.36 o                         
   2 -12   1       1114.95       1129.98        68.01 o                         
   3 -12   1        185.06        219.73        36.47 o                         
   4 -12   1        224.97        221.48        57.97 o                         
   5 -12   1        162.58         61.41        40.73 o                         
   6 -12   1         37.11         28.59        44.81 o                         
  -7 -11   1        203.36        258.69        76.20 o                         
  -6 -11   1          7.93         18.47        40.18 o                         
  -5 -11   1        494.05        622.32        65.98 o                         
  -4 -11   1         30.48          3.48        29.36 o                         
  -3 -11   1        559.60        560.08        49.24 o                         
  -2 -11   1        791.71        777.06        43.09 o                         
  -1 -11   1          1.58         -6.39        19.01 o                         
   0 -11   1       1282.98       1284.63        61.76 o                         
   1 -11   1        461.69        442.97        35.26 o                         
   2 -11   1         23.25         15.93        22.81 o                         
   3 -11   1        704.29        680.60        53.59 o                         
   4 -11   1        402.18        444.38        71.29 o                         
   5 -11   1        121.32        112.29        40.56 o                         
   6 -11   1        103.23         47.65        75.73 o                         
  -7 -10   1        185.70        164.66        55.05 o                         
  -6 -10   1        689.87        647.69        65.23 o                         
  -5 -10   1         29.43         36.40        33.16 o                         
  -4 -10   1        741.90        848.96        70.77 o                         
  -3 -10   1       2007.40       2001.39        81.24 o                         
  -2 -10   1        168.12        132.15        20.49 o                         
  -1 -10   1       1385.82       1299.42        57.98 o                         
   0 -10   1        817.03        857.01        48.48 o                         
   1 -10   1        603.19        667.34        39.22 o                         
   2 -10   1        413.04        445.70        30.70 o                         
   3 -10   1        109.59         94.03        26.31 o                         
   4 -10   1        402.16        434.29        59.70 o                         
   5 -10   1        981.12       1087.92        68.41 o                         
   6 -10   1         53.27        103.67        37.01 o                         
   7 -10   1         66.96        129.81        38.11 o                         
  -8  -9   1        514.55        545.29        79.95 o                         
  -7  -9   1        424.37        495.64        72.05 o                         
  -6  -9   1        144.63        123.51        35.84 o                         
  -5  -9   1        413.02        310.43        45.91 o                         
  -4  -9   1        115.17        137.92        41.92 o                         
  -3  -9   1         87.77         79.54        24.35 o                         
  -2  -9   1       1586.65       1630.54        53.17 o                         
  -1  -9   1          3.47          3.43        15.98 o                         
   0  -9   1       2164.91       2251.99        71.52 o                         
   1  -9   1       2790.13       2837.83        71.75 o                         
   2  -9   1       1009.64        982.64        52.28 o                         
   3  -9   1        442.62        442.89        35.97 o                         
   4  -9   1        252.53        307.82        44.81 o                         
   5  -9   1         79.56         61.62        25.30 o                         
   6  -9   1        390.92        397.67        53.11 o                         
   7  -9   1        455.26        384.19        49.41 o                         
  -8  -8   1        130.43        115.90        42.77 o                         
  -7  -8   1        245.97        243.72        54.91 o                         
  -6  -8   1        847.60        819.58        56.44 o                         
  -5  -8   1        498.01        439.29        42.72 o                         
  -4  -8   1        914.59        936.54        79.93 o                         
  -3  -8   1       1271.35       1215.43        63.14 o                         
  -2  -8   1         74.48         54.12        14.73 o                         
  -1  -8   1       1691.92       1738.66        58.99 o                         
   0  -8   1       1346.36       1301.87        51.83 o                         
   1  -8   1          3.99          7.30        13.68 o                         
   2  -8   1       1885.56       1947.08        55.72 o                         
   3  -8   1         16.47         -8.74        18.71 o                         
   4  -8   1        361.14        344.91        43.65 o                         
   5  -8   1       1673.26       1640.00        74.49 o                         
   6  -8   1         59.24         21.14        26.20 o                         
   7  -8   1         78.90         95.46        33.40 o                         
   8  -8   1         28.30         15.48        34.67 o                         
  -8  -7   1        403.23        468.43        52.04 o                         
  -7  -7   1        606.80        581.08        59.92 o                         
  -6  -7   1         73.91         66.61        24.68 o                         
  -5  -7   1        649.80        635.70        47.23 o                         
  -4  -7   1        271.46        333.32        36.21 o                         
  -3  -7   1       1825.34       1793.12        44.85 o                         
  -2  -7   1       2370.74       2351.02        42.52 o                         
  -1  -7   1        753.17        788.18        38.07 o                         
   0  -7   1        755.97        679.73        49.04 o                         
   1  -7   1       1759.54       1829.20        62.42 o                         
   2  -7   1        662.87        691.30        35.94 o                         
   3  -7   1        993.32       1064.35        45.67 o                         
   4  -7   1        359.28        306.44        39.25 o                         
   5  -7   1         89.63        106.18        25.14 o                         
   6  -7   1       1440.19       1517.02        86.43 o                         
   7  -7   1         69.72         71.78        29.11 o                         
   8  -7   1        283.64        240.49        50.15 o                         
  -9  -6   1        264.02        260.57        58.83 o                         
  -8  -6   1          3.34         23.91        24.09 o                         
  -7  -6   1        684.90        649.59        65.57 o                         
  -6  -6   1        774.18        673.81        46.82 o                         
  -5  -6   1        319.68        342.62        34.63 o                         
  -4  -6   1       1024.29        983.86        39.30 o                         
  -3  -6   1        839.90        785.48        28.03 o                         
  -2  -6   1        862.90        876.59        26.08 o                         
  -1  -6   1       1500.98       1455.75        41.45 o                         
   0  -6   1        751.91        724.63        34.28 o                         
   1  -6   1       1321.91       1413.24        40.08 o                         
   2  -6   1       2249.02       2284.67        63.63 o                         
   3  -6   1        111.88         92.08        19.79 o                         
   4  -6   1        903.58        891.88        69.19 o                         
   5  -6   1        294.52        317.83        31.19 o                         
   6  -6   1        619.92        539.49        62.73 o                         
   7  -6   1        597.96        540.75        48.73 o                         
   8  -6   1         63.17        189.45        47.67 o                         
  -9  -5   1         84.05        124.21        40.79 o                         
  -8  -5   1        425.18        469.29        46.33 o                         
  -7  -5   1        422.66        447.63        50.50 o                         
  -6  -5   1         27.41         32.72        17.69 o                         
  -5  -5   1        382.61        427.46        44.74 o                         
  -4  -5   1        401.80        405.97        25.41 o                         
  -3  -5   1       1675.88       1669.49        40.24 o                         
  -2  -5   1       1887.61       1864.44        30.73 o                         
  -1  -5   1       3741.57       3946.24        50.80 o                         
   0  -5   1        545.28        526.78        27.44 o                         
   1  -5   1       1097.96       1072.71        26.37 o                         
   2  -5   1        850.34        829.84        31.30 o                         
   3  -5   1       2301.96       2184.67        61.11 o                         
   4  -5   1       1597.23       1548.49        57.22 o                         
   5  -5   1        523.95        527.94        35.36 o                         
   6  -5   1        373.50        410.67        39.17 o                         
   7  -5   1        500.46        555.87        47.59 o                         
   8  -5   1         54.82         79.49        38.57 o                         
   9  -5   1        427.96        392.12        59.25 o                         
  -9  -4   1        185.10        189.99        37.16 o                         
  -8  -4   1         67.01         33.24        38.91 o                         
  -7  -4   1         50.07         60.98        23.67 o                         
  -6  -4   1        698.31        667.77        23.62 o                         
  -5  -4   1         14.15         -2.21        15.80 o                         
  -4  -4   1        594.11        586.54        25.81 o                         
  -3  -4   1       2987.34       3079.70        48.64 o                         
  -2  -4   1       1234.17       1203.28        25.36 o                         
  -1  -4   1        125.29        108.62         9.05 o                         
   0  -4   1        587.73        585.62        17.51 o                         
   1  -4   1          2.79          2.00         6.50 o                         
   2  -4   1       1746.84       1683.26        35.60 o                         
   3  -4   1        572.24        599.69        40.38 o                         
   4  -4   1       1144.69       1156.18        45.47 o                         
   5  -4   1        602.19        579.31        38.45 o                         
   6  -4   1         16.39         10.17        19.27 o                         
   7  -4   1        822.83        780.83        52.00 o                         
   8  -4   1        245.25        292.38        54.27 o                         
   9  -4   1         61.75          8.68        31.10 o                         
  -9  -3   1        256.60        193.02        37.55 o                         
  -8  -3   1        257.68        261.91        31.84 o                         
  -7  -3   1        442.55        388.79        38.04 o                         
  -6  -3   1        494.92        503.81        26.67 o                         
  -5  -3   1        558.03        558.54        25.97 o                         
  -4  -3   1        272.05        295.35        14.25 o                         
  -3  -3   1       3215.32       3157.30        43.78 o                         
  -2  -3   1       5948.14       5974.64        66.86 o                         
  -1  -3   1       2294.69       2212.98        28.84 o                         
   0  -3   1        427.09        432.50        13.70 o                         
   1  -3   1       2000.96       1985.36        30.73 o                         
   2  -3   1        123.12        127.16        10.99 o                         
   3  -3   1       2349.02       2311.30        49.28 o                         
   4  -3   1       1283.91       1266.44        46.76 o                         
   5  -3   1       1525.41       1463.90        32.93 o                         
   6  -3   1        859.49        875.71        54.77 o                         
   7  -3   1         50.86         51.83        19.37 o                         
   8  -3   1         80.20         84.18        29.22 o                         
   9  -3   1        472.50        619.09        60.78 o                         
  -9  -2   1       1010.18       1016.89        68.53 o                         
  -8  -2   1        114.81         98.44        22.94 o                         
  -7  -2   1        205.04        228.52        22.08 o                         
  -6  -2   1       1319.82       1427.96        48.17 o                         
  -5  -2   1          1.90          0.57         9.08 o                         
  -4  -2   1        434.92        441.59        20.90 o                         
  -3  -2   1        322.08        338.76        13.43 o                         
  -2  -2   1        806.13        870.30        14.20 o                         
  -1  -2   1       7598.29       7888.58        52.18 o                         
   0  -2   1       2232.38       2236.02        25.29 o                         
   1  -2   1        736.36        796.34        16.68 o                         
   2  -2   1       1939.53       1867.35        32.37 o                         
   3  -2   1       1731.83       1769.07        29.93 o                         
   4  -2   1        788.05        793.65        24.49 o                         
   5  -2   1       1749.72       1645.92        54.09 o                         
   6  -2   1         74.09         70.86        17.42 o                         
   7  -2   1       1998.33       1987.64        81.09 o                         
   8  -2   1        307.67        293.27        40.32 o                         
   9  -2   1        124.96        177.51        36.29 o                         
  -9  -1   1         40.63         45.89        26.15 o                         
  -8  -1   1        436.02        460.36        36.86 o                         
  -7  -1   1        346.07        322.93        29.70 o                         
  -6  -1   1        477.82        516.90        27.54 o                         
  -5  -1   1       2882.99       2962.11        55.81 o                         
  -4  -1   1        122.32        113.11        12.00 o                         
  -3  -1   1       2723.55       2825.75        37.68 o                         
  -2  -1   1       7619.88       7688.79        49.12 o                         
  -1  -1   1        121.32        131.71         8.57 o                         
   1  -1   1       1986.97       1850.31        22.40 o                         
   2  -1   1        340.22        336.76        15.27 o                         
   3  -1   1        772.21        681.87        18.97 o                         
   4  -1   1       4621.27       4777.14        68.23 o                         
   5  -1   1        851.71        899.57        33.86 o                         
   6  -1   1       2588.45       2672.10        69.35 o                         
   7  -1   1        253.78        229.69        25.33 o                         
   8  -1   1         13.46         50.70        26.55 o                         
   9  -1   1        335.57        402.56        46.76 o                         
  -9   0   1       1043.75       1134.53        82.60 o                         
  -8   0   1         25.64         17.32        18.11 o                         
  -7   0   1        742.44        726.60        40.10 o                         
  -6   0   1       2883.32       3066.82        67.15 o                         
  -5   0   1        100.74         94.78        12.52 o                         
  -4   0   1        761.29        811.13        27.23 o                         
  -3   0   1        668.55        670.86        20.62 o                         
  -2   0   1       1344.57       1353.39        22.01 o                         
   1   0   1        260.69        275.79        17.05 o                         
   2   0   1       1150.33       1133.40        22.60 o                         
   3   0   1        996.10        933.73        22.11 o                         
   4   0   1       2263.64       2334.64        41.90 o                         
   5   0   1       5092.95       5235.26        84.97 o                         
   6   0   1        106.88        109.26        17.73 o                         
   7   0   1        454.79        437.76        31.33 o                         
   8   0   1        812.29        859.60        58.53 o                         
   9   0   1        174.67        195.00        47.47 o                         
  -9   1   1         26.72         40.84        29.85 o                         
  -8   1   1        405.88        457.40        41.16 o                         
  -7   1   1        408.85        416.04        28.66 o                         
  -6   1   1        492.53        491.51        32.24 o                         
  -5   1   1       2607.76       2789.02        56.32 o                         
  -4   1   1        146.45        124.33        12.34 o                         
  -3   1   1       2673.52       2755.50        35.02 o                         
  -2   1   1       8137.79       8163.70        47.80 o                         
  -1   1   1        103.26        108.13         6.87 o                         
   1   1   1       2123.18       2027.13        23.62 o                         
   2   1   1        339.52        333.64        14.02 o                         
   3   1   1        794.52        811.70        36.28 o                         
   4   1   1       4771.12       4884.31        80.64 o                         
   5   1   1        779.23        805.05        31.27 o                         
   6   1   1       2579.83       2662.62        60.13 o                         
   7   1   1        205.01        212.60        30.34 o                         
   8   1   1         10.36        -21.71        22.60 o                         
   9   1   1        336.42        341.26        51.06 o                         
  -9   2   1        868.31        982.56        72.48 o                         
  -8   2   1        135.02        178.68        27.97 o                         
  -7   2   1        219.36        241.08        24.25 o                         
  -6   2   1       1312.75       1361.76        50.95 o                         
  -5   2   1          2.12         10.69        10.39 o                         
  -4   2   1        416.05        395.24        22.79 o                         
  -3   2   1        509.44        505.49        18.27 o                         
  -2   2   1        725.57        797.55        17.54 o                         
  -1   2   1       7889.97       7995.31        77.84 o                         
   0   2   1       2022.05       2033.15        31.82 o                         
   1   2   1        594.33        656.96        15.80 o                         
   2   2   1       1827.32       1778.45        26.92 o                         
   3   2   1       1707.56       1761.42        39.29 o                         
   4   2   1        679.45        679.51        24.93 o                         
   5   2   1       1677.24       1678.92        42.86 o                         
   6   2   1         63.07         58.65        12.53 o                         
   7   2   1       2195.81       2289.60        73.48 o                         
   8   2   1        386.83        437.57        51.92 o                         
   9   2   1        125.27        143.72        37.73 o                         
  -9   3   1        221.09        203.95        34.70 o                         
  -8   3   1        252.89        263.20        34.97 o                         
  -7   3   1        541.76        536.96        32.96 o                         
  -6   3   1        517.99        547.81        32.69 o                         
  -5   3   1        591.28        603.49        29.34 o                         
  -4   3   1        337.86        360.37        27.88 o                         
  -3   3   1       3213.38       3297.32        51.99 o                         
  -2   3   1       6032.76       6074.40        60.25 o                         
  -1   3   1       2421.91       2399.11        30.06 o                         
   0   3   1        622.30        642.98        16.09 o                         
   1   3   1       1888.52       1803.58        25.34 o                         
   2   3   1        123.01        128.23        12.04 o                         
   3   3   1       2611.49       2507.45        65.95 o                         
   4   3   1       1385.43       1343.57        33.10 o                         
   5   3   1       1430.58       1362.35        37.41 o                         
   6   3   1        710.70        690.85        36.39 o                         
   7   3   1         71.61         77.62        24.56 o                         
   8   3   1         63.63         40.58        28.71 o                         
   9   3   1        471.07        517.31        57.99 o                         
  -9   4   1        131.31        105.26        44.56 o                         
  -8   4   1         71.16         97.59        25.70 o                         
  -7   4   1         61.11         65.82        25.63 o                         
  -6   4   1        764.96        767.22        43.97 o                         
  -5   4   1         13.20         19.21        14.40 o                         
  -4   4   1        570.27        564.89        30.46 o                         
  -3   4   1       2963.01       3094.08        57.23 o                         
  -2   4   1       1173.76       1178.80        22.03 o                         
  -1   4   1         37.75         27.54         5.85 o                         
   0   4   1        439.92        430.85        15.39 o                         
   1   4   1          6.63         -0.08         6.61 o                         
   2   4   1       1511.85       1528.42        36.44 o                         
   3   4   1        578.67        563.23        30.22 o                         
   4   4   1       1321.41       1317.58        44.69 o                         
   5   4   1        517.90        478.83        45.22 o                         
   6   4   1         13.02        -11.18        13.72 o                         
   7   4   1        880.34        795.19        60.73 o                         
   8   4   1        323.42        377.50        79.99 o                         
   9   4   1         62.87         14.83        27.72 o                         
  -9   5   1         65.36         49.53        44.91 o                         
  -8   5   1        342.08        357.58        47.47 o                         
  -7   5   1        497.55        482.80        40.24 o                         
  -6   5   1         18.41         25.22        19.76 o                         
  -5   5   1        535.21        588.33        35.49 o                         
  -4   5   1        415.53        391.72        26.28 o                         
  -3   5   1       1871.70       1859.67        46.08 o                         
  -2   5   1       1808.64       1834.60        34.17 o                         
  -1   5   1       3589.19       3765.60        53.39 o                         
   0   5   1        375.80        369.40        17.08 o                         
   1   5   1       1294.20       1243.98        33.26 o                         
   2   5   1        849.36        760.49        42.11 o                         
   3   5   1       2128.30       2043.24        66.05 o                         
   4   5   1       1825.24       1894.30        69.18 o                         
   5   5   1        532.84        548.25        43.39 o                         
   6   5   1        323.90        356.70        40.30 o                         
   7   5   1        451.92        483.06        44.24 o                         
   8   5   1         36.56         99.92        37.46 o                         
   9   5   1        313.97        482.62        84.27 o                         
  -9   6   1        241.14        170.19        58.42 o                         
  -8   6   1          1.96         -5.13        41.33 o                         
  -7   6   1        643.36        628.93        43.84 o                         
  -6   6   1       1040.89        995.54        48.99 o                         
  -5   6   1        324.43        270.29        33.97 o                         
  -4   6   1       1145.34       1144.76        49.72 o                         
  -3   6   1        692.49        596.32        39.66 o                         
  -2   6   1        932.62        953.05        44.76 o                         
  -1   6   1       1275.58       1241.75        35.21 o                         
   0   6   1        914.90        916.38        32.82 o                         
   1   6   1       1138.61       1159.72        37.32 o                         
   2   6   1       2165.46       2040.18        59.16 o                         
   3   6   1         65.86         44.86        16.37 o                         
   4   6   1       1052.87       1036.43        47.75 o                         
   5   6   1        233.09        162.67        25.21 o                         
   6   6   1        567.50        516.36        41.36 o                         
   7   6   1        607.72        568.68        46.81 o                         
   8   6   1         76.83         65.45        44.95 o                         
  -8   7   1        383.14        289.80        66.69 o                         
  -7   7   1        617.78        668.75        81.30 o                         
  -6   7   1         88.24         67.23        17.15 o                         
  -5   7   1        802.57        760.61        39.13 o                         
  -4   7   1        217.82        193.33        19.76 o                         
  -3   7   1       1967.76       1910.23        50.65 o                         
  -2   7   1       2032.79       2042.76        40.55 o                         
  -1   7   1        692.48        723.04        30.00 o                         
   0   7   1        774.81        687.85        36.80 o                         
   1   7   1       1960.73       1922.07        54.10 o                         
   2   7   1        662.59        658.03        30.92 o                         
   3   7   1       1049.59        974.19        45.57 o                         
   4   7   1        259.56        262.24        28.04 o                         
   5   7   1        113.24         97.81        22.75 o                         
   6   7   1       1387.09       1436.06       105.39 o                         
   7   7   1         27.08         34.76        27.36 o                         
   8   7   1        222.85        172.70        65.63 o                         
  -8   8   1        115.24         78.22        50.79 o                         
  -7   8   1        220.87        240.49        60.13 o                         
  -6   8   1        855.53       1008.41        97.35 o                         
  -5   8   1        494.32        439.71        30.03 o                         
  -4   8   1       1108.46       1075.58        77.69 o                         
  -3   8   1       1205.90       1149.30        55.22 o                         
  -2   8   1         75.97         77.83        13.40 o                         
  -1   8   1       1807.95       1785.77        53.89 o                         
   0   8   1       1203.42       1153.01        49.13 o                         
   1   8   1         17.85         24.96        16.99 o                         
   2   8   1       1800.44       1732.78        62.59 o                         
   3   8   1         41.81         35.52        14.52 o                         
   4   8   1        397.22        390.79        33.42 o                         
   5   8   1       1705.48       1705.78        67.75 o                         
   6   8   1         59.82         -6.80        34.02 o                         
   7   8   1         82.55         92.44        46.48 o                         
   8   8   1         42.90        -14.44        41.78 o                         
  -8   9   1        553.77        602.29        88.70 o                         
  -7   9   1        369.09        331.75        68.05 o                         
  -6   9   1        166.00        237.43        62.75 o                         
  -5   9   1        465.89        526.45        75.07 o                         
  -4   9   1        163.66        140.17        44.10 o                         
  -3   9   1        160.25        162.35        17.67 o                         
  -2   9   1       1539.51       1440.23        53.34 o                         
  -1   9   1          9.12         13.19        16.62 o                         
   0   9   1       2211.14       2159.85        73.20 o                         
   1   9   1       2689.76       2688.05        79.80 o                         
   2   9   1       1010.03        907.28        49.35 o                         
   3   9   1        349.02        391.75        33.04 o                         
   4   9   1        178.22        229.65        28.44 o                         
   5   9   1         78.53         39.83        28.20 o                         
   6   9   1        425.65        570.85        79.18 o                         
   7   9   1        463.04        450.91        78.46 o                         
  -7  10   1        181.02        131.58        86.61 o                         
  -6  10   1        695.85        602.01        84.34 o                         
  -5  10   1         30.52         43.62        43.48 o                         
  -4  10   1        730.37        720.15        63.72 o                         
  -3  10   1       1936.07       1833.44        68.90 o                         
  -2  10   1        140.76        112.55        23.21 o                         
  -1  10   1       1364.72       1417.17        60.91 o                         
   0  10   1        879.19        909.53        50.95 o                         
   1  10   1        651.41        604.45        42.92 o                         
   2  10   1        570.37        546.84        52.83 o                         
   3  10   1        153.54        124.31        21.50 o                         
   4  10   1        373.46        344.28        63.37 o                         
   5  10   1        896.96       1073.57       103.13 o                         
   6  10   1         51.76        198.07        56.75 o                         
   7  10   1         63.50         59.66        65.07 o                         
  -7  11   1        243.38        242.30        82.75 o                         
  -6  11   1         17.82        -39.24        39.24 o                         
  -5  11   1        518.33        479.29        58.62 o                         
  -4  11   1         57.96         31.86        31.56 o                         
  -3  11   1        619.31        506.31        40.07 o                         
  -2  11   1        804.34        768.91        48.72 o                         
  -1  11   1          0.37          5.72        15.94 o                         
   0  11   1       1204.19       1151.25        59.07 o                         
   1  11   1        479.21        487.51        42.10 o                         
   2  11   1         23.24         13.26        19.84 o                         
   3  11   1        666.80        712.64        54.87 o                         
   4  11   1        421.74        442.63        56.21 o                         
   5  11   1        115.72        188.22        59.43 o                         
   6  11   1        145.43        161.71        63.55 o                         
  -6  12   1        315.54        344.79        74.91 o                         
  -5  12   1         49.12         34.56        34.42 o                         
  -4  12   1        447.27        471.60        72.08 o                         
  -3  12   1        284.48        231.80        45.20 o                         
  -2  12   1         59.38        109.32        31.61 o                         
  -1  12   1        364.72        414.23        50.78 o                         
   0  12   1        414.84        428.60        52.74 o                         
   1  12   1        127.95        153.41        30.65 o                         
   2  12   1       1166.79       1223.02        65.82 o                         
   3  12   1        245.86        294.41        36.44 o                         
   4  12   1        235.22        213.91        52.30 o                         
   5  12   1         95.62         98.14        37.75 o                         
   6  12   1         50.22        104.69        50.32 o                         
  -5  13   1        279.52        312.56        72.46 o                         
  -4  13   1        120.48        129.89        43.75 o                         
  -3  13   1        247.58        264.85        51.39 o                         
  -2  13   1        711.43        683.29        51.71 o                         
  -1  13   1         87.31         62.53        25.06 o                         
   0  13   1        172.00        198.07        33.42 o                         
   1  13   1        201.92        160.65        33.18 o                         
   2  13   1         45.43         52.63        24.71 o                         
   3  13   1        514.64        432.60        71.14 o                         
   4  13   1        115.56        173.30        45.65 o                         
   5  13   1         21.76         25.02        33.21 o                         
  -4  14   1        150.33        143.82        43.19 o                         
  -3  14   1        275.66        281.34        49.79 o                         
  -2  14   1         14.13          0.35        41.96 o                         
  -1  14   1        155.59        182.58        31.61 o                         
   0  14   1          7.37          4.88        22.94 o                         
   1  14   1         37.93        145.73        41.23 o                         
   2  14   1        364.05        358.78        54.41 o                         
   3  14   1         95.32        174.73        55.43 o                         
   4  14   1        181.56        130.10        46.36 o                         
  -3  15   1         83.50          4.08        32.00 o                         
  -2  15   1        105.93         58.58        41.27 o                         
  -1  15   1         77.12         92.57        39.21 o                         
   0  15   1        163.85        146.89        33.27 o                         
   1  15   1        303.60        323.41        42.89 o                         
   2  15   1         94.98         80.79        42.60 o                         
  -3 -15   2        507.23        435.69        53.21 o                         
  -2 -15   2        184.53        176.81        38.53 o                         
  -1 -15   2         66.85        -12.59        28.04 o                         
   0 -15   2        450.93        541.79        67.79 o                         
   1 -15   2        157.51        222.02        41.09 o                         
   2 -15   2         29.29        -23.25        26.22 o                         
  -4 -14   2        261.29        250.35        48.44 o                         
  -3 -14   2          7.11        -28.05        28.05 o                         
  -2 -14   2        384.49        426.26        48.75 o                         
  -1 -14   2        147.63        131.34        31.77 o                         
   0 -14   2         71.64         78.02        29.80 o                         
   1 -14   2        784.94        885.62        66.21 o                         
   2 -14   2         63.92         75.43        30.20 o                         
   3 -14   2         73.46         39.63        31.16 o                         
   4 -14   2        322.17        423.47        79.04 o                         
  -5 -13   2        184.57        201.43        46.12 o                         
  -4 -13   2        223.47        271.35        54.24 o                         
  -3 -13   2        376.86        347.99        43.90 o                         
  -2 -13   2        194.71        136.13        32.60 o                         
  -1 -13   2        279.28        305.54        44.47 o                         
   0 -13   2        204.65        234.60        30.98 o                         
   1 -13   2        119.33         95.37        30.83 o                         
   2 -13   2        565.73        514.25        50.14 o                         
   3 -13   2        356.75        377.42        46.10 o                         
   4 -13   2         15.62          2.08        29.62 o                         
   5 -13   2        162.48        143.03        88.35 o                         
  -6 -12   2          9.34          7.76        35.26 o                         
  -5 -12   2        461.43        584.87        68.46 o                         
  -4 -12   2        417.24        378.68        52.63 o                         
  -3 -12   2         85.22         73.16        27.46 o                         
  -2 -12   2         86.23         87.37        27.04 o                         
  -1 -12   2        200.67        245.00        33.15 o                         
   0 -12   2         53.28         41.12        22.11 o                         
   1 -12   2        694.23        650.23        43.76 o                         
   2 -12   2        397.37        390.20        44.82 o                         
   3 -12   2        160.28        146.37        34.69 o                         
   4 -12   2       1064.84       1072.07        79.03 o                         
   5 -12   2        168.96        131.05       115.64 o                         
   6 -12   2        164.21        144.30        51.77 o                         
  -7 -11   2         36.69        -29.28       103.64 o                         
  -6 -11   2        625.51        681.19        70.96 o                         
  -5 -11   2        272.52        286.77        51.06 o                         
  -4 -11   2        534.72        487.63        56.68 o                         
  -3 -11   2        540.46        530.85        47.78 o                         
  -2 -11   2         97.24         89.90        20.27 o                         
  -1 -11   2         46.86         55.12        21.95 o                         
   0 -11   2       1252.22       1288.65        62.36 o                         
   1 -11   2         16.40         23.93        16.63 o                         
   2 -11   2        335.14        347.47        39.29 o                         
   3 -11   2       1183.19       1238.89        91.08 o                         
   4 -11   2        153.94        193.54        37.47 o                         
   5 -11   2        335.55        358.10        54.71 o                         
   6 -11   2         11.23        -10.20        30.83 o                         
  -7 -10   2        141.91        117.05        49.42 o                         
  -6 -10   2         20.06          6.13        36.41 o                         
  -5 -10   2        198.38        197.13        44.77 o                         
  -4 -10   2        959.51        957.70        69.21 o                         
  -3 -10   2        189.33        160.17        29.58 o                         
  -2 -10   2        180.62        175.53        30.27 o                         
  -1 -10   2       1248.21       1278.02        58.83 o                         
   0 -10   2        130.55        125.77        25.02 o                         
   1 -10   2        552.09        551.23        35.87 o                         
   2 -10   2        311.07        304.79        35.47 o                         
   3 -10   2         30.59         16.12        20.40 o                         
   4 -10   2       1007.79       1063.77        62.45 o                         
   5 -10   2        137.70         85.29        29.94 o                         
   6 -10   2         93.61         70.02        38.24 o                         
   7 -10   2        522.50        429.27        52.75 o                         
  -8  -9   2        527.05        572.78        78.61 o                         
  -7  -9   2        197.41        187.23        56.42 o                         
  -6  -9   2        262.72        213.39        39.69 o                         
  -5  -9   2        692.94        710.86        64.32 o                         
  -4  -9   2        178.81        186.71        37.52 o                         
  -3  -9   2        859.15        844.35        47.99 o                         
  -2  -9   2        498.07        515.03        33.14 o                         
  -1  -9   2        740.28        761.14        44.33 o                         
   0  -9   2       2254.33       2315.36        73.23 o                         
   1  -9   2         92.18         97.29        18.89 o                         
   2  -9   2        222.11        200.84        26.53 o                         
   3  -9   2        829.17        927.81        48.05 o                         
   4  -9   2         89.89         93.49        31.07 o                         
   5  -9   2        509.67        542.57        48.77 o                         
   6  -9   2        477.35        462.59        56.18 o                         
   7  -9   2        107.77         62.13        37.93 o                         
  -8  -8   2         36.64        111.03        49.95 o                         
  -7  -8   2         66.25        107.78        43.46 o                         
  -6  -8   2         14.99         23.68        24.73 o                         
  -5  -8   2        345.06        305.24        45.45 o                         
  -4  -8   2       1217.09       1352.56        78.12 o                         
  -3  -8   2        136.70        115.93        10.64 o                         
  -2  -8   2       2069.62       2010.42        48.49 o                         
  -1  -8   2       1193.17       1155.67        50.13 o                         
   0  -8   2        408.31        405.31        31.32 o                         
   1  -8   2        732.52        715.13        35.67 o                         
   2  -8   2        545.94        589.30        36.40 o                         
   3  -8   2          2.61         -1.80        17.24 o                         
   4  -8   2        960.54       1044.98        69.48 o                         
   5  -8   2        589.53        575.78        46.33 o                         
   6  -8   2        402.11        390.81        45.11 o                         
   7  -8   2        650.71        722.84        99.48 o                         
   8  -8   2         33.33          8.52        40.25 o                         
  -9  -7   2        477.29        554.71        56.63 o                         
  -8  -7   2        455.00        430.27        57.86 o                         
  -7  -7   2         82.75         55.92        36.25 o                         
  -6  -7   2        932.14        906.13        82.84 o                         
  -5  -7   2       1450.76       1510.35        70.58 o                         
  -4  -7   2        127.27        106.29        19.01 o                         
  -3  -7   2       1009.01        902.35        28.49 o                         
  -2  -7   2        379.97        367.16        17.94 o                         
  -1  -7   2        263.86        259.64        28.01 o                         
   0  -7   2       1355.94       1355.23        50.15 o                         
   1  -7   2        328.59        317.30        22.49 o                         
   2  -7   2       1571.09       1556.21        52.19 o                         
   3  -7   2        699.95        698.28        41.38 o                         
   4  -7   2        286.51        260.52        38.39 o                         
   5  -7   2       1002.58        977.66        54.10 o                         
   6  -7   2        480.87        470.39        51.97 o                         
   7  -7   2         15.04         -6.56        24.15 o                         
   8  -7   2        458.21        484.13        67.04 o                         
  -9  -6   2        363.46        426.82        64.58 o                         
  -8  -6   2        131.98        135.09        36.22 o                         
  -7  -6   2        294.27        257.30        32.81 o                         
  -6  -6   2         65.43         22.33        20.98 o                         
  -5  -6   2       1392.85       1415.44        64.41 o                         
  -4  -6   2        546.33        545.29        23.63 o                         
  -3  -6   2         38.91         34.17         5.58 o                         
  -2  -6   2       1397.42       1364.94        31.14 o                         
  -1  -6   2        339.27        285.46        19.13 o                         
   0  -6   2         62.40         60.89        13.54 o                         
   1  -6   2       3287.29       3371.38        61.73 o                         
   2  -6   2        652.19        600.73        34.25 o                         
   3  -6   2       1009.11       1056.54        46.79 o                         
   4  -6   2       1747.39       1807.87        83.66 o                         
   5  -6   2        135.83        127.07        21.68 o                         
   6  -6   2        269.82        253.33        35.52 o                         
   7  -6   2        696.61        726.77        72.81 o                         
   8  -6   2         21.16         46.57        50.16 o                         
  -9  -5   2        251.46        279.83        51.86 o                         
  -8  -5   2        106.53        140.35        33.34 o                         
  -7  -5   2         39.17          5.96        19.51 o                         
  -6  -5   2        585.24        586.15        42.89 o                         
  -5  -5   2       1254.70       1209.95        43.29 o                         
  -4  -5   2        499.84        431.74        24.87 o                         
  -3  -5   2       2508.79       2434.41        48.65 o                         
  -2  -5   2        655.80        613.36        18.12 o                         
  -1  -5   2        475.83        475.02        22.01 o                         
   0  -5   2       3252.72       3287.99        55.25 o                         
   1  -5   2        927.92        923.60        32.53 o                         
   2  -5   2        877.08        892.98        38.13 o                         
   3  -5   2        971.49        959.93        41.27 o                         
   4  -5   2        317.81        269.72        25.92 o                         
   5  -5   2        246.93        238.52        22.66 o                         
   6  -5   2         31.77         12.74        20.08 o                         
   7  -5   2        203.59        228.35        32.76 o                         
   8  -5   2        698.89        762.75        76.50 o                         
   9  -5   2        150.22        165.04        46.71 o                         
  -9  -4   2         92.42        103.55        37.66 o                         
  -8  -4   2         56.08         27.23        23.11 o                         
  -7  -4   2        291.48        295.93        31.98 o                         
  -6  -4   2        116.86        112.31        14.00 o                         
  -5  -4   2       1630.71       1579.01        31.47 o                         
  -4  -4   2       1480.26       1422.60        29.10 o                         
  -3  -4   2        445.38        472.41        19.95 o                         
  -2  -4   2       1884.63       1801.68        65.28 o                         
  -1  -4   2       2100.01       2213.44        61.16 o                         
   0  -4   2       2117.25       2243.68        33.21 o                         
   1  -4   2       1915.22       1856.42        36.78 o                         
   2  -4   2       2928.45       3010.89        61.27 o                         
   3  -4   2        969.96        867.15        52.35 o                         
   4  -4   2       1345.11       1309.77        45.92 o                         
   5  -4   2        596.70        524.30        55.14 o                         
   6  -4   2        257.42        269.82        33.30 o                         
   7  -4   2       1024.08       1033.98        59.54 o                         
   8  -4   2         17.06         55.45        30.27 o                         
   9  -4   2        157.42        165.56        40.06 o                         
  -9  -3   2        298.25        287.11        41.69 o                         
  -8  -3   2        455.00        445.25        39.90 o                         
  -7  -3   2        114.35        101.77        16.96 o                         
  -6  -3   2       2039.30       2192.15        56.00 o                         
  -5  -3   2        417.47        455.51        22.06 o                         
  -4  -3   2       2943.91       3074.18        44.60 o                         
  -3  -3   2       2264.56       2235.08        29.34 o                         
  -2  -3   2       1417.24       1475.45        24.82 o                         
  -1  -3   2       1592.11       1794.15        39.16 o                         
   0  -3   2       3726.28       3852.01        46.35 o                         
   1  -3   2        126.20        137.56        10.66 o                         
   2  -3   2       3675.41       3765.26        53.90 o                         
   3  -3   2       3386.91       3414.02        83.25 o                         
   4  -3   2       1014.45        982.17        50.61 o                         
   5  -3   2        528.24        489.84        24.70 o                         
   6  -3   2          8.58         10.64        20.43 o                         
   7  -3   2        101.00        115.75        24.67 o                         
   8  -3   2        222.76        209.24        38.81 o                         
   9  -3   2        554.83        592.20        77.17 o                         
 -10  -2   2        599.52        655.87        77.48 o                         
  -9  -2   2         48.82         16.22        25.83 o                         
  -8  -2   2        393.83        388.19        34.69 o                         
  -7  -2   2       1563.40       1710.22        47.58 o                         
  -6  -2   2         18.76         23.71        11.60 o                         
  -5  -2   2        396.93        410.50        21.96 o                         
  -4  -2   2       1360.51       1356.53        31.67 o                         
  -3  -2   2       5605.48       6141.96        51.94 o                         
  -2  -2   2       1623.70       1594.61        21.13 o                         
  -1  -2   2         25.23         25.53         9.24 o                         
   0  -2   2       1774.84       1704.91        25.94 o                         
   1  -2   2       2676.21       2765.89        28.76 o                         
   2  -2   2       1617.41       1601.26        27.92 o                         
   3  -2   2         18.62         22.29         8.44 o                         
   4  -2   2       2142.86       2129.64        42.65 o                         
   5  -2   2        291.33        268.56        18.97 o                         
   6  -2   2        161.70        168.22        34.61 o                         
   7  -2   2        775.31        845.13        66.77 o                         
   8  -2   2         62.68         87.51        29.56 o                         
   9  -2   2         58.65         53.70        28.61 o                         
 -10  -1   2        153.33        172.29        43.61 o                         
  -9  -1   2        380.22        328.85        34.77 o                         
  -8  -1   2        272.11        321.08        31.43 o                         
  -7  -1   2        515.37        461.29        29.25 o                         
  -6  -1   2        107.16         96.52        15.83 o                         
  -5  -1   2        856.67        910.15        39.94 o                         
  -4  -1   2       2295.43       2473.65        47.96 o                         
  -3  -1   2       9698.74      10372.15        78.09 o                         
  -2  -1   2       4858.55       5133.81        37.36 o                         
  -1  -1   2       5820.08       5790.37        41.83 o                         
   0  -1   2       6607.82       6513.32        38.11 o                         
   1  -1   2       5937.22       5973.23        38.85 o                         
   2  -1   2       4008.01       4319.72        44.85 o                         
   3  -1   2        750.40        717.40        20.74 o                         
   4  -1   2         84.13         66.64         9.41 o                         
   5  -1   2       1596.42       1571.39        50.75 o                         
   6  -1   2        255.05        301.79        25.47 o                         
   7  -1   2        100.98         97.80        26.96 o                         
   8  -1   2        732.22        781.10        60.08 o                         
   9  -1   2        109.41        126.26        50.98 o                         
 -10   0   2        444.23        423.18        48.72 o                         
  -9   0   2        210.53        188.87        26.95 o                         
  -8   0   2       1194.60       1146.25        48.83 o                         
  -7   0   2        767.44        804.63        42.39 o                         
  -6   0   2        524.60        565.35        29.50 o                         
  -5   0   2        207.72        179.00        16.97 o                         
  -4   0   2        767.47        771.65        27.54 o                         
  -3   0   2         90.27         97.18         8.83 o                         
  -2   0   2        614.56        612.10        13.57 o                         
  -1   0   2       2361.59       2395.71        20.14 o                         
   0   0   2       6431.20       6256.00        98.47 o                         
   1   0   2        106.83        122.32         9.14 o                         
   2   0   2       3042.21       3088.69        46.22 o                         
   3   0   2         50.32         52.93         9.78 o                         
   4   0   2        895.20        948.60        33.68 o                         
   5   0   2        216.88        246.59        22.09 o                         
   6   0   2        254.81        252.12        21.67 o                         
   7   0   2       1337.64       1349.92        85.83 o                         
   8   0   2        212.94        140.66        31.21 o                         
   9   0   2        115.70         82.79        63.72 o                         
 -10   1   2        149.77         86.54        52.26 o                         
  -9   1   2        290.27        311.81        55.73 o                         
  -8   1   2        356.81        369.78        27.29 o                         
  -7   1   2        523.13        451.42        30.68 o                         
  -6   1   2        252.73        251.88        23.38 o                         
  -5   1   2        794.26        860.68        31.68 o                         
  -4   1   2       2267.75       2495.81        44.71 o                         
  -3   1   2       9090.04       9566.02        65.74 o                         
  -2   1   2       5067.18       5370.45        61.40 o                         
  -1   1   2       5489.23       5423.13        68.44 o                         
   0   1   2       6555.97       6434.08        34.77 o                         
   1   1   2       6111.35       6198.29        52.60 o                         
   2   1   2       4648.41       4945.92        63.44 o                         
   3   1   2        907.70        847.53        18.34 o                         
   4   1   2         83.97         81.04        11.07 o                         
   5   1   2       1487.20       1418.49        38.67 o                         
   6   1   2        184.66        211.17        19.15 o                         
   7   1   2         79.26         78.28        25.63 o                         
   8   1   2        671.47        884.88        74.12 o                         
   9   1   2        139.06        119.38        49.39 o                         
 -10   2   2        619.43        727.23        84.94 o                         
  -9   2   2         63.06         33.80        24.51 o                         
  -8   2   2        398.77        411.22        36.95 o                         
  -7   2   2       1633.55       1744.85        54.92 o                         
  -6   2   2         11.25        -12.21        12.21 o                         
  -5   2   2        347.76        330.43        20.70 o                         
  -4   2   2       1232.20       1237.73        32.40 o                         
  -3   2   2       5589.35       6059.04        54.46 o                         
  -2   2   2       1930.80       1985.91        22.34 o                         
  -1   2   2          0.94          1.20         6.66 o                         
   0   2   2       1685.53       1616.54        21.97 o                         
   1   2   2       2600.47       2674.80        28.64 o                         
   2   2   2       1746.57       1787.79        31.50 o                         
   3   2   2         12.68         19.42         5.84 o                         
   4   2   2       2141.36       2082.72        42.20 o                         
   5   2   2        339.05        339.32        16.00 o                         
   6   2   2        212.57        260.17        18.84 o                         
   7   2   2        876.16        896.90        49.12 o                         
   8   2   2         65.14         68.05        32.13 o                         
   9   2   2         48.56         18.98        31.73 o                         
  -9   3   2        241.01        254.67        44.72 o                         
  -8   3   2        449.74        446.28        41.37 o                         
  -7   3   2        100.80         99.13        29.05 o                         
  -6   3   2       1903.27       1980.49        66.50 o                         
  -5   3   2        365.97        386.33        28.29 o                         
  -4   3   2       2678.93       2968.28       119.67 o                         
  -3   3   2       2486.54       2571.43        41.83 o                         
  -2   3   2       1616.69       1714.97        34.65 o                         
  -1   3   2       1692.98       1823.81        30.70 o                         
   0   3   2       3761.22       3876.78        38.02 o                         
   1   3   2        103.97        102.90         7.40 o                         
   2   3   2       3668.58       3663.06        39.89 o                         
   3   3   2       3561.90       3544.21        52.27 o                         
   4   3   2       1012.18       1011.63        29.62 o                         
   5   3   2        515.71        492.34        23.07 o                         
   6   3   2          2.61          4.69         7.89 o                         
   7   3   2         79.23         88.01        34.10 o                         
   8   3   2        285.53        283.44        53.14 o                         
   9   3   2        523.71        512.49        73.57 o                         
  -9   4   2         77.86         44.66        37.05 o                         
  -8   4   2         40.02         15.82        19.65 o                         
  -7   4   2        365.40        330.87        33.26 o                         
  -6   4   2         94.79         80.95        19.63 o                         
  -5   4   2       1604.94       1694.50        64.42 o                         
  -4   4   2       1329.03       1329.96        41.09 o                         
  -3   4   2        442.03        461.18        19.95 o                         
  -2   4   2       2035.50       1977.17        36.32 o                         
  -1   4   2       2554.70       2516.53        53.65 o                         
   0   4   2       2000.63       2075.00        33.90 o                         
   1   4   2       2003.47       1892.69        34.84 o                         
   2   4   2       3064.85       3034.70        35.20 o                         
   3   4   2        981.51        941.36        26.86 o                         
   4   4   2       1139.70       1076.62        30.80 o                         
   5   4   2        494.62        462.67        27.02 o                         
   6   4   2        215.46        223.63        21.70 o                         
   7   4   2       1142.62       1039.90        82.98 o                         
   8   4   2         17.46         36.70        31.47 o                         
   9   4   2        207.31        185.86        39.80 o                         
  -9   5   2        221.95        262.74        92.08 o                         
  -8   5   2         91.24         85.79        43.41 o                         
  -7   5   2         36.75          8.26        16.93 o                         
  -6   5   2        504.45        514.57        35.07 o                         
  -5   5   2       1255.49       1269.07        46.34 o                         
  -4   5   2        480.59        488.96        25.24 o                         
  -3   5   2       2427.66       2305.56        74.40 o                         
  -2   5   2        676.25        683.87        24.84 o                         
  -1   5   2        414.82        392.44        16.31 o                         
   0   5   2       3550.42       3504.86        51.98 o                         
   1   5   2        857.01        825.62        28.46 o                         
   2   5   2       1105.45       1027.16        22.79 o                         
   3   5   2       1039.15       1023.11        64.59 o                         
   4   5   2        319.25        298.40        24.50 o                         
   5   5   2        152.35        186.31        31.83 o                         
   6   5   2         93.51         69.99        26.92 o                         
   7   5   2        176.61        181.62        37.70 o                         
   8   5   2        630.98        549.04        57.14 o                         
   9   5   2        132.43        118.81        67.22 o                         
  -9   6   2        316.82        309.67        72.01 o                         
  -8   6   2        201.26        203.88        54.27 o                         
  -7   6   2        383.80        305.26        58.04 o                         
  -6   6   2         73.50         68.68        42.14 o                         
  -5   6   2       1308.05       1267.75        56.95 o                         
  -4   6   2        450.74        480.19        28.64 o                         
  -3   6   2         38.23         34.95        11.16 o                         
  -2   6   2       1346.59       1217.66        52.99 o                         
  -1   6   2        391.68        357.41        19.36 o                         
   0   6   2         79.62         63.49        12.64 o                         
   1   6   2       3204.36       3199.75        85.49 o                         
   2   6   2        660.37        609.70        20.74 o                         
   3   6   2       1132.21       1089.06        54.99 o                         
   4   6   2       1612.09       1623.16       127.76 o                         
   5   6   2        118.88        123.50        26.79 o                         
   6   6   2        334.69        321.35        42.66 o                         
   7   6   2        710.85        750.21        54.82 o                         
   8   6   2         25.48         45.50        26.82 o                         
  -9   7   2        498.39        487.95        82.67 o                         
  -8   7   2        410.01        484.15        79.05 o                         
  -7   7   2        106.93        142.90        50.26 o                         
  -6   7   2        835.68        956.54        93.78 o                         
  -5   7   2       1431.32       1352.30        44.61 o                         
  -4   7   2        189.10        137.47        22.61 o                         
  -3   7   2       1000.50        989.06        42.84 o                         
  -2   7   2        332.44        339.58        16.18 o                         
  -1   7   2        259.98        230.23        17.64 o                         
   0   7   2       1622.37       1620.95        75.35 o                         
   1   7   2        285.83        303.36        22.99 o                         
   2   7   2       1766.63       1678.13        37.31 o                         
   3   7   2        585.17        552.35        37.90 o                         
   4   7   2        287.31        283.58        31.35 o                         
   5   7   2       1102.08       1012.87        55.17 o                         
   6   7   2        416.90        416.16        42.19 o                         
   7   7   2          9.12          0.45        20.20 o                         
   8   7   2        349.15        283.12        65.24 o                         
  -8   8   2         63.27         12.36        43.08 o                         
  -7   8   2         22.15          6.82        52.28 o                         
  -6   8   2         17.51        -34.58        69.55 o                         
  -5   8   2        344.60        404.07        64.39 o                         
  -4   8   2       1078.48       1175.23        93.58 o                         
  -3   8   2        139.43        129.41        14.30 o                         
  -2   8   2       2071.49       1970.81        45.31 o                         
  -1   8   2       1320.64       1367.68        42.37 o                         
   0   8   2        385.63        391.75        31.42 o                         
   1   8   2        852.38        878.89        45.58 o                         
   2   8   2        482.68        421.30        28.68 o                         
   3   8   2         10.59          3.00        14.98 o                         
   4   8   2        829.89        759.20        47.02 o                         
   5   8   2        557.18        577.99        44.39 o                         
   6   8   2        389.39        399.38        40.86 o                         
   7   8   2        644.07        545.98        82.37 o                         
   8   8   2         29.90         84.29        46.10 o                         
  -8   9   2        532.47        508.83       111.69 o                         
  -7   9   2        220.66        174.31        58.13 o                         
  -6   9   2        221.35        247.68        56.90 o                         
  -5   9   2        733.05        667.86        80.86 o                         
  -4   9   2        222.81        193.72        36.29 o                         
  -3   9   2        688.54        628.61        37.68 o                         
  -2   9   2        534.28        492.13        29.55 o                         
  -1   9   2        684.72        689.47        33.67 o                         
   0   9   2       2471.08       2547.96        78.88 o                         
   1   9   2         70.81         70.88        21.33 o                         
   2   9   2        330.31        298.24        32.85 o                         
   3   9   2        727.45        765.64        47.26 o                         
   4   9   2         90.16         77.78        21.17 o                         
   5   9   2        585.13        605.45        46.00 o                         
   6   9   2        400.57        447.03        51.74 o                         
   7   9   2        100.52        158.94        61.61 o                         
  -7  10   2        119.01         67.68        50.20 o                         
  -6  10   2         13.10         66.98        50.89 o                         
  -5  10   2        203.08        127.11        37.46 o                         
  -4  10   2        842.19        820.24        65.12 o                         
  -3  10   2        187.99        139.95        23.24 o                         
  -2  10   2        117.15         84.61        20.77 o                         
  -1  10   2       1282.48       1241.96        56.33 o                         
   0  10   2        127.28        146.54        23.51 o                         
   1  10   2        575.77        568.13        42.73 o                         
   2  10   2        356.03        334.70        34.95 o                         
   3  10   2         50.21         37.46        17.49 o                         
   4  10   2       1073.49       1149.87        73.55 o                         
   5  10   2        183.39        151.85        33.78 o                         
   6  10   2         97.29         43.51        42.20 o                         
   7  10   2        477.36        590.52        89.54 o                         
  -7  11   2         34.52         25.21        40.66 o                         
  -6  11   2        641.66        726.21       116.77 o                         
  -5  11   2        314.48        305.16        48.43 o                         
  -4  11   2        455.45        449.64        54.12 o                         
  -3  11   2        616.62        605.71        42.54 o                         
  -2  11   2        137.30        150.84        35.15 o                         
  -1  11   2         21.52         29.31        25.93 o                         
   0  11   2       1324.71       1251.60        62.25 o                         
   1  11   2         23.79         39.58        23.31 o                         
   2  11   2        295.19        245.92        34.86 o                         
   3  11   2       1123.46       1137.28        55.57 o                         
   4  11   2        153.82        145.23        42.29 o                         
   5  11   2        343.40        369.58       107.10 o                         
   6  11   2         10.74        -15.07        45.04 o                         
  -6  12   2          5.08        151.87        74.81 o                         
  -5  12   2        430.09        538.65        80.79 o                         
  -4  12   2        339.32        350.83        49.71 o                         
  -3  12   2         83.10         79.00        31.90 o                         
  -2  12   2        136.15        211.78        29.62 o                         
  -1  12   2        163.14        137.43        34.10 o                         
   0  12   2         37.10         20.29        24.09 o                         
   1  12   2        747.21        745.62        52.43 o                         
   2  12   2        408.44        430.35        42.64 o                         
   3  12   2        183.50        216.21        35.96 o                         
   4  12   2       1106.75       1180.56        91.26 o                         
   5  12   2        223.87        189.42        46.76 o                         
   6  12   2        114.85         61.66        47.30 o                         
  -5  13   2        205.83        268.16        64.35 o                         
  -4  13   2        168.47        198.05        43.92 o                         
  -3  13   2        426.29        396.66        54.36 o                         
  -2  13   2        216.28        241.19        44.44 o                         
  -1  13   2        280.03        302.84        36.56 o                         
   0  13   2        260.98        303.87        39.03 o                         
   1  13   2        137.67         98.82        34.64 o                         
   2  13   2        483.57        513.55        48.74 o                         
   3  13   2        286.37        307.40        39.96 o                         
   4  13   2         15.78         -7.75        34.81 o                         
   5  13   2        131.82         29.36        36.41 o                         
  -4  14   2        235.66        413.00        75.55 o                         
  -3  14   2          7.75        -31.67        35.59 o                         
  -2  14   2        493.27        482.70        59.21 o                         
  -1  14   2        121.14         67.77        34.12 o                         
   0  14   2         79.81         79.14        27.35 o                         
   1  14   2        681.02        721.45        72.66 o                         
   2  14   2        102.65         86.75        30.38 o                         
   3  14   2         72.88        157.97        45.84 o                         
   4  14   2        343.13        383.42        63.47 o                         
  -3  15   2        467.17        535.80        86.39 o                         
  -2  15   2        171.35        265.18        48.68 o                         
  -1  15   2         84.41        123.84        37.21 o                         
   0  15   2        418.61        455.14        60.54 o                         
   1  15   2        171.52        110.02        34.31 o                         
   2  15   2         26.38         -4.01        32.32 o                         
  -3 -15   3        193.06        247.03        65.80 o                         
  -2 -15   3          4.45          2.31        26.78 o                         
  -1 -15   3        294.72        317.71        45.84 o                         
   0 -15   3         77.89         67.10        37.47 o                         
   1 -15   3         93.32         37.73        32.51 o                         
   2 -15   3        268.05        299.62        45.85 o                         
  -4 -14   3         83.75        110.05        33.65 o                         
  -3 -14   3        105.29        146.56        35.50 o                         
  -2 -14   3        405.35        460.24        52.43 o                         
  -1 -14   3        197.49        133.63        36.54 o                         
   0 -14   3        714.93        814.24        62.84 o                         
   1 -14   3        384.76        425.50        47.77 o                         
   2 -14   3        142.81         90.25        48.62 o                         
   3 -14   3        458.25        436.67        52.12 o                         
  -5 -13   3         51.46         74.06        45.52 o                         
  -4 -13   3        247.97        248.25        46.29 o                         
  -3 -13   3        255.53        283.96        42.20 o                         
  -2 -13   3        289.06        317.96        43.09 o                         
  -1 -13   3        278.70        266.64        35.89 o                         
   0 -13   3        151.17        186.65        30.85 o                         
   1 -13   3        309.07        342.73        43.92 o                         
   2 -13   3        822.91        778.60        61.90 o                         
   3 -13   3         12.51          4.29        27.02 o                         
   4 -13   3        110.65         94.25        34.07 o                         
  -6 -12   3        580.63        659.12        72.77 o                         
  -5 -12   3        474.76        472.12        63.12 o                         
  -4 -12   3        144.97         88.38        28.53 o                         
  -3 -12   3        128.23         94.55        29.12 o                         
  -2 -12   3        286.48        276.77        36.69 o                         
  -1 -12   3         26.35          1.50        24.05 o                         
   0 -12   3        416.03        457.38        41.53 o                         
   1 -12   3        754.44        665.94        65.75 o                         
   2 -12   3         24.23          0.84        26.75 o                         
   3 -12   3        196.49        207.01        34.92 o                         
   4 -12   3         17.03         45.97        31.79 o                         
   5 -12   3        249.09        160.52        53.75 o                         
  -7 -11   3        321.14        427.70        76.24 o                         
  -6 -11   3        290.80        299.57        51.36 o                         
  -5 -11   3         42.82        -16.44        54.27 o                         
  -4 -11   3        164.62        165.59        34.68 o                         
  -3 -11   3        164.09        191.57        33.05 o                         
  -2 -11   3        197.95        189.19        29.36 o                         
  -1 -11   3       1224.15       1316.77        63.95 o                         
   0 -11   3         93.26         81.55        21.03 o                         
   1 -11   3        411.74        441.05        35.28 o                         
   2 -11   3        616.87        598.36        67.56 o                         
   3 -11   3         45.86         63.63        23.85 o                         
   4 -11   3        240.08        183.44        33.44 o                         
   5 -11   3        562.47        668.18        76.22 o                         
   6 -11   3          0.53          5.28        27.48 o                         
  -7 -10   3         35.71         84.71        42.19 o                         
  -6 -10   3         76.73        117.43        36.16 o                         
  -5 -10   3        304.82        286.50        48.44 o                         
  -4 -10   3         86.44         86.36        27.56 o                         
  -3 -10   3        406.48        325.64        37.27 o                         
  -2 -10   3        735.22        806.72        42.82 o                         
  -1 -10   3         41.71         37.32        20.92 o                         
   0 -10   3        351.64        342.94        31.42 o                         
   1 -10   3        226.94        189.11        24.85 o                         
   2 -10   3         47.64         42.59        19.71 o                         
   3 -10   3        146.31        127.01        27.14 o                         
   4 -10   3        254.68        279.05        35.33 o                         
   5 -10   3          2.65         32.41        31.62 o                         
   6 -10   3        250.21        172.82        35.57 o                         
   7 -10   3         49.35          4.82        28.35 o                         
  -8  -9   3         35.03         48.15        40.36 o                         
  -7  -9   3        650.68        669.15        84.10 o                         
  -6  -9   3        350.67        322.87        54.36 o                         
  -5  -9   3         13.59         13.66        28.66 o                         
  -4  -9   3        192.01        211.14        32.91 o                         
  -3  -9   3        123.64        137.35        19.14 o                         
  -2  -9   3        434.49        446.34        31.40 o                         
  -1  -9   3        452.45        479.14        37.41 o                         
   0  -9   3        315.32        247.13        28.89 o                         
   1  -9   3        600.78        599.84        32.24 o                         
   2  -9   3       1329.17       1333.34        55.12 o                         
   3  -9   3       1073.90       1115.18        58.71 o                         
   4  -9   3        690.71        705.95        49.13 o                         
   5  -9   3        783.66        887.17        72.33 o                         
   6  -9   3          6.45         37.36        26.21 o                         
   7  -9   3        111.01         88.42        33.41 o                         
  -8  -8   3        521.29        541.27        77.50 o                         
  -7  -8   3         26.38         28.62        27.06 o                         
  -6  -8   3        778.83        779.03        65.67 o                         
  -5  -8   3        160.80        219.15        40.15 o                         
  -4  -8   3        156.18        135.20        28.04 o                         
  -3  -8   3        573.21        534.13        27.44 o                         
  -2  -8   3       2621.73       2592.07        53.90 o                         
  -1  -8   3        682.74        742.43        44.62 o                         
   0  -8   3        187.01        203.20        25.65 o                         
   1  -8   3       1130.71       1136.32        40.26 o                         
   2  -8   3        227.30        209.04        25.08 o                         
   3  -8   3        981.83        971.96        51.99 o                         
   4  -8   3        388.60        390.07        46.42 o                         
   5  -8   3        129.68        120.38        23.78 o                         
   6  -8   3        465.03        523.48        51.72 o                         
   7  -8   3         52.44        114.47        32.46 o                         
  -9  -7   3        347.87        498.39        62.62 o                         
  -8  -7   3        146.71        115.89        44.20 o                         
  -7  -7   3        274.96        269.28        41.53 o                         
  -6  -7   3        275.70        257.78        40.03 o                         
  -5  -7   3        505.91        467.49        59.87 o                         
  -4  -7   3        116.91         93.16        12.26 o                         
  -3  -7   3        584.71        520.45        29.46 o                         
  -2  -7   3        937.27        959.31        31.05 o                         
  -1  -7   3       3551.91       3562.00        82.08 o                         
   0  -7   3        557.49        533.66        28.48 o                         
   1  -7   3       1396.15       1389.74        47.70 o                         
   2  -7   3       1733.19       1738.62        55.34 o                         
   3  -7   3         41.29         36.64        22.53 o                         
   4  -7   3        535.59        538.39        49.71 o                         
   5  -7   3        846.95        823.83        45.48 o                         
   6  -7   3         20.69         12.69        25.75 o                         
   7  -7   3        209.62        278.35        40.51 o                         
   8  -7   3        145.94        190.16        54.43 o                         
  -9  -6   3         39.66         36.62        57.39 o                         
  -8  -6   3        295.58        341.25        55.31 o                         
  -7  -6   3        400.63        427.91        41.93 o                         
  -6  -6   3       1408.17       1406.70        68.53 o                         
  -5  -6   3       3173.93       3141.77       108.89 o                         
  -4  -6   3       1283.84       1247.61        68.59 o                         
  -3  -6   3       2068.40       1874.32        73.83 o                         
  -2  -6   3       2460.51       2460.03        46.65 o                         
  -1  -6   3         70.72         78.70        18.04 o                         
   0  -6   3        329.35        307.18        21.49 o                         
   1  -6   3       4731.38       5009.08        90.55 o                         
   2  -6   3          3.91         -8.85        14.89 o                         
   3  -6   3       1649.88       1616.62        56.48 o                         
   4  -6   3        150.02        129.43        37.62 o                         
   5  -6   3        411.98        388.71        29.47 o                         
   6  -6   3        787.95        795.89        56.32 o                         
   7  -6   3         14.02         -9.87        33.57 o                         
   8  -6   3         33.39         60.11        36.80 o                         
  -9  -5   3         49.54         76.59        28.93 o                         
  -8  -5   3         56.97         58.47        26.80 o                         
  -7  -5   3        387.43        429.62        41.01 o                         
  -6  -5   3       1830.08       1776.76        73.35 o                         
  -5  -5   3         21.76         26.65         5.82 o                         
  -4  -5   3       1717.12       1559.04        48.29 o                         
  -3  -5   3        208.95        199.88        20.10 o                         
  -2  -5   3       1860.64       1858.20        35.12 o                         
  -1  -5   3       2090.79       2120.92        55.56 o                         
   0  -5   3        446.98        472.79        24.31 o                         
   1  -5   3       1123.71       1065.08        47.77 o                         
   2  -5   3       3798.40       3852.96        76.97 o                         
   3  -5   3        113.72        143.07        19.41 o                         
   4  -5   3       1825.37       1898.05        69.68 o                         
   5  -5   3        681.26        600.40        28.35 o                         
   6  -5   3         35.95         27.54        20.65 o                         
   7  -5   3        677.44        637.33        66.69 o                         
   8  -5   3        207.86        284.46        51.13 o                         
  -9  -4   3         63.17         56.76        23.14 o                         
  -8  -4   3        456.16        503.03        52.98 o                         
  -7  -4   3        202.10        161.46        26.48 o                         
  -6  -4   3       1485.82       1550.07        47.95 o                         
  -5  -4   3       3058.34       2992.38        43.72 o                         
  -4  -4   3        824.37        770.99        19.73 o                         
  -3  -4   3       1837.63       1813.82        39.29 o                         
  -2  -4   3       1721.72       1770.08        41.76 o                         
  -1  -4   3       3419.39       3460.17        62.73 o                         
   0  -4   3       6840.40       7025.68       148.41 o                         
   1  -4   3       2612.22       2674.13        77.28 o                         
   2  -4   3       1145.93       1274.90        40.92 o                         
   3  -4   3       1169.55       1163.66        48.71 o                         
   4  -4   3        318.32        320.76        22.10 o                         
   5  -4   3        301.83        254.21        30.39 o                         
   6  -4   3       1982.56       1883.43        74.18 o                         
   7  -4   3         99.66         83.28        35.64 o                         
   8  -4   3        243.20        204.87        48.20 o                         
   9  -4   3        467.48        472.31        55.87 o                         
  -9  -3   3        100.20         31.07        20.62 o                         
  -8  -3   3        111.92         97.32        20.30 o                         
  -7  -3   3        350.61        386.46        28.35 o                         
  -6  -3   3       1050.58       1161.76        43.95 o                         
  -5  -3   3        405.47        407.46        22.16 o                         
  -4  -3   3       2583.24       2593.92        43.53 o                         
  -3  -3   3       1329.29       1282.82        29.88 o                         
  -2  -3   3       1754.32       1798.36        38.64 o                         
  -1  -3   3       6121.34       5830.88        94.86 o                         
   0  -3   3       3209.37       3334.30        35.69 o                         
   1  -3   3       1549.58       1657.65        30.63 o                         
   2  -3   3       5129.78       5445.14        60.07 o                         
   3  -3   3        120.47        105.71         9.50 o                         
   4  -3   3       1042.62       1022.89        37.46 o                         
   5  -3   3       1117.77       1209.75        69.07 o                         
   6  -3   3        467.56        446.98        36.91 o                         
   7  -3   3        509.58        520.51        58.13 o                         
   8  -3   3        176.17        144.74        36.62 o                         
   9  -3   3         31.93         38.51        29.60 o                         
 -10  -2   3         27.20         60.47        31.98 o                         
  -9  -2   3        202.18        195.33        31.02 o                         
  -8  -2   3        362.18        298.64        28.23 o                         
  -7  -2   3        525.54        500.65        29.70 o                         
  -6  -2   3        574.54        593.95        32.60 o                         
  -5  -2   3       2210.23       2273.27        56.00 o                         
  -4  -2   3        622.77        737.28        24.65 o                         
  -3  -2   3       3901.29       4036.38        40.07 o                         
  -2  -2   3       1614.50       1501.02        25.95 o                         
  -1  -2   3       5176.64       5264.81        38.39 o                         
   0  -2   3        311.40        321.36        11.47 o                         
   1  -2   3       9813.88       9788.08        56.95 o                         
   2  -2   3       1955.06       1972.47        48.90 o                         
   3  -2   3        956.34        916.34        30.06 o                         
   4  -2   3        369.11        322.28        17.65 o                         
   5  -2   3        783.37        742.10        31.16 o                         
   6  -2   3       1224.07       1262.03        52.99 o                         
   7  -2   3          3.00         10.99        26.95 o                         
   8  -2   3         56.39        -25.61        32.29 o                         
   9  -2   3        339.32        376.21        49.13 o                         
 -10  -1   3         78.36         80.26        42.39 o                         
  -9  -1   3        303.33        260.37        32.25 o                         
  -8  -1   3        128.17        103.11        17.92 o                         
  -7  -1   3        198.95        183.85        18.66 o                         
  -6  -1   3       1249.58       1337.91        48.51 o                         
  -5  -1   3         15.13          8.48        13.64 o                         
  -4  -1   3       1621.79       1602.79        37.86 o                         
  -3  -1   3       4224.77       4325.45        43.89 o                         
  -2  -1   3        373.54        399.86        10.23 o                         
  -1  -1   3       2276.30       2354.77        44.60 o                         
   0  -1   3       1198.87       1195.74        20.27 o                         
   1  -1   3       2613.41       2596.70        30.55 o                         
   2  -1   3        976.63        936.84        28.62 o                         
   3  -1   3        351.94        358.82        18.71 o                         
   4  -1   3       2477.28       2402.30        78.43 o                         
   5  -1   3        710.53        733.50        34.90 o                         
   6  -1   3         63.64         56.07        13.38 o                         
   7  -1   3        647.20        602.97        50.28 o                         
   8  -1   3        291.07        251.53        39.38 o                         
   9  -1   3        112.06         78.14        47.50 o                         
 -10   0   3         86.04         38.82        38.02 o                         
  -9   0   3         81.72         69.69        21.54 o                         
  -8   0   3        907.98        949.14        44.55 o                         
  -7   0   3        521.00        509.17        26.59 o                         
  -6   0   3        113.46        112.21        15.33 o                         
  -5   0   3         52.80         40.42        12.99 o                         
  -4   0   3        136.97        130.85        13.34 o                         
  -3   0   3       2801.07       3048.29        35.34 o                         
  -2   0   3         10.84          9.01         5.03 o                         
  -1   0   3       1423.65       1445.77        25.33 o                         
   0   0   3       3661.48       3506.03        45.99 o                         
   1   0   3       1501.60       1413.28        20.82 o                         
   2   0   3         33.72         37.67         7.91 o                         
   3   0   3        527.34        508.70        29.70 o                         
   4   0   3       2686.47       2532.92        94.18 o                         
   5   0   3         78.44         70.46        11.02 o                         
   6   0   3        367.37        378.95        38.66 o                         
   7   0   3        277.64        255.33        36.39 o                         
   8   0   3          5.52        -18.57        26.16 o                         
   9   0   3         24.14         21.00        67.77 o                         
 -10   1   3         77.84         22.53        35.06 o                         
  -9   1   3        275.85        301.30        39.33 o                         
  -8   1   3        126.19        122.52        19.09 o                         
  -7   1   3        247.40        268.72        24.58 o                         
  -6   1   3       1195.76       1234.19        38.65 o                         
  -5   1   3          5.82          7.96        10.19 o                         
  -4   1   3       1668.76       1733.77        39.70 o                         
  -3   1   3       4534.60       4722.34        52.58 o                         
  -2   1   3        309.83        335.80        11.26 o                         
  -1   1   3       1874.91       1920.24        22.58 o                         
   0   1   3       1241.05       1185.64        18.63 o                         
   1   1   3       2286.31       2293.05        26.29 o                         
   2   1   3        663.39        670.77        26.19 o                         
   3   1   3        391.77        379.32        28.46 o                         
   4   1   3       2535.97       2630.68        73.70 o                         
   5   1   3        728.13        704.08        43.98 o                         
   6   1   3         64.09         44.60        21.24 o                         
   7   1   3        771.86        803.68        75.31 o                         
   8   1   3        242.68        283.35        60.32 o                         
   9   1   3         95.00        101.63        39.13 o                         
 -10   2   3         60.89         46.34        46.98 o                         
  -9   2   3        146.93        126.34        28.31 o                         
  -8   2   3        304.85        345.14        36.18 o                         
  -7   2   3        502.51        424.47        30.38 o                         
  -6   2   3        568.94        635.18        37.16 o                         
  -5   2   3       2051.86       2061.54        46.68 o                         
  -4   2   3        678.14        806.41        29.68 o                         
  -3   2   3       4058.25       4129.62        43.13 o                         
  -2   2   3       1810.74       1702.36        40.61 o                         
  -1   2   3       5196.19       5326.34        60.27 o                         
   0   2   3        544.98        568.61        14.59 o                         
   1   2   3      10199.88      10177.13        88.60 o                         
   2   2   3       1827.69       1992.23        38.86 o                         
   3   2   3        797.89        733.38        29.11 o                         
   4   2   3        483.34        481.54        29.90 o                         
   5   2   3        675.87        713.04        39.13 o                         
   6   2   3       1391.90       1305.03        55.82 o                         
   7   2   3          6.96         34.12        21.71 o                         
   8   2   3        110.65        151.08        38.40 o                         
   9   2   3        344.77        322.29        54.76 o                         
  -9   3   3        122.91         28.79        30.62 o                         
  -8   3   3        113.17         67.26        21.52 o                         
  -7   3   3        323.14        317.61        31.43 o                         
  -6   3   3       1120.89       1111.71        48.87 o                         
  -5   3   3        374.90        387.15        34.05 o                         
  -4   3   3       2569.77       2599.78        48.48 o                         
  -3   3   3       1594.52       1644.17        27.64 o                         
  -2   3   3       1547.98       1584.70        46.91 o                         
  -1   3   3       5626.59       5551.86        55.13 o                         
   0   3   3       2939.19       3103.27        36.85 o                         
   1   3   3       1260.42       1360.84        26.52 o                         
   2   3   3       5161.90       5456.32        62.37 o                         
   3   3   3        120.24        123.15        13.10 o                         
   4   3   3       1054.81        997.97        37.81 o                         
   5   3   3       1230.77       1225.55        48.71 o                         
   6   3   3        465.43        420.38        33.08 o                         
   7   3   3        606.54        573.74        50.53 o                         
   8   3   3        158.83        168.58        46.77 o                         
   9   3   3         41.56         77.99       132.05 o                         
  -9   4   3         31.42         14.26        40.23 o                         
  -8   4   3        562.51        627.83        56.72 o                         
  -7   4   3        213.64        189.60        25.33 o                         
  -6   4   3       1449.11       1531.96        55.90 o                         
  -5   4   3       2999.25       3098.12        67.44 o                         
  -4   4   3        804.20        828.62        31.35 o                         
  -3   4   3       1906.51       1948.96        56.06 o                         
  -2   4   3       1744.29       1677.85        41.61 o                         
  -1   4   3       3429.67       3472.39        57.24 o                         
   0   4   3       6850.11       7071.80        68.82 o                         
   1   4   3       2839.86       2956.68        43.21 o                         
   2   4   3       1050.44       1136.80        24.76 o                         
   3   4   3       1186.04       1128.13        39.02 o                         
   4   4   3        401.56        379.05        20.06 o                         
   5   4   3        222.64        205.74        22.91 o                         
   6   4   3       2106.98       2134.63        96.82 o                         
   7   4   3         94.84         75.22        33.22 o                         
   8   4   3        285.01        400.42        53.59 o                         
   9   4   3        471.55        528.37        74.11 o                         
  -9   5   3         36.61         20.73        55.09 o                         
  -8   5   3         59.46         64.40        43.24 o                         
  -7   5   3        467.70        429.93        33.87 o                         
  -6   5   3       1778.48       1788.23        57.97 o                         
  -5   5   3         10.25         19.11         9.28 o                         
  -4   5   3       1865.27       1748.55        49.11 o                         
  -3   5   3        275.01        286.14        24.90 o                         
  -2   5   3       1636.39       1743.05        33.11 o                         
  -1   5   3       2006.43       1886.68        36.67 o                         
   0   5   3        354.67        378.67        19.21 o                         
   1   5   3       1056.07       1011.22        30.74 o                         
   2   5   3       3570.24       3586.98        47.17 o                         
   3   5   3         90.69         67.58        12.37 o                         
   4   5   3       1904.36       1706.11        73.99 o                         
   5   5   3        719.79        758.42        55.95 o                         
   6   5   3         35.65         42.92        26.68 o                         
   7   5   3        724.02        697.53        63.15 o                         
   8   5   3        222.13        221.74        43.48 o                         
  -9   6   3         34.02         38.65        53.83 o                         
  -8   6   3        344.45        404.53        70.16 o                         
  -7   6   3        439.92        462.83        67.11 o                         
  -6   6   3       1428.39       1335.61        53.33 o                         
  -5   6   3       2853.76       2706.63        78.77 o                         
  -4   6   3       1206.98       1280.46        86.05 o                         
  -3   6   3       2375.89       2404.74        68.36 o                         
  -2   6   3       2267.35       2257.20        45.36 o                         
  -1   6   3         68.40         70.33        10.67 o                         
   0   6   3        387.09        359.83        22.54 o                         
   1   6   3       4924.21       5007.31        87.71 o                         
   2   6   3          9.04          5.29         8.58 o                         
   3   6   3       1571.07       1429.92        77.91 o                         
   4   6   3        119.01        108.52        27.41 o                         
   5   6   3        381.79        386.85        42.40 o                         
   6   6   3        697.82        654.06        56.84 o                         
   7   6   3          3.17        -10.38        26.46 o                         
   8   6   3         26.95         15.22        26.02 o                         
  -9   7   3        353.11        314.18        72.28 o                         
  -8   7   3        151.55        124.72        48.13 o                         
  -7   7   3        324.65        301.92        60.92 o                         
  -6   7   3        342.30        265.96        57.71 o                         
  -5   7   3        559.45        640.18        71.61 o                         
  -4   7   3        205.36        177.41        41.79 o                         
  -3   7   3        543.84        548.77        32.80 o                         
  -2   7   3        870.77        825.71        44.10 o                         
  -1   7   3       3375.12       3381.21        59.89 o                         
   0   7   3        560.81        533.84        33.95 o                         
   1   7   3       1448.94       1477.52        69.91 o                         
   2   7   3       1602.11       1534.09        37.62 o                         
   3   7   3         28.04         26.00        18.93 o                         
   4   7   3        645.24        678.19        52.14 o                         
   5   7   3        882.12        878.31        81.61 o                         
   6   7   3         20.93         24.64        23.53 o                         
   7   7   3        219.21        234.16        36.53 o                         
   8   7   3        180.69        213.02       115.89 o                         
  -8   8   3        510.82        603.52        84.99 o                         
  -7   8   3         34.87         52.69        42.46 o                         
  -6   8   3        730.34        804.94        85.25 o                         
  -5   8   3        143.01        185.37        48.85 o                         
  -4   8   3        149.97        162.25        31.59 o                         
  -3   8   3        653.77        640.56        32.43 o                         
  -2   8   3       2601.41       2633.41        66.66 o                         
  -1   8   3        688.04        645.74        41.46 o                         
   0   8   3        164.54        123.63        22.44 o                         
   1   8   3        896.39        870.57        47.13 o                         
   2   8   3        250.44        211.35        17.95 o                         
   3   8   3        679.51        605.07        37.39 o                         
   4   8   3        513.14        556.84        43.76 o                         
   5   8   3        113.20         72.25        23.99 o                         
   6   8   3        502.93        493.10        45.41 o                         
   7   8   3         44.14         56.61        33.36 o                         
  -8   9   3         37.22         34.83        47.29 o                         
  -7   9   3        509.91        414.99        77.13 o                         
  -6   9   3        359.53        415.64        69.81 o                         
  -5   9   3         16.59         30.17        24.98 o                         
  -4   9   3        277.54        242.04        38.94 o                         
  -3   9   3         62.67         53.24        15.41 o                         
  -2   9   3        456.70        414.36        20.34 o                         
  -1   9   3        498.68        474.63        27.80 o                         
   0   9   3        265.12        251.64        29.26 o                         
   1   9   3        688.67        682.32        45.09 o                         
   2   9   3       1210.64       1232.54        48.48 o                         
   3   9   3       1139.66       1072.11        49.66 o                         
   4   9   3        754.78        781.40        52.25 o                         
   5   9   3        836.97        814.43        55.03 o                         
   6   9   3          6.54         22.74        30.08 o                         
   7   9   3        134.13          4.79        58.46 o                         
  -7  10   3         16.74         -2.26        36.80 o                         
  -6  10   3        123.38        150.93        79.36 o                         
  -5  10   3        379.28        345.01        55.07 o                         
  -4  10   3        100.26        132.87        33.24 o                         
  -3  10   3        408.10        345.22        29.52 o                         
  -2  10   3        661.95        636.55        39.99 o                         
  -1  10   3         40.33         25.48        16.80 o                         
   0  10   3        286.10        303.05        32.86 o                         
   1  10   3        132.19        104.21        24.98 o                         
   2  10   3         32.31         10.34        12.91 o                         
   3  10   3         97.88         98.41        25.69 o                         
   4  10   3        280.65        303.67        36.07 o                         
   5  10   3          5.11         28.10        28.03 o                         
   6  10   3        286.00        377.12        91.80 o                         
   7  10   3         36.94        162.56        59.79 o                         
  -7  11   3        271.34        107.40        53.32 o                         
  -6  11   3        193.25        227.04        57.37 o                         
  -5  11   3         28.24         56.64        48.00 o                         
  -4  11   3         93.63         23.29        32.05 o                         
  -3  11   3        186.97        145.90        45.28 o                         
  -2  11   3        159.15        124.94        22.66 o                         
  -1  11   3       1423.68       1437.75        63.71 o                         
   0  11   3         78.78         86.12        23.54 o                         
   1  11   3        389.18        388.29        44.11 o                         
   2  11   3        624.43        657.21        51.27 o                         
   3  11   3         60.81         44.89        23.44 o                         
   4  11   3        154.33        179.35        84.25 o                         
   5  11   3        566.93        746.77       139.15 o                         
   6  11   3          0.60        -38.26        47.07 o                         
  -6  12   3        619.55        716.31        92.90 o                         
  -5  12   3        538.18        569.74        84.90 o                         
  -4  12   3        166.86         45.15        33.41 o                         
  -3  12   3        107.49        118.85        46.58 o                         
  -2  12   3        369.88        400.29        37.04 o                         
  -1  12   3         26.38         51.11        19.85 o                         
   0  12   3        306.65        307.56        43.82 o                         
   1  12   3        727.25        712.97        82.68 o                         
   2  12   3         28.30         43.35        25.95 o                         
   3  12   3        231.53        267.58        39.14 o                         
   4  12   3         44.94         45.13        45.59 o                         
   5  12   3        195.49        222.35        63.38 o                         
  -5  13   3         39.12        -32.53        42.77 o                         
  -4  13   3        196.51        164.81        52.87 o                         
  -3  13   3        203.27        152.81        56.11 o                         
  -2  13   3        283.52        245.01        43.83 o                         
  -1  13   3        315.99        333.85        39.65 o                         
   0  13   3        157.51        122.18        28.83 o                         
   1  13   3        279.38        227.09        36.80 o                         
   2  13   3        973.66       1005.67        66.02 o                         
   3  13   3         20.29         55.44        27.63 o                         
   4  13   3        111.12        113.63        53.81 o                         
  -4  14   3         93.11         19.22       227.63 o                         
  -3  14   3        135.12        120.69        57.28 o                         
  -2  14   3        463.52        429.01        56.19 o                         
  -1  14   3        194.91        178.88        44.21 o                         
   0  14   3        651.99        717.79        55.98 o                         
   1  14   3        333.95        366.82        43.60 o                         
   2  14   3        169.65        139.38        34.23 o                         
   3  14   3        511.38        632.23        79.45 o                         
  -3  15   3        183.29        224.98        59.61 o                         
  -2  15   3         16.69         90.86        46.24 o                         
  -1  15   3        329.55        331.18        56.31 o                         
   0  15   3        104.31        109.52        40.60 o                         
   1  15   3        138.80        131.35        32.51 o                         
   2  15   3        304.54        394.25        65.78 o                         
  -2 -15   4        330.32        356.05        46.01 o                         
  -1 -15   4         10.45          8.59        30.38 o                         
   0 -15   4        246.57        226.29        51.02 o                         
   1 -15   4        157.61        130.05        36.75 o                         
  -4 -14   4        261.95        253.07        55.91 o                         
  -3 -14   4        865.10        905.69        78.80 o                         
  -2 -14   4         30.56         -9.07        44.06 o                         
  -1 -14   4        365.13        367.24        45.63 o                         
   0 -14   4        224.16        210.00        42.38 o                         
   1 -14   4         44.04         21.55        44.88 o                         
   2 -14   4        116.57        182.26        39.45 o                         
   3 -14   4        259.31        208.55        45.52 o                         
  -5 -13   4        365.63        378.09        61.70 o                         
  -4 -13   4        742.76        789.95        96.12 o                         
  -3 -13   4        141.27        231.47        43.57 o                         
  -2 -13   4        553.96        526.36        49.55 o                         
  -1 -13   4        231.76        160.34        29.49 o                         
   0 -13   4        316.47        287.97        34.78 o                         
   1 -13   4        837.05        892.81        63.67 o                         
   2 -13   4        112.99        155.60        36.01 o                         
   3 -13   4         94.47         85.05        48.36 o                         
   4 -13   4        223.52        152.84        74.50 o                         
  -6 -12   4        347.22        323.00        54.68 o                         
  -5 -12   4        314.54        362.87        54.32 o                         
  -4 -12   4        260.46        233.50        39.47 o                         
  -3 -12   4        277.88        268.39        44.84 o                         
  -2 -12   4         68.06         84.48        22.79 o                         
  -1 -12   4        246.79        219.61        32.29 o                         
   0 -12   4        454.27        433.64        38.33 o                         
   1 -12   4        118.32        159.32        34.24 o                         
   2 -12   4        488.62        584.44        52.28 o                         
   3 -12   4        151.45        132.55        49.51 o                         
   4 -12   4         83.44         49.32        46.39 o                         
   5 -12   4        340.22        334.55        45.66 o                         
  -7 -11   4         85.09        141.46        53.89 o                         
  -6 -11   4         81.89         69.38        37.63 o                         
  -5 -11   4        436.52        494.84        64.14 o                         
  -4 -11   4        436.64        442.23        47.75 o                         
  -3 -11   4        329.19        463.07        51.35 o                         
  -2 -11   4        174.70        156.90        24.71 o                         
  -1 -11   4        856.42        862.46        54.18 o                         
   0 -11   4        168.89        176.21        27.78 o                         
   1 -11   4        643.15        642.90        50.86 o                         
   2 -11   4        217.04        203.96        33.34 o                         
   3 -11   4        145.93        151.85        31.22 o                         
   4 -11   4        332.12        373.98        42.68 o                         
   5 -11   4         78.13         77.27        34.91 o                         
   6 -11   4         20.35         -2.15        34.97 o                         
  -7 -10   4         33.93         42.42        33.95 o                         
  -6 -10   4          7.14         55.82        34.14 o                         
  -5 -10   4        245.89        148.64        42.06 o                         
  -4 -10   4        903.42        959.03        62.18 o                         
  -3 -10   4        406.22        421.30        35.17 o                         
  -2 -10   4        150.08        169.17        27.21 o                         
  -1 -10   4        535.27        489.96        40.46 o                         
   0 -10   4         70.01         53.26        19.32 o                         
   1 -10   4        300.21        268.90        34.71 o                         
   2 -10   4        145.45        151.75        25.86 o                         
   3 -10   4        151.22        175.63        30.30 o                         
   4 -10   4          6.47         -3.77        21.98 o                         
   5 -10   4        238.94        268.91        42.48 o                         
   6 -10   4        123.09        108.74        36.03 o                         
  -8  -9   4        452.93        452.15        75.63 o                         
  -7  -9   4        250.58        317.82        55.17 o                         
  -6  -9   4        186.64         60.95        34.63 o                         
  -5  -9   4        484.13        491.12        55.73 o                         
  -4  -9   4        267.79        223.98        32.69 o                         
  -3  -9   4        458.04        407.24        32.95 o                         
  -2  -9   4       1659.70       1650.01        77.44 o                         
  -1  -9   4        482.76        443.43        37.30 o                         
   0  -9   4        135.02        141.95        23.30 o                         
   1  -9   4        121.65         95.25        20.67 o                         
   2  -9   4        183.55        201.30        26.50 o                         
   3  -9   4        112.11         90.96        25.09 o                         
   4  -9   4        854.68        896.40        49.57 o                         
   5  -9   4        122.93         92.84        28.59 o                         
   6  -9   4        457.44        486.13        52.56 o                         
   7  -9   4        116.84         -6.28        51.38 o                         
  -8  -8   4        458.54        495.68        75.98 o                         
  -7  -8   4         25.70         18.71        25.87 o                         
  -6  -8   4        353.71        348.85        50.11 o                         
  -5  -8   4        206.71        224.44        48.92 o                         
  -4  -8   4        497.66        463.53        29.68 o                         
  -3  -8   4        974.93        823.65        72.59 o                         
  -2  -8   4         80.49         72.89        12.98 o                         
  -1  -8   4        526.72        554.81        38.60 o                         
   0  -8   4        108.04         99.76        16.96 o                         
   1  -8   4        592.78        561.35        44.39 o                         
   2  -8   4       1186.95       1195.72        50.03 o                         
   3  -8   4       1280.53       1291.39        59.30 o                         
   4  -8   4         52.81          9.30        22.97 o                         
   5  -8   4        648.74        608.82        52.68 o                         
   6  -8   4        171.02        217.24        37.64 o                         
   7  -8   4         11.47          3.26        35.77 o                         
  -9  -7   4         71.84         96.94        45.15 o                         
  -8  -7   4        375.41        429.74        69.70 o                         
  -7  -7   4        779.42        822.97        66.75 o                         
  -6  -7   4         42.12         11.55        27.56 o                         
  -5  -7   4        464.93        496.68        50.90 o                         
  -4  -7   4        838.86        791.60        31.36 o                         
  -3  -7   4        551.57        562.09        32.18 o                         
  -2  -7   4       1513.51       1570.67        40.58 o                         
  -1  -7   4        944.17        925.32        45.18 o                         
   0  -7   4        196.05        193.77        18.64 o                         
   1  -7   4        167.76        170.98        21.04 o                         
   2  -7   4        604.81        638.06        35.78 o                         
   3  -7   4        981.49       1012.70        48.77 o                         
   4  -7   4        888.72        820.09        53.94 o                         
   5  -7   4         42.22         28.63        49.37 o                         
   6  -7   4        315.05        307.48        40.33 o                         
   7  -7   4        210.71        333.47        54.05 o                         
   8  -7   4         90.66         78.99        46.10 o                         
  -9  -6   4        320.49        380.01        63.62 o                         
  -8  -6   4        742.19        739.41        80.20 o                         
  -7  -6   4        114.21        118.26        33.37 o                         
  -6  -6   4       1080.50       1170.23        73.94 o                         
  -5  -6   4        261.39        256.57        23.43 o                         
  -4  -6   4        624.14        621.05        32.50 o                         
  -3  -6   4       2126.80       2193.18        85.74 o                         
  -2  -6   4        100.62        109.01        11.29 o                         
  -1  -6   4       1704.83       1734.11        43.21 o                         
   0  -6   4       2247.63       2257.46        49.34 o                         
   1  -6   4        308.92        292.67        23.71 o                         
   2  -6   4       1022.66        975.62        43.78 o                         
   3  -6   4       2607.89       2588.48        64.99 o                         
   4  -6   4        417.80        423.45        39.02 o                         
   5  -6   4        657.34        608.59        47.66 o                         
   6  -6   4        893.95        909.57        80.31 o                         
   7  -6   4         92.28         97.98        38.31 o                         
   8  -6   4        308.14        411.24        62.25 o                         
  -9  -5   4         40.13         72.29        30.98 o                         
  -8  -5   4        250.48        289.24        53.65 o                         
  -7  -5   4        741.21        837.38        62.53 o                         
  -6  -5   4        451.92        389.08        21.75 o                         
  -5  -5   4       1752.31       1573.58        49.60 o                         
  -4  -5   4        304.20        279.72        19.20 o                         
  -3  -5   4        520.30        517.38        31.78 o                         
  -2  -5   4       3470.78       3398.52        85.10 o                         
  -1  -5   4       1825.31       1820.75        34.25 o                         
   0  -5   4       1421.23       1503.09        41.90 o                         
   1  -5   4       2966.08       2961.38        67.08 o                         
   2  -5   4        581.46        580.11        29.34 o                         
   3  -5   4       1310.65       1267.46        36.89 o                         
   4  -5   4        830.51        809.32        34.82 o                         
   5  -5   4        125.40        127.89        28.76 o                         
   6  -5   4        356.55        324.78        37.01 o                         
   7  -5   4       1581.86       1636.33       104.06 o                         
   8  -5   4        169.20        160.51        44.02 o                         
  -9  -4   4        376.37        413.93        44.42 o                         
  -8  -4   4        594.62        575.51        57.83 o                         
  -7  -4   4        244.33        262.29        25.73 o                         
  -6  -4   4       1909.01       1988.93        52.58 o                         
  -5  -4   4        426.39        404.81        15.22 o                         
  -4  -4   4        615.73        578.68        22.30 o                         
  -3  -4   4       2069.64       2041.76        48.60 o                         
  -2  -4   4       1186.20       1286.51        38.96 o                         
  -1  -4   4       1521.44       1518.89        34.47 o                         
   0  -4   4       6708.67       7038.44        82.32 o                         
   1  -4   4        549.88        622.24        24.38 o                         
   2  -4   4       3834.39       3834.55        73.67 o                         
   3  -4   4        212.64        156.81        15.60 o                         
   4  -4   4        638.35        607.20        27.59 o                         
   5  -4   4        947.01        919.45        50.97 o                         
   6  -4   4        206.64        240.06        31.44 o                         
   7  -4   4         28.19         36.46        32.49 o                         
   8  -4   4       1138.77       1168.77        91.41 o                         
 -10  -3   4        250.69        293.87        46.95 o                         
  -9  -3   4         13.21         69.32        26.18 o                         
  -8  -3   4        521.22        559.37        53.17 o                         
  -7  -3   4        695.97        671.68        32.84 o                         
  -6  -3   4        812.50        803.28        33.03 o                         
  -5  -3   4       1857.24       1866.60        42.08 o                         
  -4  -3   4        511.54        534.20        18.33 o                         
  -3  -3   4        152.97        152.25        12.00 o                         
  -2  -3   4       1831.90       1627.93        50.76 o                         
  -1  -3   4       1808.78       1808.77        27.69 o                         
   0  -3   4        127.04        125.84         9.83 o                         
   1  -3   4       7931.54       8108.38        99.33 o                         
   2  -3   4       1549.87       1586.95        29.20 o                         
   3  -3   4       2009.45       1954.06        61.02 o                         
   4  -3   4       1448.69       1445.67        51.91 o                         
   5  -3   4         17.72         13.45        16.23 o                         
   6  -3   4         63.58         64.11        20.09 o                         
   7  -3   4        367.70        333.11        50.86 o                         
   8  -3   4         52.16         47.03        31.18 o                         
 -10  -2   4         20.91         23.98        31.45 o                         
  -9  -2   4        856.36        897.62        54.19 o                         
  -8  -2   4        451.84        466.83        27.10 o                         
  -7  -2   4        701.07        686.64        31.47 o                         
  -6  -2   4         80.86         97.59        16.04 o                         
  -5  -2   4        732.21        754.29        30.28 o                         
  -4  -2   4       2364.25       2444.87        50.24 o                         
  -3  -2   4        387.42        399.90        14.45 o                         
  -2  -2   4       2096.11       2178.46        32.14 o                         
  -1  -2   4        970.50        967.69        22.05 o                         
   0  -2   4       7910.76       8096.58        52.71 o                         
   1  -2   4       3537.02       3621.95        60.71 o                         
   2  -2   4       2430.31       2276.67        41.26 o                         
   3  -2   4        217.76        204.51        16.95 o                         
   4  -2   4        160.09        182.08        17.17 o                         
   5  -2   4       1067.19       1012.71        44.32 o                         
   6  -2   4        314.23        375.36        49.24 o                         
   7  -2   4         18.60         18.69        29.64 o                         
   8  -2   4        667.81        856.54        67.22 o                         
   9  -2   4        205.66        193.32        41.80 o                         
 -10  -1   4        467.04        431.73        55.53 o                         
  -9  -1   4         52.81         43.51        18.05 o                         
  -8  -1   4        885.36        878.77        35.73 o                         
  -7  -1   4         97.58         67.23        14.14 o                         
  -6  -1   4        117.73         86.59        12.93 o                         
  -5  -1   4        341.85        337.39        20.57 o                         
  -4  -1   4        194.75        176.33        15.77 o                         
  -3  -1   4       1039.99       1055.56        21.66 o                         
  -2  -1   4       1838.81       1752.73        24.98 o                         
  -1  -1   4      12568.80      12765.29        69.98 o                         
   0  -1   4         30.05         25.52         6.65 o                         
   1  -1   4       1734.98       1686.41        33.27 o                         
   2  -1   4       1001.21        988.36        22.80 o                         
   3  -1   4       1269.73       1254.00        30.93 o                         
   4  -1   4       2361.35       2087.88       108.65 o                         
   5  -1   4        917.07        833.18        52.97 o                         
   6  -1   4          6.48         41.22        24.05 o                         
   7  -1   4        150.67        157.59        32.26 o                         
   8  -1   4         48.56         81.00        31.57 o                         
   9  -1   4        270.73        215.31        50.14 o                         
 -10   0   4          3.20        -22.09        26.63 o                         
  -9   0   4        262.92        277.83        26.18 o                         
  -8   0   4         20.41          3.65        11.86 o                         
  -7   0   4          8.70         21.63        13.36 o                         
  -6   0   4        228.62        244.04        20.84 o                         
  -5   0   4       1018.14        981.10        37.30 o                         
  -4   0   4       4054.15       4476.23        67.31 o                         
  -3   0   4       1098.17       1067.07        23.21 o                         
  -2   0   4         81.29         78.91         7.28 o                         
  -1   0   4       3158.31       3382.00        37.79 o                         
   0   0   4        293.78        288.78        13.49 o                         
   1   0   4         86.95         87.05         8.69 o                         
   2   0   4         71.51        141.35        14.37 o                         
   3   0   4        596.31        584.37        42.49 o                         
   4   0   4        927.76        919.18        56.14 o                         
   5   0   4       1560.70       1541.97        67.47 o                         
   6   0   4        107.12        112.17        34.04 o                         
   7   0   4        324.47        322.56        40.10 o                         
   8   0   4        400.93        485.05        50.22 o                         
   9   0   4        312.75        272.90        55.29 o                         
 -10   1   4        590.91        621.51        91.72 o                         
  -9   1   4         41.08         14.06        19.26 o                         
  -8   1   4        837.38        907.06        45.83 o                         
  -7   1   4         96.28        130.93        16.90 o                         
  -6   1   4        123.49        122.86        15.31 o                         
  -5   1   4        216.50        201.55        19.29 o                         
  -4   1   4        334.48        347.47        24.09 o                         
  -3   1   4        969.16       1066.67        33.50 o                         
  -2   1   4       1698.05       1618.47        21.41 o                         
  -1   1   4      12093.72      12359.80       108.09 o                         
   0   1   4         69.75         62.42         8.02 o                         
   1   1   4       2033.17       1933.36        28.56 o                         
   2   1   4       1045.44       1021.70        23.79 o                         
   3   1   4       1325.48       1266.69        40.78 o                         
   4   1   4       2447.31       2443.14        75.44 o                         
   5   1   4        922.23        930.61        52.81 o                         
   6   1   4          3.64        -22.52        22.52 o                         
   7   1   4        123.90        137.27        29.41 o                         
   8   1   4         48.14         29.89        43.98 o                         
   9   1   4        189.88        130.43        44.20 o                         
 -10   2   4         21.18         -0.34        42.05 o                         
  -9   2   4        938.67       1043.53        62.56 o                         
  -8   2   4        438.96        413.64        39.02 o                         
  -7   2   4        737.65        842.21        47.70 o                         
  -6   2   4         32.51         16.43        13.32 o                         
  -5   2   4        730.84        700.70        31.68 o                         
  -4   2   4       1998.84       2089.51        41.01 o                         
  -3   2   4        610.87        605.37        31.54 o                         
  -2   2   4       2043.60       2105.88        26.24 o                         
  -1   2   4       1088.80       1132.31        20.74 o                         
   0   2   4       8386.34       8632.00        74.06 o                         
   1   2   4       3534.76       3569.09        41.47 o                         
   2   2   4       2323.11       2248.71        44.99 o                         
   3   2   4        105.91        112.85        15.74 o                         
   4   2   4        155.84        177.71        22.19 o                         
   5   2   4        898.27        799.24        43.57 o                         
   6   2   4        332.82        334.90        35.79 o                         
   7   2   4         24.30         45.68        22.09 o                         
   8   2   4        656.53        629.41        87.94 o                         
   9   2   4        235.44        208.54        47.08 o                         
 -10   3   4        295.40        191.68        78.54 o                         
  -9   3   4          9.08          2.27        33.98 o                         
  -8   3   4        474.96        509.63        43.89 o                         
  -7   3   4        594.74        618.17        40.79 o                         
  -6   3   4        822.73        815.32        45.41 o                         
  -5   3   4       1970.72       2017.64        54.31 o                         
  -4   3   4        681.08        714.46        26.14 o                         
  -3   3   4        116.86        105.98        11.67 o                         
  -2   3   4       1710.22       1589.47        45.39 o                         
  -1   3   4       1772.88       1803.56        35.65 o                         
   0   3   4        175.77        176.01        13.07 o                         
   1   3   4       7752.81       7882.40        71.12 o                         
   2   3   4       1587.86       1601.30        32.30 o                         
   3   3   4       2095.06       2036.46        76.23 o                         
   4   3   4       1332.13       1377.95        50.71 o                         
   5   3   4         12.30         18.36        14.76 o                         
   6   3   4         66.96         73.35        19.73 o                         
   7   3   4        435.70        464.09        55.15 o                         
   8   3   4         52.65         71.68        38.15 o                         
  -9   4   4        399.52        428.09       114.56 o                         
  -8   4   4        632.71        617.06        55.68 o                         
  -7   4   4        203.05        190.35        24.49 o                         
  -6   4   4       1893.67       1933.67        96.34 o                         
  -5   4   4        502.29        538.81        27.33 o                         
  -4   4   4        662.87        641.24        22.43 o                         
  -3   4   4       2022.10       2011.78        60.49 o                         
  -2   4   4       1119.64       1136.93        62.44 o                         
  -1   4   4       1650.71       1637.00        49.86 o                         
   0   4   4       6696.45       6895.94        66.39 o                         
   1   4   4        542.49        581.51        21.66 o                         
   2   4   4       3715.22       3605.58        80.30 o                         
   3   4   4        204.37        178.14        17.68 o                         
   4   4   4        645.34        658.78        38.35 o                         
   5   4   4        948.69        941.34        48.00 o                         
   6   4   4        164.29        128.65        33.45 o                         
   7   4   4         55.79         13.15        28.00 o                         
   8   4   4       1140.47       1208.88       105.79 o                         
  -9   5   4         30.56         46.67        41.11 o                         
  -8   5   4        296.94        266.78        58.04 o                         
  -7   5   4        694.43        732.17        53.36 o                         
  -6   5   4        453.35        469.70        38.63 o                         
  -5   5   4       1850.02       1756.15       106.15 o                         
  -4   5   4        262.94        231.55        26.53 o                         
  -3   5   4        458.39        460.54        26.03 o                         
  -2   5   4       3726.81       3540.88        45.69 o                         
  -1   5   4       1762.09       1763.30        37.67 o                         
   0   5   4       1364.93       1382.44        44.08 o                         
   1   5   4       2975.43       3044.97        55.57 o                         
   2   5   4        502.20        480.38        20.10 o                         
   3   5   4       1440.86       1408.87        39.48 o                         
   4   5   4        874.02        846.26        30.96 o                         
   5   5   4        149.76        107.51        17.83 o                         
   6   5   4        303.71        290.83        43.45 o                         
   7   5   4       1584.68       1582.71        94.03 o                         
   8   5   4        169.04        199.45        45.19 o                         
  -9   6   4        339.50        386.49        69.40 o                         
  -8   6   4        784.48        815.88        90.50 o                         
  -7   6   4        115.19         78.25        39.45 o                         
  -6   6   4       1072.32       1218.90       139.43 o                         
  -5   6   4        253.11        269.37        50.24 o                         
  -4   6   4        636.71        617.63        38.23 o                         
  -3   6   4       2029.03       2105.05        77.38 o                         
  -2   6   4         89.15         75.26        10.78 o                         
  -1   6   4       1750.63       1712.07        40.29 o                         
   0   6   4       2380.57       2287.88        57.13 o                         
   1   6   4        311.26        303.79        23.72 o                         
   2   6   4       1184.31       1128.23        34.32 o                         
   3   6   4       2434.04       2286.54        54.93 o                         
   4   6   4        386.15        361.69        23.50 o                         
   5   6   4        609.36        636.92        55.26 o                         
   6   6   4        768.04        751.07        64.29 o                         
   7   6   4         85.07         95.25        33.21 o                         
   8   6   4        324.42        312.69        51.23 o                         
  -9   7   4         77.36         -7.06        40.07 o                         
  -8   7   4        382.57        563.21        80.57 o                         
  -7   7   4        851.29        894.13       163.16 o                         
  -6   7   4         40.40         70.55        40.72 o                         
  -5   7   4        564.56        758.67        76.98 o                         
  -4   7   4        764.04        778.44        59.72 o                         
  -3   7   4        570.33        597.83        44.27 o                         
  -2   7   4       1467.69       1446.43        43.19 o                         
  -1   7   4       1011.94        977.48        33.47 o                         
   0   7   4        166.09        124.77        20.81 o                         
   1   7   4        112.89        114.07        17.15 o                         
   2   7   4        606.38        603.43        26.91 o                         
   3   7   4       1082.81       1039.20        41.15 o                         
   4   7   4        980.55       1039.23        65.99 o                         
   5   7   4         57.44         77.80        30.63 o                         
   6   7   4        286.77        277.35        43.85 o                         
   7   7   4        167.17        200.37        41.30 o                         
   8   7   4         89.53         66.12        39.20 o                         
  -8   8   4        448.98        479.55       115.36 o                         
  -7   8   4         37.30         71.95        97.29 o                         
  -6   8   4        236.57        262.68        95.94 o                         
  -5   8   4        242.58        301.28        39.29 o                         
  -4   8   4        552.51        544.08        62.81 o                         
  -3   8   4        953.06        913.84        56.32 o                         
  -2   8   4         82.51        103.36        16.69 o                         
  -1   8   4        580.74        518.96        27.00 o                         
   0   8   4        175.78        183.76        24.64 o                         
   1   8   4        598.40        598.45        36.63 o                         
   2   8   4       1072.67       1079.49        40.41 o                         
   3   8   4       1238.02       1185.68        59.95 o                         
   4   8   4         71.15         30.90        22.10 o                         
   5   8   4        603.79        546.72        47.03 o                         
   6   8   4        125.36        130.75        29.04 o                         
   7   8   4          1.63          9.43        23.35 o                         
  -8   9   4        451.42        526.19        82.54 o                         
  -7   9   4        181.53        206.58        52.58 o                         
  -6   9   4        190.07        180.80        48.67 o                         
  -5   9   4        527.55        536.93        85.64 o                         
  -4   9   4        304.57        374.72        44.14 o                         
  -3   9   4        426.15        407.02        25.70 o                         
  -2   9   4       1706.50       1735.10        57.27 o                         
  -1   9   4        536.04        479.76        34.12 o                         
   0   9   4        184.13        159.13        24.45 o                         
   1   9   4         31.35         29.40        21.07 o                         
   2   9   4        238.80        255.61        25.05 o                         
   3   9   4         52.26         44.15        18.48 o                         
   4   9   4        790.52        794.61        54.64 o                         
   5   9   4        109.39         77.73        25.79 o                         
   6   9   4        476.81        483.39        56.15 o                         
   7   9   4        118.33        112.66        94.85 o                         
  -7  10   4         44.15         70.62        46.37 o                         
  -6  10   4         51.88        -11.80        41.80 o                         
  -5  10   4        261.16        226.95       152.35 o                         
  -4  10   4        821.54        740.70        74.81 o                         
  -3  10   4        414.61        491.76        49.25 o                         
  -2  10   4        142.04        150.51        22.58 o                         
  -1  10   4        548.17        520.33        38.46 o                         
   0  10   4         98.49        110.35        24.11 o                         
   1  10   4        303.18        287.40        33.78 o                         
   2  10   4        141.63        146.52        24.53 o                         
   3  10   4        133.87        144.81        30.43 o                         
   4  10   4         10.34          1.01        52.26 o                         
   5  10   4        296.96        194.44        40.03 o                         
   6  10   4         83.19         78.26        31.43 o                         
  -7  11   4         55.28         57.23        88.24 o                         
  -6  11   4         83.28         84.49        45.90 o                         
  -5  11   4        400.43        478.70        72.92 o                         
  -4  11   4        417.41        391.34        47.95 o                         
  -3  11   4        299.63        255.86        42.63 o                         
  -2  11   4        160.74        125.09        22.63 o                         
  -1  11   4        743.75        694.65        55.34 o                         
   0  11   4        201.46        184.80        29.69 o                         
   1  11   4        767.78        874.52        72.91 o                         
   2  11   4        262.97        270.72        37.28 o                         
   3  11   4         92.98        105.76        26.06 o                         
   4  11   4        286.11        345.95        77.30 o                         
   5  11   4         62.63         71.05        31.67 o                         
   6  11   4         33.56         44.02        46.80 o                         
  -6  12   4        385.17        471.53        80.71 o                         
  -5  12   4        355.56        336.51        68.18 o                         
  -4  12   4        265.63        166.11        54.85 o                         
  -3  12   4        403.23        374.24        49.21 o                         
  -2  12   4         58.65         28.08        29.89 o                         
  -1  12   4        228.07        212.95        44.14 o                         
   0  12   4        398.92        413.53        42.12 o                         
   1  12   4        117.56         75.78        24.94 o                         
   2  12   4        454.41        497.41        58.84 o                         
   3  12   4        156.10        181.28        35.51 o                         
   4  12   4         77.03        161.79        51.57 o                         
   5  12   4        420.48        369.62        75.30 o                         
  -5  13   4        380.12        386.67        70.78 o                         
  -4  13   4        708.11        590.32        85.41 o                         
  -3  13   4        153.49        128.88        61.06 o                         
  -2  13   4        595.91        565.63        60.62 o                         
  -1  13   4        184.18        180.77        41.56 o                         
   0  13   4        292.69        292.37        37.78 o                         
   1  13   4        802.62        832.88        58.05 o                         
   2  13   4        155.16        161.31        35.07 o                         
   3  13   4         46.01         76.60        30.53 o                         
   4  13   4        186.17        117.15        44.88 o                         
  -4  14   4        258.07        351.37       164.25 o                         
  -3  14   4        888.99        975.28       103.13 o                         
  -2  14   4         38.18         -5.92        44.95 o                         
  -1  14   4        323.47        280.06        47.37 o                         
   0  14   4        216.49        155.97        40.26 o                         
   1  14   4         45.49         80.55        35.27 o                         
   2  14   4        206.98        262.65        40.31 o                         
   3  14   4        250.70        228.13        52.83 o                         
  -2  15   4        315.28        327.01        71.67 o                         
  -1  15   4         24.00         -4.22        40.62 o                         
   0  15   4        217.63        287.61        51.45 o                         
   1  15   4        205.89        145.67        43.69 o                         
  -2 -15   5        262.68        307.59        48.39 o                         
  -1 -15   5        274.90        323.50        56.84 o                         
   0 -15   5        341.33        451.13        61.35 o                         
   1 -15   5        196.88        253.82        41.42 o                         
  -4 -14   5        289.13        233.31        48.07 o                         
  -3 -14   5        204.39        277.16        45.30 o                         
  -2 -14   5         70.03         82.74        29.52 o                         
  -1 -14   5        712.11        767.18        62.14 o                         
   0 -14   5         42.70         46.57        27.99 o                         
   1 -14   5        350.76        306.08        45.72 o                         
   2 -14   5        765.67        793.30        58.14 o                         
   3 -14   5        156.05        157.74        46.32 o                         
  -5 -13   5        448.54        457.69        86.08 o                         
  -4 -13   5         18.33         11.85        34.34 o                         
  -3 -13   5         23.62        -11.98        26.79 o                         
  -2 -13   5        314.22        263.41        39.56 o                         
  -1 -13   5        123.70        121.63        26.32 o                         
   0 -13   5        716.26        742.50        60.64 o                         
   1 -13   5        440.87        448.85        48.96 o                         
   2 -13   5        274.73        305.16        44.91 o                         
   3 -13   5        252.49        253.18        40.46 o                         
   4 -13   5         11.78         61.27        40.38 o                         
  -6 -12   5         65.39        133.85        44.95 o                         
  -5 -12   5        219.34        122.39        87.02 o                         
  -4 -12   5        740.11        775.69        63.26 o                         
  -3 -12   5        171.28        139.33        37.39 o                         
  -2 -12   5        185.85        217.11        29.91 o                         
  -1 -12   5        438.42        391.51        37.69 o                         
   0 -12   5         68.30         72.49        32.62 o                         
   1 -12   5        647.39        653.00        54.81 o                         
   2 -12   5        620.89        732.52        56.98 o                         
   3 -12   5         21.59         53.73        24.45 o                         
   4 -12   5        244.52        233.48        40.01 o                         
   5 -12   5        271.33        234.09        42.27 o                         
  -7 -11   5         72.68         84.56        52.03 o                         
  -6 -11   5        239.56        265.86        50.67 o                         
  -5 -11   5        305.12        365.68        55.17 o                         
  -4 -11   5         44.70         48.87        26.34 o                         
  -3 -11   5        178.02        250.09        41.72 o                         
  -2 -11   5        306.81        337.31        39.56 o                         
  -1 -11   5        257.17        281.10        31.42 o                         
   0 -11   5        905.07        919.80        60.16 o                         
   1 -11   5        374.31        415.15        50.12 o                         
   2 -11   5         53.51         83.31        23.91 o                         
   3 -11   5        266.69        290.02        35.01 o                         
   4 -11   5         75.92         81.95        30.57 o                         
   5 -11   5        252.88        239.04        69.29 o                         
  -7 -10   5        446.62        474.52        62.29 o                         
  -6 -10   5         94.46         74.04        35.74 o                         
  -5 -10   5        184.47        135.98        56.69 o                         
  -4 -10   5        309.17        349.09        42.20 o                         
  -3 -10   5         67.85         93.56        23.73 o                         
  -2 -10   5        105.64         86.87        25.10 o                         
  -1 -10   5        305.79        331.33        35.95 o                         
   0 -10   5        143.52        170.21        30.60 o                         
   1 -10   5       1895.32       1973.66        69.33 o                         
   2 -10   5        717.28        737.04        50.68 o                         
   3 -10   5         21.32         14.58        19.24 o                         
   4 -10   5        858.99        922.61        91.72 o                         
   5 -10   5        155.26        170.65        35.77 o                         
   6 -10   5         73.77         97.95        31.39 o                         
  -8  -9   5        202.88        140.91        53.11 o                         
  -7  -9   5        168.76        115.52        63.80 o                         
  -6  -9   5        140.58        192.16        43.29 o                         
  -5  -9   5        809.79        843.60        70.72 o                         
  -4  -9   5         14.05         16.05        22.11 o                         
  -3  -9   5        994.85        953.60        47.25 o                         
  -2  -9   5        450.37        374.68        36.76 o                         
  -1  -9   5          9.55          3.92        20.30 o                         
   0  -9   5        239.63        252.88        26.67 o                         
   1  -9   5        181.37        191.19        26.00 o                         
   2  -9   5        173.32        165.43        34.57 o                         
   3  -9   5        719.11        669.26        42.61 o                         
   4  -9   5        188.88        192.88        26.54 o                         
   5  -9   5        253.76        252.71        39.93 o                         
   6  -9   5         86.28         70.66        27.53 o                         
  -8  -8   5         33.65          9.28        37.22 o                         
  -7  -8   5         40.36         12.77        31.12 o                         
  -6  -8   5         19.88         26.93        30.22 o                         
  -5  -8   5         58.01         41.37        33.37 o                         
  -4  -8   5        647.10        585.90        35.19 o                         
  -3  -8   5        518.85        479.72        33.61 o                         
  -2  -8   5        905.48        895.99        28.19 o                         
  -1  -8   5       1305.54       1293.52        57.47 o                         
   0  -8   5         73.30         66.28        17.10 o                         
   1  -8   5       1137.18       1166.79        49.24 o                         
   2  -8   5       1339.99       1448.62        55.28 o                         
   3  -8   5         28.04         16.04        16.42 o                         
   4  -8   5        527.48        570.02        48.68 o                         
   5  -8   5        440.47        419.60        45.49 o                         
   6  -8   5         15.15        -14.46        23.25 o                         
   7  -8   5         31.77         80.91        42.43 o                         
  -9  -7   5        582.50        618.63       108.32 o                         
  -8  -7   5        483.86        498.24       142.88 o                         
  -7  -7   5        115.77        116.58        35.55 o                         
  -6  -7   5       1079.17       1046.11        74.02 o                         
  -5  -7   5        241.38        212.36        39.16 o                         
  -4  -7   5        383.37        320.26        33.26 o                         
  -3  -7   5       2052.76       2066.31        64.19 o                         
  -2  -7   5       2321.20       2208.16        82.36 o                         
  -1  -7   5        278.42        301.50        22.12 o                         
   0  -7   5        797.00        794.60        32.97 o                         
   1  -7   5        259.58        258.04        22.09 o                         
   2  -7   5        802.96        794.28        39.57 o                         
   3  -7   5        153.42        137.53        20.41 o                         
   4  -7   5        407.98        391.68        40.27 o                         
   5  -7   5        228.33        242.36        35.44 o                         
   6  -7   5        670.75        714.46        55.83 o                         
   7  -7   5         74.84         45.78        38.23 o                         
  -9  -6   5        265.14        258.37        59.54 o                         
  -8  -6   5         33.45         36.38        25.78 o                         
  -7  -6   5        392.75        459.58        52.07 o                         
  -6  -6   5        313.89        320.23        44.23 o                         
  -5  -6   5        615.67        561.47        36.29 o                         
  -4  -6   5        948.49        853.90        36.78 o                         
  -3  -6   5        769.63        772.85        43.09 o                         
  -2  -6   5       1145.92        993.19        50.11 o                         
  -1  -6   5       1727.61       1847.84        44.79 o                         
   0  -6   5        214.20        210.36        18.18 o                         
   1  -6   5       1256.36       1271.93        41.19 o                         
   2  -6   5       3314.01       3326.19        72.81 o                         
   3  -6   5         10.69         13.49        11.25 o                         
   4  -6   5        609.42        614.29        46.38 o                         
   5  -6   5        481.28        392.76        40.50 o                         
   6  -6   5          9.25         28.19        21.79 o                         
   7  -6   5        265.31        177.50        70.52 o                         
   8  -6   5        105.04        108.34        44.93 o                         
  -9  -5   5        182.62        243.71        43.01 o                         
  -8  -5   5        973.32        860.57        67.58 o                         
  -7  -5   5         16.48         38.84        29.18 o                         
  -6  -5   5       2016.49       2003.15        65.81 o                         
  -5  -5   5       1331.93       1260.67        39.02 o                         
  -4  -5   5         38.64         31.73        11.68 o                         
  -3  -5   5        916.03        929.62        46.68 o                         
  -2  -5   5       1783.91       1684.56        56.39 o                         
  -1  -5   5       3371.16       3573.34        51.71 o                         
   0  -5   5        984.89        974.23        43.84 o                         
   1  -5   5       2422.57       2550.31        53.33 o                         
   2  -5   5        845.20        846.58        35.41 o                         
   3  -5   5       1279.63       1295.18        36.93 o                         
   4  -5   5         33.22         22.90        19.56 o                         
   5  -5   5        406.08        330.24        36.15 o                         
   6  -5   5       1369.05       1334.78        95.87 o                         
   7  -5   5         10.10         26.40        31.31 o                         
   8  -5   5        405.54        518.28        68.14 o                         
  -9  -4   5        605.93        584.07        58.94 o                         
  -8  -4   5         15.16         38.76        22.89 o                         
  -7  -4   5        687.56        629.98        46.89 o                         
  -6  -4   5       1032.73       1029.78        35.50 o                         
  -5  -4   5       1364.03       1394.82        39.28 o                         
  -4  -4   5        870.58        852.43        33.49 o                         
  -3  -4   5       1118.58       1090.38        37.37 o                         
  -2  -4   5        947.91        880.46        64.48 o                         
  -1  -4   5       2585.86       2590.97        38.27 o                         
   0  -4   5          2.06          3.52         8.37 o                         
   1  -4   5       2959.61       3037.97        62.76 o                         
   2  -4   5       3304.67       3402.03        55.24 o                         
   3  -4   5        475.30        442.21        21.74 o                         
   4  -4   5        314.82        364.94        33.71 o                         
   5  -4   5        480.29        470.46        38.10 o                         
   6  -4   5         51.85         65.07        35.14 o                         
   7  -4   5        865.80        937.87        80.18 o                         
   8  -4   5        257.59        330.85        57.88 o                         
 -10  -3   5        101.69        179.10        46.19 o                         
  -9  -3   5         80.85         69.42        25.97 o                         
  -8  -3   5       1006.30       1004.70        57.49 o                         
  -7  -3   5        235.35        188.55        20.60 o                         
  -6  -3   5       2498.31       2603.10        60.99 o                         
  -5  -3   5        898.03        918.23        29.60 o                         
  -4  -3   5        193.50        183.65        10.81 o                         
  -3  -3   5       2528.02       2488.26        49.12 o                         
  -2  -3   5       1698.81       1665.45        56.12 o                         
  -1  -3   5       4051.34       4243.57        45.66 o                         
   0  -3   5       1524.97       1505.59        33.39 o                         
   1  -3   5        542.00        526.01        20.67 o                         
   2  -3   5       1023.22        995.25        27.02 o                         
   3  -3   5        383.59        332.42        17.27 o                         
   4  -3   5        526.61        529.85        28.67 o                         
   5  -3   5        935.98        944.86        39.38 o                         
   6  -3   5       1896.32       1828.91       116.65 o                         
   7  -3   5        183.35        208.96        44.68 o                         
   8  -3   5        405.13        469.94        56.88 o                         
 -10  -2   5        270.68        306.97        66.49 o                         
  -9  -2   5         99.15        206.41        41.96 o                         
  -8  -2   5        133.55        117.95        17.63 o                         
  -7  -2   5        438.24        454.06        27.82 o                         
  -6  -2   5        107.02         98.19        14.93 o                         
  -5  -2   5        950.61        973.99        38.74 o                         
  -4  -2   5       2954.44       3042.60        82.76 o                         
  -3  -2   5        954.47        931.59        23.46 o                         
  -2  -2   5       1501.70       1478.29        37.78 o                         
  -1  -2   5       3589.68       3571.35        39.54 o                         
   0  -2   5       1701.20       1797.60        29.43 o                         
   1  -2   5       2490.13       2502.29        49.24 o                         
   2  -2   5        358.85        328.35        12.03 o                         
   3  -2   5        291.38        292.12        21.29 o                         
   4  -2   5        692.47        703.61        30.08 o                         
   5  -2   5        191.79        180.66        14.99 o                         
   6  -2   5        432.35        420.38        51.35 o                         
   7  -2   5        589.54        664.42        58.69 o                         
   8  -2   5        444.25        430.65        63.91 o                         
 -10  -1   5        307.21        447.62        93.93 o                         
  -9  -1   5        335.31        301.98        36.64 o                         
  -8  -1   5        523.19        510.19        29.38 o                         
  -7  -1   5        233.98        241.30        22.18 o                         
  -6  -1   5        170.47        185.94        18.06 o                         
  -5  -1   5        445.53        446.80        22.37 o                         
  -4  -1   5        524.83        538.09        21.29 o                         
  -3  -1   5       1459.40       1480.87        26.11 o                         
  -2  -1   5         16.75          6.96         5.93 o                         
  -1  -1   5        765.96        753.26        23.50 o                         
   0  -1   5        352.69        350.07        16.64 o                         
   1  -1   5        225.69        272.05        16.87 o                         
   2  -1   5        645.46        626.13        27.84 o                         
   3  -1   5       1287.68       1261.67        44.96 o                         
   4  -1   5       2304.23       2492.01       101.45 o                         
   5  -1   5         48.21         18.22        27.63 o                         
   6  -1   5        536.89        573.17        49.41 o                         
   7  -1   5         37.80         26.23        24.93 o                         
   8  -1   5        209.55        218.33        39.08 o                         
  -9   0   5         37.30          5.97        13.99 o                         
  -8   0   5        414.70        403.62        26.61 o                         
  -7   0   5        117.54        132.86        16.26 o                         
  -6   0   5        724.46        742.11        32.83 o                         
  -5   0   5        139.45        135.56        15.03 o                         
  -4   0   5       4252.16       4217.23        63.94 o                         
  -3   0   5        239.08        259.44        12.65 o                         
  -2   0   5        126.92        121.28        10.61 o                         
  -1   0   5       5136.38       5009.47        47.39 o                         
   0   0   5        895.58        945.07        24.70 o                         
   1   0   5          6.69         11.00         8.12 o                         
   2   0   5        195.99        146.05        12.61 o                         
   3   0   5        445.67        351.48        26.92 o                         
   4   0   5        401.19        368.92        35.39 o                         
   5   0   5        974.49        967.25        57.68 o                         
   6   0   5        217.99        166.49        32.38 o                         
   7   0   5        700.14        704.12        57.61 o                         
   8   0   5        131.46        116.82        32.76 o                         
  -9   1   5        260.33        233.58        27.52 o                         
  -8   1   5        472.36        509.19        40.72 o                         
  -7   1   5        215.34        202.32        26.82 o                         
  -6   1   5        215.79        171.31        28.97 o                         
  -5   1   5        512.38        579.91        42.50 o                         
  -4   1   5        538.04        579.07        29.07 o                         
  -3   1   5       1480.66       1488.91        24.46 o                         
  -2   1   5         28.35         23.00         6.98 o                         
  -1   1   5        831.07        813.25        22.97 o                         
   0   1   5        179.92        160.46        10.30 o                         
   1   1   5        331.30        386.07        20.36 o                         
   2   1   5        659.17        632.87        24.23 o                         
   3   1   5       1194.03       1059.76        35.12 o                         
   4   1   5       2237.05       2255.87        76.12 o                         
   5   1   5         84.58         67.41        21.84 o                         
   6   1   5        611.18        699.79        52.07 o                         
   7   1   5         26.49        -15.16        26.21 o                         
   8   1   5        154.86        106.22        41.24 o                         
 -10   2   5        296.09        263.93        71.14 o                         
  -9   2   5         57.18        100.44        42.01 o                         
  -8   2   5        146.34        142.79        28.96 o                         
  -7   2   5        454.28        468.57        36.79 o                         
  -6   2   5        161.46        180.44        23.78 o                         
  -5   2   5        912.08        943.83        40.75 o                         
  -4   2   5       3048.93       3088.85        54.81 o                         
  -3   2   5        916.10        831.86        39.98 o                         
  -2   2   5       1456.92       1403.57        26.67 o                         
  -1   2   5       3427.64       3425.03        45.54 o                         
   0   2   5       1654.07       1711.01        32.34 o                         
   1   2   5       2228.41       2268.27        40.80 o                         
   2   2   5        529.06        532.60        23.68 o                         
   3   2   5        294.49        308.18        22.83 o                         
   4   2   5        597.26        646.79        43.39 o                         
   5   2   5        165.60        166.83        27.75 o                         
   6   2   5        478.80        372.60        45.11 o                         
   7   2   5        503.51        454.57        72.00 o                         
   8   2   5        451.63        474.81        64.82 o                         
 -10   3   5         85.19        121.42        44.81 o                         
  -9   3   5         69.17         52.87        39.70 o                         
  -8   3   5        854.90        939.14        90.45 o                         
  -7   3   5        240.56        288.77        34.28 o                         
  -6   3   5       2515.50       2606.42        72.25 o                         
  -5   3   5        984.31        977.50        34.72 o                         
  -4   3   5        195.95        175.48        10.59 o                         
  -3   3   5       2759.32       2678.97        78.14 o                         
  -2   3   5       1356.06       1313.20        37.00 o                         
  -1   3   5       4218.98       4385.13        86.04 o                         
   0   3   5       1136.32       1114.84        30.77 o                         
   1   3   5        564.27        534.56        30.30 o                         
   2   3   5        972.89        966.92        36.71 o                         
   3   3   5        480.67        454.56        37.34 o                         
   4   3   5        528.20        465.82        34.05 o                         
   5   3   5       1089.87       1120.58        52.74 o                         
   6   3   5       1987.29       1961.96        79.59 o                         
   7   3   5        157.42        118.36        39.35 o                         
   8   3   5        364.12        274.03        48.55 o                         
  -9   4   5        561.01        594.81        78.27 o                         
  -8   4   5         15.12          4.47        34.86 o                         
  -7   4   5        640.86        733.79        74.42 o                         
  -6   4   5       1190.26       1111.15        50.06 o                         
  -5   4   5       1345.70       1307.06        67.93 o                         
  -4   4   5        815.62        746.53        69.01 o                         
  -3   4   5       1060.82       1035.40        54.07 o                         
  -2   4   5       1082.55       1108.81        67.88 o                         
  -1   4   5       2567.33       2443.44        64.75 o                         
   0   4   5          5.04          9.50         9.05 o                         
   1   4   5       2969.10       2979.59        63.71 o                         
   2   4   5       3377.86       3325.57        71.74 o                         
   3   4   5        467.65        524.26        31.21 o                         
   4   4   5        335.09        326.85        31.44 o                         
   5   4   5        431.56        408.46        36.22 o                         
   6   4   5         51.23          5.58        27.59 o                         
   7   4   5        856.55        788.33        84.07 o                         
   8   4   5        184.71        192.07        53.73 o                         
  -9   5   5        131.15        197.70       114.29 o                         
  -8   5   5        934.50       1030.74        95.89 o                         
  -7   5   5         19.33          4.72        53.36 o                         
  -6   5   5       2035.81       2076.16       115.58 o                         
  -5   5   5       1228.85       1227.27        85.39 o                         
  -4   5   5         40.59         33.65        14.07 o                         
  -3   5   5        935.29        879.44        50.99 o                         
  -2   5   5       1988.19       1870.14        50.50 o                         
  -1   5   5       3309.71       3401.94        94.87 o                         
   0   5   5       1011.20        971.47        34.32 o                         
   1   5   5       2362.37       2323.96        59.33 o                         
   2   5   5        983.79        998.94        32.22 o                         
   3   5   5       1282.92       1291.27        33.36 o                         
   4   5   5         12.36          9.46        15.95 o                         
   5   5   5        334.02        273.11        28.56 o                         
   6   5   5       1407.18       1452.06        88.90 o                         
   7   5   5         17.41         49.82        35.03 o                         
   8   5   5        448.40        413.77        71.79 o                         
  -9   6   5        218.81        138.03        63.72 o                         
  -8   6   5         45.14         88.46        65.39 o                         
  -7   6   5        372.25        329.79        61.10 o                         
  -6   6   5        399.85        279.24        49.40 o                         
  -5   6   5        521.27        629.57        68.82 o                         
  -4   6   5       1030.13        987.88        37.75 o                         
  -3   6   5        797.53        762.37        40.74 o                         
  -2   6   5       1173.11       1152.07        32.61 o                         
  -1   6   5       1949.23       2023.40        46.24 o                         
   0   6   5        236.45        280.52        24.76 o                         
   1   6   5       1255.09       1307.28        47.54 o                         
   2   6   5       3162.76       3302.16        71.93 o                         
   3   6   5         10.16          2.83         7.49 o                         
   4   6   5        724.80        649.05        40.41 o                         
   5   6   5        497.27        475.23        85.25 o                         
   6   6   5          5.89        -21.76        29.03 o                         
   7   6   5        317.54        253.94        46.49 o                         
   8   6   5        113.37        236.59        49.81 o                         
  -9   7   5        492.94        600.93        87.74 o                         
  -8   7   5        453.01        602.72        80.35 o                         
  -7   7   5        134.76         89.05        64.86 o                         
  -6   7   5       1028.71       1072.87        93.63 o                         
  -5   7   5        259.17        250.41        32.76 o                         
  -4   7   5        378.11        350.88        46.51 o                         
  -3   7   5       2328.00       2267.01        75.08 o                         
  -2   7   5       2334.16       2305.54        52.61 o                         
  -1   7   5        231.68        202.61        17.61 o                         
   0   7   5        601.33        605.04        37.45 o                         
   1   7   5        230.04        236.99        24.32 o                         
   2   7   5        776.46        770.55        39.09 o                         
   3   7   5        205.94        186.16        17.85 o                         
   4   7   5        497.67        459.92        48.47 o                         
   5   7   5        204.44        190.17        41.60 o                         
   6   7   5        696.25        679.72        64.71 o                         
   7   7   5         63.38         32.68        41.63 o                         
  -8   8   5         20.14         20.26        37.76 o                         
  -7   8   5         82.41         67.45        51.94 o                         
  -6   8   5         52.13         58.14        42.31 o                         
  -5   8   5         30.44         36.46        22.29 o                         
  -4   8   5        648.10        652.40        48.25 o                         
  -3   8   5        446.38        478.14        41.92 o                         
  -2   8   5        842.99        855.29        49.25 o                         
  -1   8   5       1504.25       1513.05        45.55 o                         
   0   8   5         91.55         79.71        21.28 o                         
   1   8   5       1199.81       1307.73        51.73 o                         
   2   8   5       1429.45       1365.58        47.12 o                         
   3   8   5         26.29         18.25        24.57 o                         
   4   8   5        660.82        702.42        60.89 o                         
   5   8   5        405.94        414.10        61.21 o                         
   6   8   5          7.45        -33.31        33.31 o                         
   7   8   5          5.91        -35.07        35.07 o                         
  -8   9   5        267.85        316.04        68.26 o                         
  -7   9   5        182.60        192.19        54.98 o                         
  -6   9   5        137.81        156.69        51.09 o                         
  -5   9   5        929.61        897.60        90.95 o                         
  -4   9   5         12.30         32.83        21.16 o                         
  -3   9   5        940.55        938.71        59.46 o                         
  -2   9   5        353.70        380.14        28.30 o                         
  -1   9   5         11.71         19.32        17.48 o                         
   0   9   5        107.33        116.09        23.30 o                         
   1   9   5        215.81        249.63        26.71 o                         
   2   9   5        115.05         95.75        17.06 o                         
   3   9   5        817.81        780.67        61.75 o                         
   4   9   5        173.90        198.62        33.90 o                         
   5   9   5        283.60        292.05        40.27 o                         
   6   9   5        113.64        113.95        30.54 o                         
  -7  10   5        292.22        334.17        66.85 o                         
  -6  10   5        109.01         38.20        37.63 o                         
  -5  10   5        171.17         93.31        47.30 o                         
  -4  10   5        451.37        377.83        66.87 o                         
  -3  10   5         42.60         38.50        25.05 o                         
  -2  10   5        156.79        141.09        20.72 o                         
  -1  10   5        334.51        369.48        32.95 o                         
   0  10   5        126.85        111.10        25.28 o                         
   1  10   5       1756.63       1816.92        62.78 o                         
   2  10   5        784.97        817.34        52.33 o                         
   3  10   5         19.98         12.72        25.38 o                         
   4  10   5        963.87        929.40        66.99 o                         
   5  10   5        121.42        131.80        31.37 o                         
   6  10   5         93.99        136.15        40.38 o                         
  -7  11   5         64.06         32.99        48.00 o                         
  -6  11   5        274.29        171.80        71.81 o                         
  -5  11   5        299.68        410.21        70.94 o                         
  -4  11   5         41.46         25.53        43.27 o                         
  -3  11   5        196.68        228.95        73.47 o                         
  -2  11   5        260.04        234.18        47.50 o                         
  -1  11   5        292.19        261.29        30.85 o                         
   0  11   5        876.69        956.60        56.94 o                         
   1  11   5        423.57        436.30        35.57 o                         
   2  11   5         45.61         90.29        29.14 o                         
   3  11   5        157.44        110.97        30.03 o                         
   4  11   5         47.70         30.23        37.16 o                         
   5  11   5        291.37        214.36        63.06 o                         
  -6  12   5         59.59         71.68        51.23 o                         
  -5  12   5        231.99        269.70       124.09 o                         
  -4  12   5        690.92        538.51        78.37 o                         
  -3  12   5        178.79        179.25        56.07 o                         
  -2  12   5        188.31        118.65        33.27 o                         
  -1  12   5        409.99        444.69        40.00 o                         
   0  12   5         75.10        125.44        29.54 o                         
   1  12   5        673.90        751.89        55.39 o                         
   2  12   5        575.65        608.99        53.20 o                         
   3  12   5         22.98          7.85        26.63 o                         
   4  12   5        280.83        299.96        52.73 o                         
   5  12   5        243.08        366.28        75.79 o                         
  -5  13   5        443.86        527.70       101.61 o                         
  -4  13   5         20.28         19.57        40.35 o                         
  -3  13   5         18.45          0.13        58.36 o                         
  -2  13   5        256.27        266.94       122.46 o                         
  -1  13   5        147.60        128.23        37.95 o                         
   0  13   5        683.69        696.91        53.26 o                         
   1  13   5        428.85        444.74        46.36 o                         
   2  13   5        283.09        291.28        40.04 o                         
   3  13   5        253.23        229.10        39.77 o                         
   4  13   5          4.30          6.57        38.14 o                         
  -4  14   5        255.02        290.72        67.26 o                         
  -3  14   5        195.82        221.41        60.41 o                         
  -2  14   5         56.78         59.16        43.86 o                         
  -1  14   5        858.58        782.48        73.85 o                         
   0  14   5         44.87         67.76        47.94 o                         
   1  14   5        334.28        421.99        55.95 o                         
   2  14   5        750.04        806.33        67.23 o                         
   3  14   5        156.92         65.91        43.41 o                         
  -2  15   5        283.86        258.06       111.50 o                         
  -1  15   5        262.25        285.68        64.94 o                         
   0  15   5        342.06        427.91        71.91 o                         
   1  15   5        168.96        212.25        48.19 o                         
  -4 -14   6         81.45        109.20        36.54 o                         
  -3 -14   6        253.14        266.69        43.17 o                         
  -2 -14   6         51.76         41.34        26.20 o                         
  -1 -14   6        214.10        215.96        47.05 o                         
   0 -14   6        129.91         99.58        40.65 o                         
   1 -14   6        326.04        438.43        65.96 o                         
   2 -14   6        146.66        139.50        34.81 o                         
  -5 -13   6         48.25         34.16        47.62 o                         
  -4 -13   6        249.11        248.14        41.72 o                         
  -3 -13   6         62.42        104.12        37.13 o                         
  -2 -13   6        100.25         46.45        25.35 o                         
  -1 -13   6        317.35        365.21        45.28 o                         
   0 -13   6        572.86        617.12        56.31 o                         
   1 -13   6        101.25         84.96        27.02 o                         
   2 -13   6        307.99        341.98        38.84 o                         
   3 -13   6        277.34        293.33        60.33 o                         
  -6 -12   6        136.60        222.20        49.02 o                         
  -5 -12   6        400.37        315.12        77.31 o                         
  -4 -12   6        328.03        357.25        48.45 o                         
  -3 -12   6         55.57         82.92        30.44 o                         
  -2 -12   6        339.83        407.59        49.17 o                         
  -1 -12   6        200.60        215.70        36.48 o                         
   0 -12   6        615.34        590.38        44.45 o                         
   1 -12   6        415.30        476.32        41.60 o                         
   2 -12   6         39.81         68.87        22.37 o                         
   3 -12   6         13.61         28.67        25.88 o                         
   4 -12   6        368.66        428.79        59.47 o                         
  -7 -11   6         43.86          1.63        55.68 o                         
  -6 -11   6        272.34        315.60        54.05 o                         
  -5 -11   6         42.02         34.03        38.19 o                         
  -4 -11   6        153.50         99.33        29.33 o                         
  -3 -11   6        141.87        201.46        34.79 o                         
  -2 -11   6        197.83        210.11        36.22 o                         
  -1 -11   6       1252.89       1390.65        53.57 o                         
   0 -11   6        263.57        337.66        33.28 o                         
   1 -11   6        270.37        260.06        27.80 o                         
   2 -11   6         81.31         86.93        24.10 o                         
   3 -11   6        196.36        267.42        33.90 o                         
   4 -11   6          4.44        -26.16        26.16 o                         
   5 -11   6        363.49        410.13        49.86 o                         
  -7 -10   6        120.06        178.78        43.73 o                         
  -6 -10   6         30.14         68.76        37.39 o                         
  -5 -10   6       1299.25       1405.98        95.15 o                         
  -4 -10   6        330.27        292.37        39.27 o                         
  -3 -10   6        107.33        115.44        22.73 o                         
  -2 -10   6        236.54        255.91        39.93 o                         
  -1 -10   6        377.91        398.62        29.56 o                         
   0 -10   6        146.30        125.19        20.40 o                         
   1 -10   6        163.78        198.16        25.52 o                         
   2 -10   6         84.18         68.05        25.00 o                         
   3 -10   6        530.58        590.37        43.37 o                         
   4 -10   6        885.13        927.78        66.30 o                         
   5 -10   6         26.55         -7.08        31.52 o                         
   6 -10   6        237.44        268.37        56.16 o                         
  -8  -9   6         59.66         60.03        43.17 o                         
  -7  -9   6         72.26         63.25        37.10 o                         
  -6  -9   6        369.84        348.23        52.09 o                         
  -5  -9   6        105.28         95.34        39.07 o                         
  -4  -9   6        970.33        942.79        48.13 o                         
  -3  -9   6         81.92         99.63        21.13 o                         
  -2  -9   6        382.07        328.96        25.24 o                         
  -1  -9   6        722.20        702.40        35.41 o                         
   0  -9   6        654.79        665.77        34.41 o                         
   1  -9   6         17.23         19.20        15.82 o                         
   2  -9   6        337.86        336.67        31.92 o                         
   3  -9   6        563.13        614.53        41.82 o                         
   4  -9   6        205.26        206.19        36.07 o                         
   5  -9   6        389.05        483.31        56.99 o                         
   6  -9   6         27.13         25.57        35.76 o                         
  -8  -8   6        722.51        696.56        70.22 o                         
  -7  -8   6        163.46        131.40        54.08 o                         
  -6  -8   6        178.05        187.34        41.32 o                         
  -5  -8   6       1329.62       1377.44        87.12 o                         
  -4  -8   6        710.77        674.96        39.83 o                         
  -3  -8   6        512.98        509.18        35.46 o                         
  -2  -8   6        449.67        446.17        20.27 o                         
  -1  -8   6        504.70        491.75        24.62 o                         
   0  -8   6        517.32        516.47        29.79 o                         
   1  -8   6        565.30        550.17        32.18 o                         
   2  -8   6         23.25         22.45        17.00 o                         
   3  -8   6        637.57        648.63        39.66 o                         
   4  -8   6        710.44        667.99        52.96 o                         
   5  -8   6         52.03         35.62        30.06 o                         
   6  -8   6        147.56        182.84        48.08 o                         
   7  -8   6         83.10          9.03        35.55 o                         
  -9  -7   6        401.58        383.80        68.47 o                         
  -8  -7   6        116.00         49.38        33.20 o                         
  -7  -7   6        109.08        118.52        35.75 o                         
  -6  -7   6        216.05        207.98        39.57 o                         
  -5  -7   6         60.77         21.55        17.37 o                         
  -4  -7   6        455.89        519.07        42.04 o                         
  -3  -7   6        304.42        316.90        47.48 o                         
  -2  -7   6       1458.05       1447.71        43.63 o                         
  -1  -7   6       3202.77       3318.93        70.58 o                         
   0  -7   6       1142.00       1179.54        40.76 o                         
   1  -7   6         29.15         21.18        13.93 o                         
   2  -7   6       1981.07       2124.90        63.43 o                         
   3  -7   6        532.86        561.54        35.26 o                         
   4  -7   6        423.02        408.08        41.41 o                         
   5  -7   6        493.62        559.92        50.87 o                         
   6  -7   6         86.64        123.14        41.14 o                         
   7  -7   6         30.21         39.49        39.73 o                         
  -9  -6   6         66.07         45.58        46.32 o                         
  -8  -6   6        448.66        518.94        71.47 o                         
  -7  -6   6        320.84        340.07        49.16 o                         
  -6  -6   6          2.09         21.25        16.99 o                         
  -5  -6   6       1766.82       1766.59        74.37 o                         
  -4  -6   6        885.31        808.89        45.85 o                         
  -3  -6   6        242.93        221.08        28.34 o                         
  -2  -6   6       1561.91       1406.78        68.57 o                         
  -1  -6   6        330.62        336.81        21.48 o                         
   0  -6   6        239.88        248.94        20.10 o                         
   1  -6   6       1219.32       1218.82        41.33 o                         
   2  -6   6        214.18        249.20        23.23 o                         
   3  -6   6        914.22        838.47        38.26 o                         
   4  -6   6        309.18        250.54        34.08 o                         
   5  -6   6        365.53        420.46        43.22 o                         
   6  -6   6        598.90        701.59        74.29 o                         
   7  -6   6        284.40        238.31        54.69 o                         
  -9  -5   6        180.09        169.71        51.50 o                         
  -8  -5   6        137.02        142.41        34.53 o                         
  -7  -5   6       1091.96       1066.32        73.91 o                         
  -6  -5   6        883.51        920.72        79.50 o                         
  -5  -5   6        310.28        253.59        31.46 o                         
  -4  -5   6       1058.74       1046.12        49.50 o                         
  -3  -5   6       1126.61       1099.40        41.09 o                         
  -2  -5   6        613.63        611.38        18.07 o                         
  -1  -5   6       3135.25       3196.10        48.37 o                         
   0  -5   6       2658.53       2527.87        55.60 o                         
   1  -5   6        183.48        167.17        21.49 o                         
   2  -5   6       1148.97       1093.31        40.61 o                         
   3  -5   6        224.30        223.83        19.59 o                         
   4  -5   6        777.34        744.75        48.57 o                         
   5  -5   6        546.71        530.43        45.49 o                         
   6  -5   6        643.70        639.48        67.36 o                         
   7  -5   6        290.76        281.49        55.95 o                         
   8  -5   6        204.09         27.16        51.47 o                         
  -9  -4   6        209.51        230.96        49.06 o                         
  -8  -4   6        756.28        752.59        53.32 o                         
  -7  -4   6        477.24        460.95        37.75 o                         
  -6  -4   6        319.22        328.16        32.22 o                         
  -5  -4   6        200.06        176.78        18.82 o                         
  -4  -4   6       1527.38       1504.58        42.80 o                         
  -3  -4   6        242.55        224.18        13.90 o                         
  -2  -4   6       1394.98       1303.05        29.02 o                         
  -1  -4   6       1742.48       1833.06        35.13 o                         
   0  -4   6       2535.38       2689.90        51.66 o                         
   1  -4   6        630.66        595.33        28.91 o                         
   2  -4   6        550.29        544.78        24.07 o                         
   3  -4   6        898.45        832.78        45.96 o                         
   4  -4   6         69.11         58.06        20.73 o                         
   5  -4   6         71.53         54.45        16.36 o                         
   6  -4   6        902.40        847.84        74.99 o                         
   7  -4   6        744.11        768.19        77.43 o                         
   8  -4   6        182.18        183.21        41.03 o                         
 -10  -3   6         28.32         54.68        29.26 o                         
  -9  -3   6        249.33        297.79        44.24 o                         
  -8  -3   6        110.87        103.01        24.98 o                         
  -7  -3   6        572.09        477.92        36.28 o                         
  -6  -3   6        323.13        325.78        25.54 o                         
  -5  -3   6       1613.67       1610.01        36.78 o                         
  -4  -3   6        820.49        814.31        33.93 o                         
  -3  -3   6       2806.05       2847.65        56.79 o                         
  -2  -3   6       1039.15       1086.95        33.01 o                         
  -1  -3   6       4665.28       4735.05        49.04 o                         
   0  -3   6       1667.65       1636.60        38.94 o                         
   1  -3   6       1761.15       1863.68        45.09 o                         
   2  -3   6        320.65        288.16        15.85 o                         
   3  -3   6       1137.62       1086.39        33.24 o                         
   4  -3   6        161.08        142.62        22.28 o                         
   5  -3   6       1094.27       1057.22        40.93 o                         
   6  -3   6        458.97        482.73        56.70 o                         
   7  -3   6         97.09        103.25        37.59 o                         
   8  -3   6        109.08        183.68        48.58 o                         
 -10  -2   6        366.15        310.42        44.44 o                         
  -9  -2   6        138.40        105.52        27.58 o                         
  -8  -2   6        618.25        600.46        38.70 o                         
  -7  -2   6        409.47        430.87        32.22 o                         
  -6  -2   6         11.21         12.81        12.51 o                         
  -5  -2   6       1467.78       1505.31        55.31 o                         
  -4  -2   6        960.38        930.86        27.40 o                         
  -3  -2   6        142.94        136.86        11.85 o                         
  -2  -2   6       2788.93       2740.75        73.92 o                         
  -1  -2   6       2395.38       2459.27        38.90 o                         
   0  -2   6       3025.64       3044.69        57.08 o                         
   1  -2   6       4406.97       4479.31        61.53 o                         
   2  -2   6        492.68        482.11        23.82 o                         
   3  -2   6        896.28        834.00        43.99 o                         
   4  -2   6        540.26        510.20        35.21 o                         
   5  -2   6        193.07        220.09        42.33 o                         
   6  -2   6        550.36        483.24        71.58 o                         
   7  -2   6        194.95        187.27        36.76 o                         
   8  -2   6         62.48         65.51        32.53 o                         
 -10  -1   6        276.85        170.47        57.20 o                         
  -9  -1   6        560.95        526.13        44.80 o                         
  -8  -1   6         50.00         29.97        12.15 o                         
  -7  -1   6        595.49        636.16        35.18 o                         
  -6  -1   6       1255.76       1302.51        52.17 o                         
  -5  -1   6        345.57        336.15        19.61 o                         
  -4  -1   6       2524.46       2450.57        60.59 o                         
  -3  -1   6       1559.36       1534.50        44.74 o                         
  -2  -1   6       1591.19       1560.46        38.86 o                         
  -1  -1   6        297.86        286.97        25.33 o                         
   0  -1   6       1452.99       1442.51        36.53 o                         
   1  -1   6        681.64        685.35        29.97 o                         
   2  -1   6       1847.31       1719.33        40.99 o                         
   3  -1   6        121.66        113.12        20.55 o                         
   4  -1   6        552.20        564.93        59.17 o                         
   5  -1   6        880.13        940.95        69.12 o                         
   6  -1   6        139.21        158.39        35.00 o                         
   7  -1   6         59.47         30.75        26.83 o                         
   8  -1   6        167.88        242.10        43.23 o                         
  -9   0   6          0.96         15.14        16.75 o                         
  -8   0   6        569.65        611.21        38.60 o                         
  -7   0   6         93.55         98.75        18.12 o                         
  -6   0   6         40.07         43.82        15.91 o                         
  -5   0   6       1627.10       1756.45        54.51 o                         
  -4   0   6         21.88         27.98        10.87 o                         
  -3   0   6        563.09        538.35        20.77 o                         
  -2   0   6       3588.08       3553.43        45.04 o                         
  -1   0   6        310.50        288.05        13.47 o                         
   0   0   6       1679.17       1649.19        47.64 o                         
   1   0   6       1261.84       1241.94        38.67 o                         
   2   0   6        539.02        559.28        37.40 o                         
   3   0   6       1158.59       1111.25        46.99 o                         
   4   0   6       2240.73       2284.70        82.29 o                         
   5   0   6        370.98        360.56        39.76 o                         
   6   0   6        332.36        347.90        42.09 o                         
   7   0   6        168.98        232.84        39.56 o                         
   8   0   6         22.78         14.08        36.92 o                         
  -9   1   6        445.40        427.63        47.12 o                         
  -8   1   6         26.78         40.47        17.05 o                         
  -7   1   6        610.44        640.81        36.87 o                         
  -6   1   6       1187.04       1188.50        52.30 o                         
  -5   1   6        368.31        360.37        28.57 o                         
  -4   1   6       2651.50       2576.08        40.47 o                         
  -3   1   6       1821.28       1870.92        36.94 o                         
  -2   1   6       1610.88       1623.53        33.93 o                         
  -1   1   6        420.57        374.64        18.16 o                         
   0   1   6       1314.71       1253.54        34.42 o                         
   1   1   6        676.50        659.35        24.70 o                         
   2   1   6       1555.76       1518.84        34.96 o                         
   3   1   6        148.52        144.59        15.39 o                         
   4   1   6        540.18        530.58        45.97 o                         
   5   1   6        896.10        873.74        56.01 o                         
   6   1   6        102.29         42.49        25.40 o                         
   7   1   6         85.78          7.99        22.62 o                         
   8   1   6        172.18        211.12        47.74 o                         
 -10   2   6        325.71        353.12        63.99 o                         
  -9   2   6        145.21         33.92        33.61 o                         
  -8   2   6        608.62        608.79        59.93 o                         
  -7   2   6        442.09        423.57        35.34 o                         
  -6   2   6          7.08          5.64        14.65 o                         
  -5   2   6       1232.09       1288.63        48.13 o                         
  -4   2   6        765.49        712.13        25.10 o                         
  -3   2   6        130.26        111.82        10.04 o                         
  -2   2   6       2538.34       2626.08        41.95 o                         
  -1   2   6       2202.06       2323.49        41.74 o                         
   0   2   6       3228.76       3313.09        57.74 o                         
   1   2   6       4625.03       4599.92        64.27 o                         
   2   2   6        485.71        484.83        25.83 o                         
   3   2   6        950.90        863.59        38.27 o                         
   4   2   6        426.97        394.07        25.11 o                         
   5   2   6        195.52        187.78        31.34 o                         
   6   2   6        461.08        450.39        44.69 o                         
   7   2   6        218.17        273.54        52.44 o                         
   8   2   6         47.45         38.79        33.30 o                         
 -10   3   6         47.58         26.74        32.19 o                         
  -9   3   6        195.98        220.33        50.92 o                         
  -8   3   6         84.96         85.67        36.53 o                         
  -7   3   6        657.60        697.54        46.87 o                         
  -6   3   6        361.73        396.01        29.65 o                         
  -5   3   6       1558.99       1566.49        34.45 o                         
  -4   3   6        973.23        864.74        28.65 o                         
  -3   3   6       2845.74       2936.36        84.55 o                         
  -2   3   6       1026.07       1075.38        25.84 o                         
  -1   3   6       4599.96       4718.94        60.20 o                         
   0   3   6       1644.60       1601.90        42.27 o                         
   1   3   6       1725.23       1834.97        78.71 o                         
   2   3   6        318.42        283.08        24.18 o                         
   3   3   6        980.05        952.03        41.56 o                         
   4   3   6        228.04        223.83        27.13 o                         
   5   3   6        998.28        980.08        64.50 o                         
   6   3   6        442.61        429.56        42.79 o                         
   7   3   6        106.77         91.82        36.48 o                         
   8   3   6        130.16        220.59        47.33 o                         
  -9   4   6        218.44        213.57        58.55 o                         
  -8   4   6        763.37        793.51        80.87 o                         
  -7   4   6        525.15        622.45        69.33 o                         
  -6   4   6        321.06        305.34        24.59 o                         
  -5   4   6        114.97        102.33        21.89 o                         
  -4   4   6       1395.10       1353.88        81.84 o                         
  -3   4   6        164.84        153.60        27.59 o                         
  -2   4   6       1258.10       1205.90        33.03 o                         
  -1   4   6       1660.78       1675.63        43.43 o                         
   0   4   6       2620.42       2682.75        62.56 o                         
   1   4   6        506.49        523.08        31.15 o                         
   2   4   6        575.03        517.47        32.78 o                         
   3   4   6       1050.30        959.89        62.33 o                         
   4   4   6         59.63         59.67        30.94 o                         
   5   4   6         73.33         92.05        24.65 o                         
   6   4   6        929.21        923.36        89.02 o                         
   7   4   6        751.50        631.26        82.38 o                         
   8   4   6        180.14         71.00        42.82 o                         
  -9   5   6        168.45        147.00        48.45 o                         
  -8   5   6        153.96        124.01        87.77 o                         
  -7   5   6       1158.11       1153.43        93.19 o                         
  -6   5   6        820.56        825.03        76.18 o                         
  -5   5   6        282.02        269.33        46.84 o                         
  -4   5   6       1142.36       1206.31        79.30 o                         
  -3   5   6       1223.64       1287.20        79.08 o                         
  -2   5   6        599.72        588.61        25.99 o                         
  -1   5   6       2867.46       2929.08        66.07 o                         
   0   5   6       2864.64       2852.05        67.64 o                         
   1   5   6        185.83        188.56        21.76 o                         
   2   5   6       1124.49       1051.01        45.47 o                         
   3   5   6        236.15        255.37        25.44 o                         
   4   5   6        796.65        706.01        58.93 o                         
   5   5   6        453.07        408.53        37.90 o                         
   6   5   6        608.77        572.05        62.10 o                         
   7   5   6        284.27        289.59        58.18 o                         
   8   5   6        215.57        167.68        52.53 o                         
  -9   6   6         62.62        165.71        57.10 o                         
  -8   6   6        489.55        427.04        67.68 o                         
  -7   6   6        395.56        521.53        70.36 o                         
  -6   6   6          6.61          7.06        45.76 o                         
  -5   6   6       1535.85       1360.87       124.67 o                         
  -4   6   6        773.28        583.46        98.67 o                         
  -3   6   6        168.51        100.53        14.03 o                         
  -2   6   6       1380.21       1325.10        40.61 o                         
  -1   6   6        415.50        385.82        29.25 o                         
   0   6   6        356.43        391.82        28.96 o                         
   1   6   6       1528.94       1547.06        53.78 o                         
   2   6   6        213.24        212.65        23.16 o                         
   3   6   6       1034.37        982.56        43.70 o                         
   4   6   6        411.60        430.42        49.62 o                         
   5   6   6        360.19        355.45        49.55 o                         
   6   6   6        514.34        481.68        57.89 o                         
   7   6   6        302.98        420.85        57.46 o                         
  -9   7   6        463.17        501.60        80.45 o                         
  -8   7   6        124.89         59.19        43.69 o                         
  -7   7   6        124.64        172.62        53.42 o                         
  -6   7   6        161.18        168.18        48.04 o                         
  -5   7   6         52.91         54.89        33.60 o                         
  -4   7   6        441.21        373.31        30.37 o                         
  -3   7   6        422.32        381.92        32.46 o                         
  -2   7   6       1445.43       1404.50        54.39 o                         
  -1   7   6       3006.95       2938.13        60.99 o                         
   0   7   6       1285.59       1333.73        65.72 o                         
   1   7   6         28.28         31.04        15.36 o                         
   2   7   6       1993.38       2069.25        63.67 o                         
   3   7   6        463.30        452.53        30.27 o                         
   4   7   6        331.98        351.19        45.52 o                         
   5   7   6        530.96        512.12        58.04 o                         
   6   7   6         73.67        107.00        39.70 o                         
   7   7   6          8.83        146.02        41.89 o                         
  -8   8   6        802.16        875.27       102.85 o                         
  -7   8   6        122.78        154.32        49.49 o                         
  -6   8   6        169.65        163.53        50.36 o                         
  -5   8   6       1433.47       1444.61       106.56 o                         
  -4   8   6        656.92        629.48        76.59 o                         
  -3   8   6        406.17        360.69        34.60 o                         
  -2   8   6        531.43        522.54        29.09 o                         
  -1   8   6        551.97        553.73        32.66 o                         
   0   8   6        369.45        349.56        28.45 o                         
   1   8   6        718.50        725.39        41.41 o                         
   2   8   6         32.82         46.40        15.73 o                         
   3   8   6        705.03        701.84        59.85 o                         
   4   8   6        791.51        755.27        64.50 o                         
   5   8   6         51.82        -26.20        39.54 o                         
   6   8   6        172.99        188.87        51.11 o                         
   7   8   6        105.35        153.46        42.27 o                         
  -8   9   6         60.17         46.90        38.23 o                         
  -7   9   6         29.50        -37.24        65.11 o                         
  -6   9   6        308.25        385.79        68.39 o                         
  -5   9   6        118.92        104.81        46.08 o                         
  -4   9   6       1002.44       1180.69        97.05 o                         
  -3   9   6         45.25         31.04        20.95 o                         
  -2   9   6        385.00        346.78        26.18 o                         
  -1   9   6        633.91        681.31        40.77 o                         
   0   9   6        656.95        734.68        40.11 o                         
   1   9   6         25.40         20.25        17.07 o                         
   2   9   6        413.97        436.12        30.68 o                         
   3   9   6        573.28        545.50        48.14 o                         
   4   9   6        179.02        201.52        35.24 o                         
   5   9   6        410.84        510.17        60.63 o                         
   6   9   6         31.37         56.38        28.40 o                         
  -7  10   6         91.89        110.18        43.43 o                         
  -6  10   6         38.74         80.36        46.86 o                         
  -5  10   6       1284.52       1254.70       110.34 o                         
  -4  10   6        342.66        467.53        71.74 o                         
  -3  10   6        109.22        119.59        29.66 o                         
  -2  10   6        222.19        271.14        39.96 o                         
  -1  10   6        401.58        430.86        37.84 o                         
   0  10   6        129.11        124.32        22.03 o                         
   1  10   6        155.50        228.95        27.17 o                         
   2  10   6         90.32         80.76        29.38 o                         
   3  10   6        516.56        471.12        46.41 o                         
   4  10   6        789.83        854.58        91.64 o                         
   5  10   6         27.91         19.75        27.80 o                         
   6  10   6        227.86        269.07        51.28 o                         
  -7  11   6         90.23         65.36        45.80 o                         
  -6  11   6        227.16        179.93        59.94 o                         
  -5  11   6         40.36        101.35        42.09 o                         
  -4  11   6        141.30         90.77        45.05 o                         
  -3  11   6         88.07         35.19        42.42 o                         
  -2  11   6        205.41         96.77        45.88 o                         
  -1  11   6       1222.14       1287.39        60.32 o                         
   0  11   6        277.18        314.76        30.78 o                         
   1  11   6        307.27        291.84        29.89 o                         
   2  11   6        150.87        134.64        34.27 o                         
   3  11   6        187.40        209.38        42.83 o                         
   4  11   6         13.01         50.78        26.74 o                         
   5  11   6        300.43        299.91        53.81 o                         
  -6  12   6        166.33        263.72        67.77 o                         
  -5  12   6        394.52        479.92        79.33 o                         
  -4  12   6        293.51        363.52        71.83 o                         
  -3  12   6         83.21         51.73        66.57 o                         
  -2  12   6        312.60        351.07        65.29 o                         
  -1  12   6        195.54        196.41        40.42 o                         
   0  12   6        545.57        538.45        40.15 o                         
   1  12   6        327.48        419.13        45.05 o                         
   2  12   6         50.54         56.84        38.61 o                         
   3  12   6         49.63         94.18        32.18 o                         
   4  12   6        308.47        378.18        92.98 o                         
  -5  13   6         38.58         15.18        86.48 o                         
  -4  13   6        277.84        259.36        96.03 o                         
  -3  13   6         22.38         90.14        46.75 o                         
  -2  13   6        104.72         87.09        79.42 o                         
  -1  13   6        313.18        370.84        52.06 o                         
   0  13   6        530.36        505.87        47.99 o                         
   1  13   6        122.14        107.40        41.12 o                         
   2  13   6        384.83        437.60        55.65 o                         
   3  13   6        293.32        347.66        57.41 o                         
  -4  14   6         52.65        -45.65        45.65 o                         
  -3  14   6        204.43        202.27        65.04 o                         
  -2  14   6         87.97         53.57        44.22 o                         
  -1  14   6        255.79        267.19       116.45 o                         
   0  14   6         80.74         84.58        37.20 o                         
   1  14   6        259.82        297.70        51.27 o                         
   2  14   6        135.24        157.09        36.53 o                         
  -3 -14   7        266.93        219.35        54.05 o                         
  -2 -14   7         72.78         31.31        27.35 o                         
  -1 -14   7        144.05        197.82        55.84 o                         
   0 -14   7        336.27        378.19        49.27 o                         
   1 -14   7         52.78         62.82        40.11 o                         
  -5 -13   7        102.34         67.70        43.89 o                         
  -4 -13   7         35.94         64.16        30.78 o                         
  -3 -13   7        260.87        275.82        42.50 o                         
  -2 -13   7        563.23        542.22        54.99 o                         
  -1 -13   7        316.10        371.32        47.01 o                         
   0 -13   7        138.91        121.42        34.39 o                         
   1 -13   7        324.82        351.18        53.77 o                         
   2 -13   7         11.59         31.27        26.52 o                         
   3 -13   7         17.63         52.02        47.88 o                         
  -6 -12   7        234.52        228.04        53.80 o                         
  -5 -12   7        122.54         76.86        61.03 o                         
  -4 -12   7         30.41        -28.59        28.59 o                         
  -3 -12   7        385.30        444.44        49.16 o                         
  -2 -12   7        369.46        394.37        40.61 o                         
  -1 -12   7        198.95        189.61        35.18 o                         
   0 -12   7        445.00        506.89        51.15 o                         
   1 -12   7         17.77         11.15        21.53 o                         
   2 -12   7        280.44        289.31        34.88 o                         
   3 -12   7        181.37        174.12        36.69 o                         
   4 -12   7         78.86        146.58        38.19 o                         
  -7 -11   7        701.19        852.92        85.62 o                         
  -6 -11   7         99.21        158.43        46.16 o                         
  -5 -11   7        228.16        295.73        58.63 o                         
  -4 -11   7        205.47        233.19        36.45 o                         
  -3 -11   7         73.46         44.59        21.11 o                         
  -2 -11   7        263.09        261.07        33.42 o                         
  -1 -11   7        915.46        902.83        60.45 o                         
   0 -11   7          2.71          9.86        18.36 o                         
   1 -11   7        378.41        350.42        32.00 o                         
   2 -11   7        287.86        335.92        35.74 o                         
   3 -11   7        261.09        316.96        41.63 o                         
   4 -11   7        122.55        115.23        33.15 o                         
   5 -11   7        144.32        129.82        51.17 o                         
  -7 -10   7         82.39         40.76        36.77 o                         
  -6 -10   7        594.95        683.46        71.41 o                         
  -5 -10   7        214.10        226.19        46.12 o                         
  -4 -10   7        225.75        257.13        47.76 o                         
  -3 -10   7        373.92        387.45        37.06 o                         
  -2 -10   7        499.63        577.64        46.04 o                         
  -1 -10   7        122.06        150.91        25.79 o                         
   0 -10   7        877.26        883.36        42.23 o                         
   1 -10   7         69.10         47.30        18.26 o                         
   2 -10   7        641.08        681.02        45.49 o                         
   3 -10   7        939.00        996.79        54.97 o                         
   4 -10   7         14.05          7.89        26.76 o                         
   5 -10   7        127.34        154.48        42.35 o                         
  -8  -9   7        104.20        130.61        40.13 o                         
  -7  -9   7        350.11        451.09        61.05 o                         
  -6  -9   7         17.10         19.64        33.07 o                         
  -5  -9   7        220.64        254.79        48.72 o                         
  -4  -9   7        560.95        518.42        38.63 o                         
  -3  -9   7         18.31         24.87        18.58 o                         
  -2  -9   7       1106.75       1052.06        40.32 o                         
  -1  -9   7       1208.60       1277.57        45.87 o                         
   0  -9   7         10.93         16.04        14.00 o                         
   1  -9   7        801.33        811.06        41.41 o                         
   2  -9   7        400.23        426.14        35.46 o                         
   3  -9   7         67.83         49.08        16.54 o                         
   4  -9   7        128.92         96.08        29.66 o                         
   5  -9   7        104.27        121.29        32.96 o                         
   6  -9   7        228.19        239.52        77.39 o                         
  -8  -8   7        461.61        496.25        78.80 o                         
  -7  -8   7          7.66         34.79        32.60 o                         
  -6  -8   7        920.26        937.99        76.11 o                         
  -5  -8   7        496.71        544.83        59.39 o                         
  -4  -8   7         94.46         69.39        24.38 o                         
  -3  -8   7       1014.93       1026.71        57.62 o                         
  -2  -8   7         96.47        100.26        14.21 o                         
  -1  -8   7        151.70        148.14        17.72 o                         
   0  -8   7        375.43        388.29        31.99 o                         
   1  -8   7        131.62        129.42        19.65 o                         
   2  -8   7       1670.61       1758.20        62.70 o                         
   3  -8   7       1324.70       1319.79        55.43 o                         
   4  -8   7         63.05         64.79        24.15 o                         
   5  -8   7        478.60        510.94        51.40 o                         
   6  -8   7        523.65        572.32        73.90 o                         
  -9  -7   7        132.93         44.13        86.55 o                         
  -8  -7   7         28.63         43.09        28.70 o                         
  -7  -7   7        518.26        553.12        60.67 o                         
  -6  -7   7        219.87        192.36        50.57 o                         
  -5  -7   7        620.95        646.95        45.05 o                         
  -4  -7   7       1669.09       1682.32        58.73 o                         
  -3  -7   7          1.00          9.07        16.54 o                         
  -2  -7   7       1190.15       1075.69        42.52 o                         
  -1  -7   7        832.59        924.58        36.73 o                         
   0  -7   7        879.08        844.17        36.13 o                         
   1  -7   7        717.38        680.15        48.55 o                         
   2  -7   7        641.61        634.08        37.09 o                         
   3  -7   7        226.93        218.00        24.43 o                         
   4  -7   7        239.51        251.53        35.94 o                         
   5  -7   7         75.68         50.70        25.45 o                         
   6  -7   7        114.45         95.72        39.18 o                         
   7  -7   7        172.85        174.49        51.13 o                         
  -9  -6   7        409.33        434.63        72.00 o                         
  -8  -6   7         40.65         -9.68        30.09 o                         
  -7  -6   7         28.15         55.39        32.10 o                         
  -6  -6   7        359.42        317.56        56.47 o                         
  -5  -6   7        193.73        159.87        30.67 o                         
  -4  -6   7        241.66        243.04        30.36 o                         
  -3  -6   7       2120.49       1985.35        71.28 o                         
  -2  -6   7        440.32        438.14        19.11 o                         
  -1  -6   7        696.22        700.28        31.03 o                         
   0  -6   7        266.27        276.31        23.38 o                         
   1  -6   7         94.70        101.62        18.26 o                         
   2  -6   7       1009.39       1045.49        44.27 o                         
   3  -6   7        834.75        821.20        37.67 o                         
   4  -6   7        618.50        576.54        48.89 o                         
   5  -6   7        186.61        207.07        30.65 o                         
   6  -6   7       1281.06       1312.99        99.44 o                         
   7  -6   7         32.39         -7.69        33.22 o                         
  -9  -5   7         89.06         52.61        41.90 o                         
  -8  -5   7        265.59        357.94        51.47 o                         
  -7  -5   7        630.13        677.07        96.22 o                         
  -6  -5   7        495.46        450.00        39.87 o                         
  -5  -5   7        121.28         62.31        21.97 o                         
  -4  -5   7        131.22        109.83        23.17 o                         
  -3  -5   7        347.64        275.90        19.81 o                         
  -2  -5   7       1743.11       1697.95        37.64 o                         
  -1  -5   7       1783.16       1747.05        51.55 o                         
   0  -5   7        677.61        703.95        33.03 o                         
   1  -5   7        835.14        787.20        35.44 o                         
   2  -5   7        645.07        601.91        30.22 o                         
   3  -5   7         51.99         48.45        10.36 o                         
   4  -5   7        387.18        353.92        35.27 o                         
   5  -5   7        337.48        302.94        38.74 o                         
   6  -5   7        134.24        148.40        41.42 o                         
   7  -5   7        148.69        123.30        49.01 o                         
  -9  -4   7        241.04        272.19        59.06 o                         
  -8  -4   7        434.86        427.13        40.20 o                         
  -7  -4   7        113.10        135.83        25.25 o                         
  -6  -4   7        856.78        846.50        49.70 o                         
  -5  -4   7         87.40         71.22        24.69 o                         
  -4  -4   7        184.60        158.09        16.78 o                         
  -3  -4   7        591.33        529.72        20.82 o                         
  -2  -4   7        298.49        291.24        16.48 o                         
  -1  -4   7       1074.11       1078.70        27.23 o                         
   0  -4   7        652.14        657.13        31.52 o                         
   1  -4   7       2072.73       2083.01        60.01 o                         
   2  -4   7       1420.81       1423.30        45.03 o                         
   3  -4   7        818.87        783.13        33.56 o                         
   4  -4   7        215.16        195.13        23.87 o                         
   5  -4   7        479.13        545.29        61.04 o                         
   6  -4   7        295.51        357.44        76.06 o                         
   7  -4   7         12.10         24.77        59.76 o                         
  -9  -3   7          4.34        -28.55        28.55 o                         
  -8  -3   7        229.61        189.61        24.37 o                         
  -7  -3   7        604.96        608.12        37.40 o                         
  -6  -3   7        205.32        165.75        27.89 o                         
  -5  -3   7        254.95        230.60        16.21 o                         
  -4  -3   7       2777.37       2898.48        65.13 o                         
  -3  -3   7        444.56        520.40        49.93 o                         
  -2  -3   7        930.57        818.54        30.87 o                         
  -1  -3   7       2520.95       2544.69        39.14 o                         
   0  -3   7        132.93        141.11        18.13 o                         
   1  -3   7        477.25        444.22        33.30 o                         
   2  -3   7        346.79        322.45        19.45 o                         
   3  -3   7        174.93        147.72        17.44 o                         
   4  -3   7        857.52        805.74        49.12 o                         
   5  -3   7        765.26        815.66        70.17 o                         
   6  -3   7        323.48        257.90        48.97 o                         
   7  -3   7        173.11         96.53        39.77 o                         
   8  -3   7         76.92        130.90        44.51 o                         
 -10  -2   7         65.61         94.63        44.75 o                         
  -9  -2   7        175.76        282.90        51.92 o                         
  -8  -2   7        734.67        756.77        44.46 o                         
  -7  -2   7         10.17         22.45        15.87 o                         
  -6  -2   7        600.75        604.14        30.03 o                         
  -5  -2   7        985.23       1022.96        36.05 o                         
  -4  -2   7         31.93         31.39         7.16 o                         
  -3  -2   7       3022.38       3034.54        55.43 o                         
  -2  -2   7        854.59        835.36        31.71 o                         
  -1  -2   7       1242.79       1229.92        36.05 o                         
   0  -2   7       1435.65       1411.65        50.05 o                         
   1  -2   7        324.11        319.50        22.08 o                         
   2  -2   7        188.61        154.15        13.20 o                         
   3  -2   7       1143.31       1123.87        53.67 o                         
   4  -2   7        819.07        864.78        45.76 o                         
   5  -2   7        766.97        749.66        67.01 o                         
   6  -2   7       1145.72       1101.92       131.01 o                         
   7  -2   7        109.10        133.80        34.70 o                         
   8  -2   7        347.76        341.37        51.94 o                         
 -10  -1   7        249.38        268.78        77.06 o                         
  -9  -1   7         80.32        104.93        25.70 o                         
  -8  -1   7         50.60         24.52        14.98 o                         
  -7  -1   7        345.10        345.28        29.03 o                         
  -6  -1   7        453.77        447.83        26.01 o                         
  -5  -1   7       1327.85       1334.30        37.68 o                         
  -4  -1   7       4237.23       4326.03        70.35 o                         
  -3  -1   7        138.65        163.92        13.18 o                         
  -2  -1   7       1073.05        986.69        29.46 o                         
  -1  -1   7       1382.02       1441.93        53.76 o                         
   0  -1   7        113.94        112.44        19.70 o                         
   1  -1   7       1877.43       1829.01        61.58 o                         
   2  -1   7       1053.44       1013.58        23.51 o                         
   3  -1   7        262.48        228.26        27.94 o                         
   4  -1   7       3588.24       3838.76       129.47 o                         
   5  -1   7        263.85        281.71        38.47 o                         
   6  -1   7        190.08        236.14        39.98 o                         
   7  -1   7        121.91        123.46        37.82 o                         
   8  -1   7         49.39          0.50        40.39 o                         
 -10   0   7          7.31         56.85        41.62 o                         
  -9   0   7        163.23        176.25        31.78 o                         
  -8   0   7        255.00        274.35        27.91 o                         
  -7   0   7        656.59        636.05        41.08 o                         
  -6   0   7       1106.24       1144.73        49.13 o                         
  -5   0   7        370.16        401.77        28.33 o                         
  -4   0   7        640.45        626.99        27.62 o                         
  -3   0   7       5110.13       5258.49        82.02 o                         
  -2   0   7          9.73          5.93        10.34 o                         
  -1   0   7       1522.15       1509.14        36.54 o                         
   0   0   7       2132.33       2105.44        59.64 o                         
   1   0   7       3247.77       3459.14        62.44 o                         
   2   0   7        106.52         83.00        11.37 o                         
   3   0   7       1975.86       1884.17        60.36 o                         
   4   0   7         81.79         76.12        26.59 o                         
   5   0   7        307.30        329.15        41.69 o                         
   6   0   7        156.11        182.34        34.65 o                         
   7   0   7        215.08        222.23        54.89 o                         
   8   0   7        640.29        811.78        84.11 o                         
 -10   1   7        258.59        306.71        75.35 o                         
  -9   1   7         42.54         31.84        53.32 o                         
  -8   1   7         63.37         46.86        17.56 o                         
  -7   1   7        381.48        376.86        34.95 o                         
  -6   1   7        482.53        448.93        33.97 o                         
  -5   1   7       1352.93       1373.38        37.00 o                         
  -4   1   7       4166.33       4158.74        77.35 o                         
  -3   1   7        157.08        180.77        14.26 o                         
  -2   1   7       1294.81       1254.03        30.42 o                         
  -1   1   7       1113.22       1092.95        32.81 o                         
   0   1   7        110.57        113.70        14.39 o                         
   1   1   7       1996.65       1895.25        43.43 o                         
   2   1   7        869.98        878.90        29.40 o                         
   3   1   7        280.79        247.58        15.02 o                         
   4   1   7       3630.47       3720.45       107.60 o                         
   5   1   7        264.01        286.11        38.00 o                         
   6   1   7        151.66        147.07        33.06 o                         
   7   1   7        156.95        145.33        35.02 o                         
   8   1   7         76.30         35.07        43.15 o                         
 -10   2   7         56.93          4.89        45.55 o                         
  -9   2   7        177.10        182.64        35.76 o                         
  -8   2   7        714.23        710.31        50.20 o                         
  -7   2   7          9.55        -13.52        15.20 o                         
  -6   2   7        824.21        875.03        48.31 o                         
  -5   2   7        803.55        776.99        25.12 o                         
  -4   2   7         44.77         35.16        11.42 o                         
  -3   2   7       3051.36       3088.40        48.34 o                         
  -2   2   7        712.43        730.75        25.28 o                         
  -1   2   7       1262.07       1302.02        39.43 o                         
   0   2   7       1177.52       1146.49        52.75 o                         
   1   2   7        346.88        387.39        37.80 o                         
   2   2   7        224.19        232.57        17.51 o                         
   3   2   7        997.35        953.57        42.07 o                         
   4   2   7        775.32        633.02        56.67 o                         
   5   2   7        811.70        834.37        56.76 o                         
   6   2   7       1048.12       1120.90        69.52 o                         
   7   2   7        107.61         92.89        36.88 o                         
   8   2   7        353.76        390.75        62.15 o                         
  -9   3   7          4.19         28.60        28.85 o                         
  -8   3   7        226.31        261.29        50.09 o                         
  -7   3   7        665.73        785.13        59.19 o                         
  -6   3   7        203.69        197.59        21.79 o                         
  -5   3   7        348.28        311.79        14.79 o                         
  -4   3   7       2617.18       2466.09       102.87 o                         
  -3   3   7        422.26        448.59        17.16 o                         
  -2   3   7       1115.55       1040.06        29.15 o                         
  -1   3   7       2548.34       2584.13        67.43 o                         
   0   3   7        140.96        113.22        18.65 o                         
   1   3   7        434.43        377.99        30.22 o                         
   2   3   7        441.79        385.74        31.74 o                         
   3   3   7        173.85        175.85        25.01 o                         
   4   3   7        854.90        930.07        66.92 o                         
   5   3   7        691.61        656.15        51.58 o                         
   6   3   7        269.88        279.54        38.76 o                         
   7   3   7        124.10         75.27        36.59 o                         
   8   3   7         72.95         88.92        44.37 o                         
  -9   4   7        241.90        281.87        54.42 o                         
  -8   4   7        465.19        456.34        93.24 o                         
  -7   4   7        109.85         64.81        32.76 o                         
  -6   4   7        911.35       1012.45        65.15 o                         
  -5   4   7         52.98         48.96        23.82 o                         
  -4   4   7        182.23        166.43        31.25 o                         
  -3   4   7        488.63        422.95        33.97 o                         
  -2   4   7        246.61        228.84        18.07 o                         
  -1   4   7       1234.28       1289.54        50.23 o                         
   0   4   7        453.47        425.39        28.79 o                         
   1   4   7       2055.47       2071.50        61.16 o                         
   2   4   7       1374.66       1342.66        54.15 o                         
   3   4   7        710.23        660.16        40.95 o                         
   4   4   7        191.92        132.59        35.11 o                         
   5   4   7        418.88        522.12        52.24 o                         
   6   4   7        359.21        281.24        58.85 o                         
   7   4   7         12.91         45.09        38.92 o                         
  -9   5   7        117.76        160.93        50.25 o                         
  -8   5   7        226.77        337.83        58.32 o                         
  -7   5   7        578.59        613.85        72.67 o                         
  -6   5   7        483.07        534.61        71.59 o                         
  -5   5   7        175.66        214.60        44.19 o                         
  -4   5   7        271.41        319.37        47.10 o                         
  -3   5   7        352.32        319.64        65.22 o                         
  -2   5   7       1757.78       1787.25        48.69 o                         
  -1   5   7       1814.52       1890.15        55.08 o                         
   0   5   7        690.15        673.15        36.44 o                         
   1   5   7        781.91        733.49        39.01 o                         
   2   5   7        646.06        652.43        39.78 o                         
   3   5   7         37.59         34.87        15.25 o                         
   4   5   7        344.46        325.34        46.76 o                         
   5   5   7        407.30        341.24        50.93 o                         
   6   5   7        116.18        125.62        60.56 o                         
   7   5   7        154.68        194.62        55.26 o                         
  -9   6   7        359.52        468.20        74.66 o                         
  -8   6   7         70.15        123.86        46.90 o                         
  -7   6   7         32.12         26.73        34.96 o                         
  -6   6   7        401.66        363.04        57.19 o                         
  -5   6   7        299.93        356.93        56.24 o                         
  -4   6   7        196.56        167.08        40.08 o                         
  -3   6   7       2271.60       2178.29       109.87 o                         
  -2   6   7        501.83        488.66        18.83 o                         
  -1   6   7        741.16        764.60        39.96 o                         
   0   6   7        176.96        172.74        22.55 o                         
   1   6   7         61.22         48.62        17.53 o                         
   2   6   7        877.83        930.56        78.41 o                         
   3   6   7        653.33        667.35        47.88 o                         
   4   6   7        652.96        604.01        59.70 o                         
   5   6   7        182.64        205.85        43.08 o                         
   6   6   7       1413.59       1362.25        93.49 o                         
   7   6   7         33.87         -4.41        61.51 o                         
  -9   7   7        195.39        162.76        53.77 o                         
  -8   7   7          9.40        -35.09        42.90 o                         
  -7   7   7        432.98        487.37        69.78 o                         
  -6   7   7        216.54        221.27        52.00 o                         
  -5   7   7        570.02        505.14        68.80 o                         
  -4   7   7       1884.24       1960.63       112.66 o                         
  -3   7   7          0.02          5.14        10.76 o                         
  -2   7   7       1050.45       1055.45        36.76 o                         
  -1   7   7        893.67        859.88        37.20 o                         
   0   7   7        891.62        879.38        45.36 o                         
   1   7   7        804.94        797.32        43.47 o                         
   2   7   7        530.10        516.38        35.34 o                         
   3   7   7        189.45        192.17        36.82 o                         
   4   7   7        262.23        244.57        44.12 o                         
   5   7   7        132.10        136.19        39.02 o                         
   6   7   7         98.08        105.34        38.33 o                         
   7   7   7        205.35        208.23        60.74 o                         
  -8   8   7        563.42        587.54        80.87 o                         
  -7   8   7          7.36         41.94        44.82 o                         
  -6   8   7        964.59        901.73        90.46 o                         
  -5   8   7        543.58        611.75        73.72 o                         
  -4   8   7         99.26        105.40        66.01 o                         
  -3   8   7        928.20        828.78        51.96 o                         
  -2   8   7         46.15         49.25        24.24 o                         
  -1   8   7         98.72        114.29        17.80 o                         
   0   8   7        537.86        535.20        33.43 o                         
   1   8   7        180.98        163.77        24.47 o                         
   2   8   7       1636.21       1644.02        62.13 o                         
   3   8   7       1345.82       1296.33        81.63 o                         
   4   8   7         67.27         53.86        31.48 o                         
   5   8   7        417.76        437.84        55.72 o                         
   6   8   7        589.78        549.67        65.72 o                         
  -8   9   7        141.94        212.78        60.24 o                         
  -7   9   7        272.66        299.56        64.64 o                         
  -6   9   7         30.61         -0.39        35.98 o                         
  -5   9   7        245.10        323.03       135.29 o                         
  -4   9   7        588.34        504.69        69.63 o                         
  -3   9   7         12.77         21.76        37.06 o                         
  -2   9   7       1090.71       1078.79        43.26 o                         
  -1   9   7       1297.11       1371.86        62.01 o                         
   0   9   7         11.07          9.36        15.67 o                         
   1   9   7        869.75        929.55        56.72 o                         
   2   9   7        339.00        296.43        33.28 o                         
   3   9   7         55.07         35.12        30.90 o                         
   4   9   7         76.31          4.15        28.45 o                         
   5   9   7         59.53         96.74        52.30 o                         
   6   9   7        219.87        241.41        42.85 o                         
  -7  10   7         81.55         29.64        95.86 o                         
  -6  10   7        628.58        509.05        77.46 o                         
  -5  10   7        209.98        240.41        56.97 o                         
  -4  10   7        229.29        279.09        60.57 o                         
  -3  10   7        403.96        452.08        69.17 o                         
  -2  10   7        464.45        474.70        46.61 o                         
  -1  10   7        153.81        166.71        22.43 o                         
   0  10   7        833.44        889.36        47.22 o                         
   1  10   7         62.19         40.28        19.74 o                         
   2  10   7        656.29        565.81        54.93 o                         
   3  10   7        865.77        862.19        68.29 o                         
   4  10   7         19.81        -13.50        28.26 o                         
   5  10   7        111.63         77.37        31.02 o                         
  -7  11   7        743.02        751.67        95.11 o                         
  -6  11   7        134.68         92.73        36.45 o                         
  -5  11   7        241.84        225.91        60.63 o                         
  -4  11   7        217.75        227.82        75.63 o                         
  -3  11   7         61.24         77.35        97.62 o                         
  -2  11   7        226.02        182.91        53.90 o                         
  -1  11   7        891.75        949.35        48.33 o                         
   0  11   7          2.04        -13.21        17.21 o                         
   1  11   7        399.50        453.71        37.72 o                         
   2  11   7        252.43        300.77        41.01 o                         
   3  11   7        278.30        330.81        52.45 o                         
   4  11   7        120.59        166.03        37.48 o                         
   5  11   7         88.55         38.90        31.13 o                         
  -6  12   7        244.59        333.80        70.79 o                         
  -5  12   7         72.54        132.76        52.77 o                         
  -4  12   7         46.71         56.14        54.86 o                         
  -3  12   7        382.51        432.48        73.82 o                         
  -2  12   7        324.45        438.02        75.26 o                         
  -1  12   7        241.02        250.23        36.17 o                         
   0  12   7        380.56        429.85        37.72 o                         
   1  12   7         14.14         29.83        23.01 o                         
   2  12   7        296.72        260.50        41.28 o                         
   3  12   7        150.96        204.72        41.50 o                         
   4  12   7         76.55        118.00        51.21 o                         
  -5  13   7         81.31        144.64       106.71 o                         
  -4  13   7         44.13        172.37        57.80 o                         
  -3  13   7        272.25        291.42        68.30 o                         
  -2  13   7        606.01        639.32        89.11 o                         
  -1  13   7        375.22        407.87        53.10 o                         
   0  13   7        143.30        205.53        47.57 o                         
   1  13   7        293.49        408.53        45.95 o                         
   2  13   7         14.96          2.34        26.42 o                         
   3  13   7          9.14         71.20        66.62 o                         
  -3  14   7        202.49        185.07        61.21 o                         
  -2  14   7         54.20         60.50        64.81 o                         
  -1  14   7        175.11        139.98        42.71 o                         
   0  14   7        279.49        317.34        70.13 o                         
   1  14   7         49.60         59.96        42.57 o                         
  -3 -14   8        150.71         97.19        36.00 o                         
  -2 -14   8        132.97        160.84        35.57 o                         
  -1 -14   8        528.80        439.09        63.46 o                         
   0 -14   8        140.21        174.86        48.02 o                         
  -4 -13   8         88.63         21.18        30.02 o                         
  -3 -13   8        392.46        420.01        50.78 o                         
  -2 -13   8        214.44        172.10        57.63 o                         
  -1 -13   8        110.42         91.33        34.43 o                         
   0 -13   8        229.23        214.35        39.88 o                         
   1 -13   8         23.21         24.35        28.05 o                         
   2 -13   8          3.78         48.79        58.82 o                         
  -6 -12   8        133.06        245.76        64.32 o                         
  -5 -12   8        129.54        145.81        44.41 o                         
  -4 -12   8        677.81        688.51        60.29 o                         
  -3 -12   8        452.23        384.15        41.16 o                         
  -2 -12   8        145.87        174.22        53.31 o                         
  -1 -12   8        787.34        885.32        66.06 o                         
   0 -12   8         31.52         50.74        28.98 o                         
   1 -12   8         91.96        123.60        27.31 o                         
   2 -12   8         34.99         60.61        25.92 o                         
   3 -12   8        368.59        343.36        68.43 o                         
  -6 -11   8         53.24         43.67        32.22 o                         
  -5 -11   8        363.72        415.14        61.64 o                         
  -4 -11   8        190.28        170.72        32.70 o                         
  -3 -11   8        757.70        839.96        53.22 o                         
  -2 -11   8        744.57        727.37        58.21 o                         
  -1 -11   8        167.13        170.38        35.46 o                         
   0 -11   8        881.70        885.81        51.05 o                         
   1 -11   8        308.42        295.70        30.50 o                         
   2 -11   8         13.59         -8.52        20.39 o                         
   3 -11   8        160.39        208.10        38.85 o                         
   4 -11   8        576.08        618.78        58.84 o                         
  -7 -10   8        241.80        166.84        45.86 o                         
  -6 -10   8        740.20        781.43        77.81 o                         
  -5 -10   8         98.34         44.77        55.85 o                         
  -4 -10   8       1095.91       1212.60        77.95 o                         
  -3 -10   8        993.91        942.39        53.50 o                         
  -2 -10   8        176.15        152.87        32.12 o                         
  -1 -10   8        311.31        336.37        31.15 o                         
   0 -10   8         45.57         34.75        15.64 o                         
   1 -10   8        300.80        356.50        34.22 o                         
   2 -10   8        534.95        580.34        42.85 o                         
   3 -10   8         47.98         77.13        30.73 o                         
   4 -10   8        343.28        396.64        49.26 o                         
   5 -10   8        302.02        327.61        58.87 o                         
  -8  -9   8        351.05        347.52        87.32 o                         
  -7  -9   8         40.49         44.61        33.65 o                         
  -6  -9   8        130.57        126.37        38.61 o                         
  -5  -9   8       1180.37       1196.59        87.65 o                         
  -4  -9   8        121.28         98.86        22.03 o                         
  -3  -9   8        233.33        250.20        30.28 o                         
  -2  -9   8        496.26        536.89        46.58 o                         
  -1  -9   8        201.02        157.69        18.56 o                         
   0  -9   8       1499.30       1541.20        51.08 o                         
   1  -9   8       1467.90       1538.39        60.64 o                         
   2  -9   8         62.94         70.83        21.87 o                         
   3  -9   8        696.72        784.30        59.49 o                         
   4  -9   8         92.44        145.06        33.20 o                         
   5  -9   8        265.43        276.31        53.91 o                         
  -8  -8   8         39.72         27.43        35.18 o                         
  -7  -8   8         88.55         72.89        36.38 o                         
  -6  -8   8        219.59        292.18        50.57 o                         
  -5  -8   8         69.37         32.95        34.81 o                         
  -4  -8   8       1924.64       1985.03        91.90 o                         
  -3  -8   8        729.99        739.51        49.97 o                         
  -2  -8   8         33.53         12.02        12.80 o                         
  -1  -8   8        605.75        646.19        32.06 o                         
   0  -8   8        387.60        329.80        26.39 o                         
   1  -8   8        746.55        752.42        61.91 o                         
   2  -8   8        841.84        921.80        48.00 o                         
   3  -8   8        224.12        214.16        35.09 o                         
   4  -8   8        164.93        173.57        35.13 o                         
   5  -8   8        200.29        146.03        42.82 o                         
   6  -8   8         30.72        -76.40        76.40 o                         
  -8  -7   8        270.37        310.19        61.01 o                         
  -7  -7   8        412.03        361.81        55.39 o                         
  -6  -7   8        148.71        124.29        27.19 o                         
  -5  -7   8        545.07        479.78        48.64 o                         
  -4  -7   8        307.98        286.86        39.12 o                         
  -3  -7   8        321.00        325.93        32.18 o                         
  -2  -7   8        304.46        337.81        19.02 o                         
  -1  -7   8         84.85         94.07        15.99 o                         
   0  -7   8       1790.05       1802.99        54.47 o                         
   1  -7   8        688.47        777.47        38.56 o                         
   2  -7   8        124.81        128.11        20.32 o                         
   3  -7   8        329.92        332.86        35.49 o                         
   4  -7   8        250.88        262.18        33.33 o                         
   5  -7   8        127.02        132.20        41.59 o                         
   6  -7   8        361.71        451.11        62.41 o                         
  -9  -6   8        142.50        130.76        67.26 o                         
  -8  -6   8         35.91         19.32        28.67 o                         
  -7  -6   8        433.49        507.40        63.76 o                         
  -6  -6   8        334.50        283.96        34.16 o                         
  -5  -6   8        117.14         96.33        23.99 o                         
  -4  -6   8        765.90        763.04        48.98 o                         
  -3  -6   8        678.20        697.71        52.97 o                         
  -2  -6   8          3.31         -1.06         7.28 o                         
  -1  -6   8        876.40        908.68        37.16 o                         
   0  -6   8        224.34        226.24        25.07 o                         
   1  -6   8        466.91        488.62        33.31 o                         
   2  -6   8        699.30        740.22        42.16 o                         
   3  -6   8         48.70         47.68        20.46 o                         
   4  -6   8        183.20        165.84        27.48 o                         
   5  -6   8        128.42        171.08        52.82 o                         
   6  -6   8        286.79        127.76        41.13 o                         
   7  -6   8        185.16        208.36        53.36 o                         
  -9  -5   8         65.20         27.39        33.47 o                         
  -8  -5   8        252.78        276.35        46.90 o                         
  -7  -5   8        175.01        202.55        30.12 o                         
  -6  -5   8         39.29         50.16        22.40 o                         
  -5  -5   8        634.47        614.53        44.90 o                         
  -4  -5   8        106.03         88.20        17.52 o                         
  -3  -5   8        827.72        715.52        32.80 o                         
  -2  -5   8        908.15        891.35        29.59 o                         
  -1  -5   8        283.61        266.22        17.66 o                         
   0  -5   8        133.30        134.31        21.08 o                         
   1  -5   8        361.27        334.00        45.20 o                         
   2  -5   8        258.21        236.91        23.70 o                         
   3  -5   8       1574.81       1449.18       109.78 o                         
   4  -5   8        201.31        243.35        37.35 o                         
   5  -5   8          7.52         31.68        33.59 o                         
   6  -5   8        269.86        227.06        48.02 o                         
   7  -5   8         73.42        118.94        40.02 o                         
  -9  -4   8        248.12        278.12        46.85 o                         
  -8  -4   8        119.94        188.47        42.23 o                         
  -7  -4   8        831.64        855.67        44.75 o                         
  -6  -4   8        453.79        439.05        39.11 o                         
  -5  -4   8         25.50          7.42        19.25 o                         
  -4  -4   8       1180.04       1187.84        46.01 o                         
  -3  -4   8        648.66        646.33        28.27 o                         
  -2  -4   8         36.37         21.51         8.03 o                         
  -1  -4   8       1512.58       1473.97        36.29 o                         
   0  -4   8        111.60        105.75        17.81 o                         
   1  -4   8         10.78         17.10        14.34 o                         
   2  -4   8        454.12        505.08        30.48 o                         
   3  -4   8        673.03        654.26        52.62 o                         
   4  -4   8         83.78        124.53        28.26 o                         
   5  -4   8        616.77        691.99        69.73 o                         
   6  -4   8          7.43         20.07        31.70 o                         
   7  -4   8        195.22        293.10        55.31 o                         
  -9  -3   8         13.35         -4.57        31.59 o                         
  -8  -3   8        519.24        517.82        51.17 o                         
  -7  -3   8        187.97        226.35        30.53 o                         
  -6  -3   8        107.20        106.53        19.68 o                         
  -5  -3   8        817.57        737.83        49.46 o                         
  -4  -3   8         54.75         51.28        12.06 o                         
  -3  -3   8         58.21         35.96         7.61 o                         
  -2  -3   8       1455.10       1379.40        32.43 o                         
  -1  -3   8         93.86         77.95        12.13 o                         
   0  -3   8        954.99        937.93        38.38 o                         
   1  -3   8        273.20        266.62        23.18 o                         
   2  -3   8         10.58         12.43         8.71 o                         
   3  -3   8       1466.68       1444.65        65.37 o                         
   4  -3   8        751.43        797.35        51.17 o                         
   5  -3   8        114.92        111.76        40.41 o                         
   6  -3   8        502.11        478.36        92.71 o                         
   7  -3   8        289.08        339.90        49.24 o                         
  -9  -2   8        796.99        686.65       127.52 o                         
  -8  -2   8        162.18        191.05        36.17 o                         
  -7  -2   8       1124.39       1090.84        69.00 o                         
  -6  -2   8        664.54        685.00        32.64 o                         
  -5  -2   8        163.51        139.52        14.69 o                         
  -4  -2   8       2720.53       2721.79       134.57 o                         
  -3  -2   8        330.47        294.66        18.66 o                         
  -2  -2   8       1193.10       1056.66        50.29 o                         
  -1  -2   8        663.11        651.36        29.45 o                         
   0  -2   8       3219.64       3282.92        80.04 o                         
   1  -2   8        981.92        896.98        36.67 o                         
   2  -2   8       1569.07       1555.51        47.08 o                         
   3  -2   8        806.48        865.02        54.44 o                         
   4  -2   8        264.98        240.71        30.42 o                         
   5  -2   8         87.09        128.51        41.17 o                         
   6  -2   8         38.49         53.80        32.12 o                         
   7  -2   8         80.87         15.36        35.13 o                         
 -10  -1   8        805.62        929.43       133.87 o                         
  -9  -1   8        129.02        147.91        30.22 o                         
  -8  -1   8        367.56        373.87        45.23 o                         
  -7  -1   8         20.37         26.01        15.92 o                         
  -6  -1   8       1101.69       1041.22        43.81 o                         
  -5  -1   8       2525.24       2725.63        66.60 o                         
  -4  -1   8        162.67        157.13        15.88 o                         
  -3  -1   8        308.76        285.01        19.57 o                         
  -2  -1   8        155.22        131.93        18.72 o                         
  -1  -1   8        193.87        162.11        24.03 o                         
   0  -1   8       2500.78       2572.56        70.55 o                         
   1  -1   8       1705.31       1731.25        73.35 o                         
   2  -1   8        169.88        175.90        12.22 o                         
   3  -1   8       4049.51       4260.18       107.38 o                         
   4  -1   8        252.62        281.14        44.77 o                         
   5  -1   8        692.68        684.93        63.33 o                         
   6  -1   8        330.13        342.01        48.42 o                         
   7  -1   8        475.05        479.38        55.45 o                         
 -10   0   8        291.99        298.25        83.33 o                         
  -9   0   8       1529.47       1684.89        92.33 o                         
  -8   0   8         10.26         11.64        16.61 o                         
  -7   0   8       1484.04       1453.59        59.25 o                         
  -6   0   8        526.38        525.98        53.85 o                         
  -5   0   8          9.39         20.26         8.56 o                         
  -4   0   8       2145.34       2173.63        58.00 o                         
  -3   0   8       1344.59       1337.83        52.01 o                         
  -2   0   8        164.39        169.91        17.06 o                         
  -1   0   8       2065.19       2002.47        41.89 o                         
   0   0   8       1408.76       1411.80        53.19 o                         
   1   0   8       1822.54       1824.51        49.23 o                         
   2   0   8       1823.49       1868.09        46.58 o                         
   3   0   8         41.54         46.43        15.55 o                         
   4   0   8        129.69        134.75        30.29 o                         
   5   0   8         25.45        -12.45        25.74 o                         
   6   0   8         35.20         61.34        28.75 o                         
   7   0   8        216.90        132.56        42.01 o                         
 -10   1   8        780.18       1108.10       144.56 o                         
  -9   1   8         97.52        110.83        42.01 o                         
  -8   1   8        391.39        349.27        36.13 o                         
  -7   1   8         44.28         71.47        21.65 o                         
  -6   1   8       1055.89       1044.64        50.54 o                         
  -5   1   8       2349.58       2363.52        57.19 o                         
  -4   1   8        118.43        108.20        22.22 o                         
  -3   1   8        411.28        363.78        23.10 o                         
  -2   1   8        271.84        237.28        20.74 o                         
  -1   1   8        204.18        197.75        16.75 o                         
   0   1   8       2643.66       2706.42        65.36 o                         
   1   1   8       1654.70       1609.90        50.13 o                         
   2   1   8        166.00        173.17        16.13 o                         
   3   1   8       4110.48       3890.58        60.56 o                         
   4   1   8        202.50        162.71        38.27 o                         
   5   1   8        645.84        636.12        54.24 o                         
   6   1   8        305.30        329.34        46.00 o                         
   7   1   8        455.22        434.32        64.98 o                         
  -9   2   8        664.35        682.99        59.33 o                         
  -8   2   8        166.68        151.99        26.41 o                         
  -7   2   8       1273.01       1376.24        53.12 o                         
  -6   2   8        756.26        713.73        44.54 o                         
  -5   2   8        160.88        157.62        18.16 o                         
  -4   2   8       2884.14       2851.13        51.24 o                         
  -3   2   8        253.24        233.00        16.26 o                         
  -2   2   8       1252.66       1251.67        33.10 o                         
  -1   2   8        634.32        586.38        34.70 o                         
   0   2   8       3286.76       3323.57        66.39 o                         
   1   2   8        838.55        899.08        38.86 o                         
   2   2   8       1612.28       1629.26        51.10 o                         
   3   2   8        758.86        743.20        34.54 o                         
   4   2   8        376.48        309.97        44.29 o                         
   5   2   8         59.69         30.92        27.77 o                         
   6   2   8         32.54          6.80        24.54 o                         
   7   2   8        136.04        229.67        49.60 o                         
  -9   3   8         14.09         -4.40        32.06 o                         
  -8   3   8        485.24        451.94        48.18 o                         
  -7   3   8        267.94        246.38        45.35 o                         
  -6   3   8         62.50         75.13        15.04 o                         
  -5   3   8        658.94        680.84        43.61 o                         
  -4   3   8         58.28         45.01         9.99 o                         
  -3   3   8         37.94         25.27         8.01 o                         
  -2   3   8       1436.40       1367.06        36.57 o                         
  -1   3   8         83.32         84.56        19.25 o                         
   0   3   8        804.53        738.35        39.38 o                         
   1   3   8        233.37        170.20        25.14 o                         
   2   3   8         11.60          4.76        16.26 o                         
   3   3   8       1772.04       1771.57        68.89 o                         
   4   3   8        716.90        721.82        62.94 o                         
   5   3   8         97.24        124.60        30.01 o                         
   6   3   8        435.64        398.26        61.53 o                         
   7   3   8        264.03        390.02        60.60 o                         
  -9   4   8        219.56        245.67        47.01 o                         
  -8   4   8        104.87        130.63        35.54 o                         
  -7   4   8        959.82        967.02        68.55 o                         
  -6   4   8        399.59        396.88        38.10 o                         
  -5   4   8         28.95         34.95        22.16 o                         
  -4   4   8       1068.45       1092.88        69.14 o                         
  -3   4   8        830.49        801.38        56.29 o                         
  -2   4   8         30.63         42.62        12.69 o                         
  -1   4   8       1681.78       1587.89        58.32 o                         
   0   4   8        175.33        160.05        23.99 o                         
   1   4   8          1.92         14.85        18.13 o                         
   2   4   8        466.58        441.51        42.60 o                         
   3   4   8        591.75        594.74        46.52 o                         
   4   4   8         91.07        101.62        41.02 o                         
   5   4   8        571.91        585.86        56.57 o                         
   6   4   8         12.04         81.64        65.18 o                         
   7   4   8        207.99        209.97        77.28 o                         
  -9   5   8         45.41         37.18        41.72 o                         
  -8   5   8        268.95        232.97        54.05 o                         
  -7   5   8        146.88        242.36        72.60 o                         
  -6   5   8         13.13         28.87        31.52 o                         
  -5   5   8        547.93        596.16        62.51 o                         
  -4   5   8         74.20         49.01        21.28 o                         
  -3   5   8        624.48        569.34        41.98 o                         
  -2   5   8        990.05       1008.53        37.93 o                         
  -1   5   8        264.95        236.53        32.53 o                         
   0   5   8        195.48        180.06        22.98 o                         
   1   5   8        456.84        417.18        32.68 o                         
   2   5   8        261.38        222.13        28.46 o                         
   3   5   8       1660.35       1662.70        65.90 o                         
   4   5   8        226.25        205.65        41.11 o                         
   5   5   8          5.80          8.32        38.66 o                         
   6   5   8        204.81        252.42        62.32 o                         
   7   5   8         57.44         80.45        51.30 o                         
  -9   6   8        194.93        158.05        49.41 o                         
  -8   6   8         30.60          2.07        35.49 o                         
  -7   6   8        439.01        386.22        60.36 o                         
  -6   6   8        281.35        183.49        46.79 o                         
  -5   6   8        110.10         74.71        36.74 o                         
  -4   6   8        800.55        741.45        71.00 o                         
  -3   6   8        800.42        740.50        56.06 o                         
  -2   6   8          0.46          3.10         9.80 o                         
  -1   6   8        876.08        944.99        45.18 o                         
   0   6   8        292.63        306.92        30.76 o                         
   1   6   8        460.42        495.43        35.64 o                         
   2   6   8        570.23        581.24        40.34 o                         
   3   6   8         43.85         34.03        18.73 o                         
   4   6   8        137.29        130.70        34.77 o                         
   5   6   8        169.48        138.73        41.99 o                         
   6   6   8        265.66        251.76        63.24 o                         
   7   6   8        177.51        242.44        57.16 o                         
  -8   7   8        192.25        247.92        59.41 o                         
  -7   7   8        344.77        374.88        63.11 o                         
  -6   7   8        135.68         88.19        37.99 o                         
  -5   7   8        467.00        489.91        65.51 o                         
  -4   7   8        347.66        344.22        54.71 o                         
  -3   7   8        278.16        261.44        49.89 o                         
  -2   7   8        332.71        308.80        17.19 o                         
  -1   7   8         81.81        104.80        21.77 o                         
   0   7   8       1968.29       2069.09        69.09 o                         
   1   7   8        729.26        836.97        46.21 o                         
   2   7   8        126.19        105.65        22.52 o                         
   3   7   8        296.57        240.62        28.20 o                         
   4   7   8        342.09        304.96        49.60 o                         
   5   7   8        149.92        112.57        39.88 o                         
   6   7   8        346.89        494.46        67.75 o                         
  -8   8   8         42.73        109.78        51.29 o                         
  -7   8   8         98.33         61.68        85.71 o                         
  -6   8   8        224.79        254.47        59.16 o                         
  -5   8   8         68.05         19.40        38.04 o                         
  -4   8   8       1900.77       1822.80       135.85 o                         
  -3   8   8        759.44        705.74        76.03 o                         
  -2   8   8         23.99         39.42        11.29 o                         
  -1   8   8        551.38        527.31        32.84 o                         
   0   8   8        476.53        490.31        39.37 o                         
   1   8   8        798.82        843.25        51.85 o                         
   2   8   8        747.49        733.56        44.84 o                         
   3   8   8        237.73        217.00        43.81 o                         
   4   8   8        161.40        157.74        39.29 o                         
   5   8   8        249.43        233.03        65.76 o                         
   6   8   8         22.53         19.84        34.07 o                         
  -8   9   8        348.49        275.19        60.74 o                         
  -7   9   8         70.30         40.22        46.38 o                         
  -6   9   8        127.13        169.17        51.14 o                         
  -5   9   8       1233.05       1436.29       113.32 o                         
  -4   9   8        110.80         68.02        49.39 o                         
  -3   9   8        189.41        237.16        53.79 o                         
  -2   9   8        502.66        520.08        38.71 o                         
  -1   9   8        225.00        205.16        24.03 o                         
   0   9   8       1525.79       1460.52        57.68 o                         
   1   9   8       1398.14       1490.87        64.79 o                         
   2   9   8         65.50         83.81        21.21 o                         
   3   9   8        802.16        786.97        69.75 o                         
   4   9   8         82.59         83.14        38.00 o                         
   5   9   8        281.45        362.33        56.85 o                         
  -7  10   8        194.84        144.35        53.94 o                         
  -6  10   8        774.72        844.51        95.41 o                         
  -5  10   8         91.88        112.53        51.03 o                         
  -4  10   8       1135.20       1042.12       101.08 o                         
  -3  10   8        907.44        860.59        92.09 o                         
  -2  10   8        216.51        238.55        44.05 o                         
  -1  10   8        384.65        439.66        33.34 o                         
   0  10   8         56.12         23.31        17.21 o                         
   1  10   8        291.18        357.35        33.37 o                         
   2  10   8        520.07        533.46        47.16 o                         
   3  10   8         50.13         96.75        31.15 o                         
   4  10   8        310.89        309.42        46.08 o                         
   5  10   8        345.35        268.02        62.39 o                         
  -6  11   8         24.94         80.60       124.22 o                         
  -5  11   8        359.99        331.92        67.03 o                         
  -4  11   8        160.45        203.90       105.53 o                         
  -3  11   8        798.85        862.50       180.00 o                         
  -2  11   8        831.98        869.54        73.34 o                         
  -1  11   8        180.09        223.59        41.67 o                         
   0  11   8        801.64        841.75        48.10 o                         
   1  11   8        297.32        295.80        39.70 o                         
   2  11   8         11.85        -14.61        25.53 o                         
   3  11   8        185.98        172.71        37.17 o                         
   4  11   8        589.59        628.83        59.94 o                         
  -6  12   8         98.90         55.50        55.61 o                         
  -5  12   8        128.99        105.23        47.41 o                         
  -4  12   8        622.13        703.55        89.31 o                         
  -3  12   8        435.69        513.44        81.23 o                         
  -2  12   8        163.09        155.18        43.00 o                         
  -1  12   8        811.11        909.46       108.47 o                         
   0  12   8         39.02         20.06        23.41 o                         
   1  12   8        129.80         93.83        47.08 o                         
   2  12   8         46.96         66.27        25.56 o                         
   3  12   8        337.84        341.31        50.18 o                         
  -4  13   8         99.92        118.94        62.45 o                         
  -3  13   8        316.08        275.64        63.77 o                         
  -2  13   8        278.97        307.83        51.49 o                         
  -1  13   8        118.80         82.11        36.09 o                         
   0  13   8        179.48        238.57        62.39 o                         
   1  13   8         19.13         -6.96        31.57 o                         
   2  13   8          4.69         26.04        26.17 o                         
  -3  14   8        155.79        172.81        63.26 o                         
  -2  14   8        160.38         71.63        38.13 o                         
  -1  14   8        527.54        515.76        84.46 o                         
   0  14   8         95.23         -6.93        44.91 o                         
  -4 -13   9         69.73         76.42        39.72 o                         
  -3 -13   9        254.56        253.96        42.73 o                         
  -2 -13   9          8.34        -24.64        40.44 o                         
  -1 -13   9         30.79        -17.21        48.14 o                         
   0 -13   9        287.40        223.74        47.33 o                         
   1 -13   9        124.94        120.40        60.52 o                         
  -5 -12   9         12.12        111.46        43.62 o                         
  -4 -12   9        164.51        189.17        69.61 o                         
  -3 -12   9          6.71         -8.90        24.21 o                         
  -2 -12   9        307.19        287.42        43.53 o                         
  -1 -12   9        201.86        282.07        42.95 o                         
   0 -12   9         38.49         79.02        33.92 o                         
   1 -12   9        225.84        285.71        49.57 o                         
   2 -12   9          0.39         -3.65        39.77 o                         
   3 -12   9        144.60        122.08        33.17 o                         
  -6 -11   9        298.48        235.32        51.01 o                         
  -5 -11   9        199.35        207.98        49.13 o                         
  -4 -11   9         79.25          8.48        30.77 o                         
  -3 -11   9        496.07        544.75        44.43 o                         
  -2 -11   9         26.34         36.10        29.51 o                         
  -1 -11   9        381.38        389.50        55.25 o                         
   0 -11   9        549.14        457.68        49.74 o                         
   1 -11   9        102.24        102.87        29.13 o                         
   2 -11   9        336.21        426.30        44.96 o                         
   3 -11   9        349.64        383.14        44.12 o                         
   4 -11   9          5.32          7.32        45.51 o                         
  -7 -10   9         56.54         17.14        38.90 o                         
  -6 -10   9          3.46        -41.01        45.55 o                         
  -5 -10   9        498.02        544.62        65.28 o                         
  -4 -10   9        428.42        335.45        45.58 o                         
  -3 -10   9          1.86        -26.43        26.66 o                         
  -2 -10   9        486.51        530.83        49.69 o                         
  -1 -10   9        391.97        403.40        44.12 o                         
   0 -10   9          0.75         15.44        19.20 o                         
   1 -10   9        646.51        673.81        47.86 o                         
   2 -10   9        354.86        384.37        34.32 o                         
   3 -10   9        184.17        176.81        32.00 o                         
   4 -10   9        171.08        164.38        33.09 o                         
  -7  -9   9        151.57        173.00        43.04 o                         
  -6  -9   9        466.63        379.22        56.92 o                         
  -5  -9   9         87.16         73.17        36.80 o                         
  -4  -9   9         68.91         96.18        28.43 o                         
  -3  -9   9        209.08        222.34        28.62 o                         
  -2  -9   9         16.34         11.66        23.93 o                         
  -1  -9   9        627.32        651.01        69.25 o                         
   0  -9   9       2149.44       2288.34        67.41 o                         
   1  -9   9         40.98         34.82        19.35 o                         
   2  -9   9        941.42        959.67        48.92 o                         
   3  -9   9        305.19        296.76        37.10 o                         
   4  -9   9         34.55        108.37        29.65 o                         
   5  -9   9        292.15        286.94        55.77 o                         
  -8  -8   9         76.77        117.60        41.44 o                         
  -7  -8   9        751.59        863.69        79.54 o                         
  -6  -8   9        177.32        178.28        43.48 o                         
  -5  -8   9       1114.53       1058.74        63.21 o                         
  -4  -8   9       1219.48       1260.47        72.66 o                         
  -3  -8   9         81.48         82.94        22.40 o                         
  -2  -8   9        227.64        203.50        39.54 o                         
  -1  -8   9        604.62        691.30        34.48 o                         
   0  -8   9         93.54        113.84        23.11 o                         
   1  -8   9       1021.95       1100.45        70.67 o                         
   2  -8   9        172.34        197.46        27.20 o                         
   3  -8   9        158.12        175.61        39.96 o                         
   4  -8   9        174.53        199.07        53.27 o                         
   5  -8   9         89.53        137.52        44.44 o                         
  -8  -7   9        496.09        454.03        61.14 o                         
  -7  -7   9        136.64        162.94        44.26 o                         
  -6  -7   9        882.19        848.49        56.61 o                         
  -5  -7   9        196.60        235.60        33.30 o                         
  -4  -7   9         92.72         69.60        28.43 o                         
  -3  -7   9         58.34         58.92        16.97 o                         
  -2  -7   9        155.99        142.40        15.86 o                         
  -1  -7   9        718.44        753.11        36.70 o                         
   0  -7   9        370.71        377.98        35.70 o                         
   1  -7   9        336.91        319.88        31.07 o                         
   2  -7   9        820.60        871.65        46.52 o                         
   3  -7   9        835.38        848.15        62.24 o                         
   4  -7   9         78.29         88.41        30.92 o                         
   5  -7   9        724.62        699.78        77.84 o                         
   6  -7   9        223.25        164.67        48.76 o                         
  -9  -6   9         33.28         19.94        32.10 o                         
  -8  -6   9         30.99         83.93        36.94 o                         
  -7  -6   9        726.81        842.66        74.81 o                         
  -6  -6   9         22.66         30.90        22.55 o                         
  -5  -6   9        634.73        611.79        53.22 o                         
  -4  -6   9        447.01        393.03        46.18 o                         
  -3  -6   9        153.66        129.63        14.08 o                         
  -2  -6   9       1518.21       1536.88        40.98 o                         
  -1  -6   9       1295.38       1314.05        46.59 o                         
   0  -6   9        330.64        304.84        36.30 o                         
   1  -6   9        325.29        354.46        32.02 o                         
   2  -6   9        124.00        146.99        22.30 o                         
   3  -6   9        538.99        527.49        49.30 o                         
   4  -6   9        345.02        342.37        43.11 o                         
   5  -6   9         84.66        119.18        70.85 o                         
   6  -6   9        209.03        204.15        51.86 o                         
  -9  -5   9        154.92        199.55        79.74 o                         
  -8  -5   9        119.00         98.18        34.58 o                         
  -7  -5   9         48.84         33.45        23.95 o                         
  -6  -5   9        860.12        811.38        61.19 o                         
  -5  -5   9         63.00         91.50        29.95 o                         
  -4  -5   9         86.58         78.37        15.78 o                         
  -3  -5   9       1202.68       1145.73        35.60 o                         
  -2  -5   9        472.31        519.23        25.37 o                         
  -1  -5   9       1071.85       1116.54        49.90 o                         
   0  -5   9       1318.28       1303.40        53.78 o                         
   1  -5   9        308.78        302.93        29.02 o                         
   2  -5   9        255.27        233.94        24.12 o                         
   3  -5   9        603.90        561.16        48.80 o                         
   4  -5   9         43.62         64.22        28.46 o                         
   5  -5   9         91.32        148.04        41.34 o                         
   6  -5   9        263.33        241.32        52.61 o                         
  -9  -4   9         17.00         37.00        36.95 o                         
  -8  -4   9        112.24        161.90        50.33 o                         
  -7  -4   9        755.20        796.54        75.54 o                         
  -6  -4   9        187.57        147.72        32.40 o                         
  -5  -4   9         45.99         44.36        25.90 o                         
  -4  -4   9        453.53        352.90        41.03 o                         
  -3  -4   9         17.42         20.70         6.57 o                         
  -2  -4   9       3080.67       3163.63        51.63 o                         
  -1  -4   9        767.71        763.57        36.39 o                         
   0  -4   9        115.12         97.99        17.51 o                         
   1  -4   9        435.83        423.43        37.28 o                         
   2  -4   9         25.40          7.70        16.62 o                         
   3  -4   9         44.41         38.69        23.04 o                         
   4  -4   9        847.36        760.15       113.74 o                         
   5  -4   9         71.91         90.23        35.54 o                         
   6  -4   9          5.65         30.78        70.53 o                         
   7  -4   9        346.09        424.10        66.90 o                         
  -9  -3   9        241.49        214.93        52.40 o                         
  -8  -3   9         58.23         64.30        26.68 o                         
  -7  -3   9        155.43        116.48        31.01 o                         
  -6  -3   9        920.71       1005.84        66.27 o                         
  -5  -3   9        159.48        101.78        11.55 o                         
  -4  -3   9        206.87        179.43        26.30 o                         
  -3  -3   9       2498.07       2477.39        71.70 o                         
  -2  -3   9        542.30        506.39        33.00 o                         
  -1  -3   9        595.65        601.86        32.76 o                         
   0  -3   9        878.20        907.69        40.10 o                         
   1  -3   9        123.46        107.01        19.86 o                         
   2  -3   9        401.89        426.97        38.42 o                         
   3  -3   9        320.06        368.02        40.61 o                         
   4  -3   9        134.45        114.44        26.11 o                         
   5  -3   9        590.07        623.14        75.77 o                         
   6  -3   9        437.90        518.20        65.12 o                         
   7  -3   9          6.18         18.12        35.02 o                         
  -9  -2   9        130.21        121.54        69.73 o                         
  -8  -2   9        322.19        280.81        41.60 o                         
  -7  -2   9       1074.97       1169.44       113.58 o                         
  -6  -2   9        914.77        921.10        61.11 o                         
  -5  -2   9        693.82        654.41        39.19 o                         
  -4  -2   9        833.63        796.80        37.86 o                         
  -3  -2   9        355.20        379.83        50.93 o                         
  -2  -2   9        822.26        776.43        32.54 o                         
  -1  -2   9        148.67        148.46        22.11 o                         
   0  -2   9        983.81        969.56        48.04 o                         
   1  -2   9       1925.97       2007.91        56.32 o                         
   2  -2   9          8.19         -0.77         7.15 o                         
   3  -2   9        225.79        172.60        30.07 o                         
   4  -2   9        912.86        944.60        74.50 o                         
   5  -2   9        305.93        362.01        54.56 o                         
   6  -2   9        342.76        298.64        47.85 o                         
   7  -2   9        314.80        369.75        51.64 o                         
  -9  -1   9        167.49        270.94        44.48 o                         
  -8  -1   9        162.45        180.30        43.13 o                         
  -7  -1   9        537.44        512.38        42.31 o                         
  -6  -1   9       2329.60       2403.80        64.44 o                         
  -5  -1   9        547.15        503.00        28.64 o                         
  -4  -1   9       1790.37       1754.43        56.84 o                         
  -3  -1   9       3611.39       3638.78        69.99 o                         
  -2  -1   9        712.53        745.10        45.58 o                         
  -1  -1   9       1211.16       1303.04        73.27 o                         
   0  -1   9       1763.00       1885.98        64.81 o                         
   1  -1   9        693.20        670.20        42.14 o                         
   2  -1   9        791.45        786.74        27.64 o                         
   3  -1   9         74.98         68.73        20.88 o                         
   4  -1   9          0.49        -14.40        33.02 o                         
   5  -1   9        481.02        540.48        53.85 o                         
   6  -1   9        400.53        394.59        51.41 o                         
   7  -1   9        201.30        218.19        42.37 o                         
  -9   0   9        505.80        541.95        69.43 o                         
  -8   0   9        218.59        174.09        46.72 o                         
  -7   0   9        794.01        793.28        44.54 o                         
  -6   0   9        407.36        398.58        30.90 o                         
  -5   0   9        135.57        152.82        30.87 o                         
  -4   0   9        819.75        819.61        38.53 o                         
  -3   0   9        510.55        539.44        38.21 o                         
  -2   0   9        374.99        334.73        27.57 o                         
  -1   0   9        596.16        579.30        25.43 o                         
   0   0   9       2744.73       2925.27        69.25 o                         
   1   0   9       4886.01       4942.46        91.63 o                         
   2   0   9        224.99        201.86        17.85 o                         
   3   0   9        633.82        709.71        41.52 o                         
   4   0   9         64.10         41.38        25.41 o                         
   5   0   9         69.38         81.23        34.57 o                         
   6   0   9        327.09        237.54        42.34 o                         
   7   0   9        374.72        451.38        57.06 o                         
  -9   1   9        105.03         76.05        38.26 o                         
  -8   1   9        165.33        201.05        28.50 o                         
  -7   1   9        546.10        557.38        40.76 o                         
  -6   1   9       2346.73       2339.82        74.79 o                         
  -5   1   9        615.55        564.42        36.21 o                         
  -4   1   9       1777.46       1732.03        58.80 o                         
  -3   1   9       3701.77       3910.70        85.88 o                         
  -2   1   9        726.53        668.43        38.42 o                         
  -1   1   9       1085.36       1035.37        31.67 o                         
   0   1   9       1681.64       1693.71        55.60 o                         
   1   1   9        694.06        724.84        44.84 o                         
   2   1   9        807.22        824.34        32.74 o                         
   3   1   9        101.91        116.62        20.68 o                         
   4   1   9          0.21         -0.07        30.83 o                         
   5   1   9        468.64        489.43        50.44 o                         
   6   1   9        397.03        386.32        49.76 o                         
   7   1   9        197.47        131.51        45.82 o                         
  -9   2   9        129.94         82.59        27.77 o                         
  -8   2   9        298.72        273.51        35.41 o                         
  -7   2   9       1187.25       1216.67        61.28 o                         
  -6   2   9        931.67        901.46        50.89 o                         
  -5   2   9        560.52        505.31        37.24 o                         
  -4   2   9        836.86        813.69        29.57 o                         
  -3   2   9        368.65        339.63        25.37 o                         
  -2   2   9        918.56        868.11        40.27 o                         
  -1   2   9        245.22        221.91        25.99 o                         
   0   2   9        959.57        953.65        52.44 o                         
   1   2   9       1947.77       1970.53        58.79 o                         
   2   2   9          0.10        -12.81        14.47 o                         
   3   2   9        277.68        250.19        31.93 o                         
   4   2   9       1021.50       1004.50        75.16 o                         
   5   2   9        362.83        300.25        42.51 o                         
   6   2   9        315.11        311.39        50.46 o                         
   7   2   9        399.21        434.65        66.55 o                         
  -9   3   9        241.84        199.67        38.98 o                         
  -8   3   9         31.83         56.86        25.42 o                         
  -7   3   9        146.77        154.25        29.34 o                         
  -6   3   9        914.35        892.94        53.58 o                         
  -5   3   9         97.10         96.26        22.63 o                         
  -4   3   9        135.01        119.64        12.99 o                         
  -3   3   9       2582.77       2497.21        49.01 o                         
  -2   3   9        630.48        564.08        28.41 o                         
  -1   3   9        576.35        571.13        38.23 o                         
   0   3   9        838.33        875.33        48.44 o                         
   1   3   9        141.25        122.74        22.61 o                         
   2   3   9        496.39        516.52        40.74 o                         
   3   3   9        241.95        251.07        34.24 o                         
   4   3   9        128.61        121.63        38.12 o                         
   5   3   9        435.72        489.42        51.44 o                         
   6   3   9        500.71        547.43        66.85 o                         
   7   3   9         13.50         27.84        36.86 o                         
  -9   4   9          7.03         45.77        29.42 o                         
  -8   4   9         99.44         68.38        31.90 o                         
  -7   4   9        711.45        615.41        49.57 o                         
  -6   4   9        198.81        188.19        31.33 o                         
  -5   4   9          6.53         -8.98        22.04 o                         
  -4   4   9        445.68        457.39        39.06 o                         
  -3   4   9         19.98         14.70         6.55 o                         
  -2   4   9       3255.88       3216.15        70.32 o                         
  -1   4   9        783.60        738.17        43.27 o                         
   0   4   9         87.16         77.00        20.81 o                         
   1   4   9        443.07        477.57        48.82 o                         
   2   4   9         47.85         39.57        22.89 o                         
   3   4   9         43.20         32.31        21.72 o                         
   4   4   9        847.02        818.57        91.44 o                         
   5   4   9         62.28         14.40        31.19 o                         
   6   4   9         25.65         17.35        42.21 o                         
   7   4   9        436.93        344.79        72.45 o                         
  -9   5   9         96.49        100.98        33.87 o                         
  -8   5   9         65.13        109.42        38.10 o                         
  -7   5   9         32.47          6.84        32.53 o                         
  -6   5   9        936.74        977.43        68.90 o                         
  -5   5   9        104.06         86.79        26.71 o                         
  -4   5   9        116.27        142.82        29.59 o                         
  -3   5   9       1390.75       1303.75        81.47 o                         
  -2   5   9        397.86        384.38        26.36 o                         
  -1   5   9        968.91        986.81        57.49 o                         
   0   5   9       1043.49       1053.58        59.04 o                         
   1   5   9        325.67        305.83        35.24 o                         
   2   5   9        149.54        163.93        31.10 o                         
   3   5   9        805.08        659.12        50.66 o                         
   4   5   9         40.20         51.27        37.35 o                         
   5   5   9        145.70        179.99        50.30 o                         
   6   5   9        258.82        350.83        70.13 o                         
  -9   6   9         54.02        105.60        39.50 o                         
  -8   6   9         18.94        -15.06        27.55 o                         
  -7   6   9        629.17        663.59        83.46 o                         
  -6   6   9         29.08         30.43        27.92 o                         
  -5   6   9        580.90        616.52        57.36 o                         
  -4   6   9        508.14        479.49        50.37 o                         
  -3   6   9        159.91        148.46        33.95 o                         
  -2   6   9       1360.97       1549.92        77.99 o                         
  -1   6   9       1146.04       1189.83        58.49 o                         
   0   6   9        388.52        375.29        33.17 o                         
   1   6   9        312.78        301.32        32.46 o                         
   2   6   9        129.84        104.26        24.21 o                         
   3   6   9        463.58        468.42        39.63 o                         
   4   6   9        431.62        385.10        67.03 o                         
   5   6   9         67.61        -18.79        50.50 o                         
   6   6   9        271.76        273.01        62.63 o                         
  -8   7   9        451.20        597.29        81.21 o                         
  -7   7   9        173.34         97.90        41.22 o                         
  -6   7   9        840.29        931.52       172.15 o                         
  -5   7   9        195.24        214.69        89.87 o                         
  -4   7   9        122.28        167.87        37.26 o                         
  -3   7   9         75.56         69.74        29.59 o                         
  -2   7   9        196.02        182.87        30.20 o                         
  -1   7   9        746.05        801.19        45.39 o                         
   0   7   9        270.04        293.17        30.65 o                         
   1   7   9        334.12        301.84        32.11 o                         
   2   7   9        793.11        789.00        49.93 o                         
   3   7   9        853.17        758.56        67.52 o                         
   4   7   9         74.01         54.72        37.38 o                         
   5   7   9        745.35        689.39       125.51 o                         
   6   7   9        229.69        213.24        57.38 o                         
  -8   8   9         68.61         96.11        50.03 o                         
  -7   8   9        592.88        607.74        79.82 o                         
  -6   8   9        192.85        150.15        45.41 o                         
  -5   8   9       1126.47       1207.48       142.18 o                         
  -4   8   9       1240.58       1311.84        83.23 o                         
  -3   8   9         87.79         94.51        30.96 o                         
  -2   8   9        203.57        195.17        41.88 o                         
  -1   8   9        569.15        599.50        42.36 o                         
   0   8   9        124.12         59.23        30.71 o                         
   1   8   9        888.38        874.24        51.19 o                         
   2   8   9        197.83        186.12        29.90 o                         
   3   8   9        123.51        100.25        37.49 o                         
   4   8   9        140.74        135.22        44.88 o                         
   5   8   9         62.41         38.71        61.30 o                         
  -7   9   9        143.47        169.98        51.31 o                         
  -6   9   9        433.96        363.13        64.64 o                         
  -5   9   9         62.06         63.08        45.12 o                         
  -4   9   9         97.77         67.77        44.33 o                         
  -3   9   9        190.26        175.20        38.19 o                         
  -2   9   9         30.49         40.05        28.79 o                         
  -1   9   9        677.59        656.90        38.50 o                         
   0   9   9       2084.43       2183.60        70.90 o                         
   1   9   9         43.51         55.12        21.46 o                         
   2   9   9        961.99       1094.91        76.16 o                         
   3   9   9        359.15        322.22        51.24 o                         
   4   9   9         31.50         23.82        35.53 o                         
   5   9   9        301.12        310.80        55.79 o                         
  -7  10   9         81.14        194.35       125.38 o                         
  -6  10   9          4.90         41.61        44.11 o                         
  -5  10   9        472.43        523.91        78.07 o                         
  -4  10   9        436.83        550.18        77.70 o                         
  -3  10   9          0.99          0.06        30.11 o                         
  -2  10   9        467.35        491.22        57.11 o                         
  -1  10   9        507.58        580.34        44.98 o                         
   0  10   9          3.89         -2.02        17.81 o                         
   1  10   9        616.10        603.23        42.38 o                         
   2  10   9        284.39        287.19        35.13 o                         
   3  10   9        189.15        293.20        50.05 o                         
   4  10   9        201.33        234.99        50.52 o                         
  -6  11   9        352.05        535.90        81.32 o                         
  -5  11   9        177.55        164.29        56.53 o                         
  -4  11   9         74.17         80.59        47.44 o                         
  -3  11   9        516.19        481.84        71.36 o                         
  -2  11   9         12.83         18.82        30.76 o                         
  -1  11   9        322.18        358.64        55.95 o                         
   0  11   9        514.54        595.21        41.98 o                         
   1  11   9        106.06         65.00        26.91 o                         
   2  11   9        317.46        322.41        46.11 o                         
   3  11   9        415.83        375.22        48.55 o                         
   4  11   9          4.62         33.09        34.86 o                         
  -5  12   9         39.09         59.01        43.93 o                         
  -4  12   9        216.38        256.13        67.70 o                         
  -3  12   9          7.02          9.51        35.25 o                         
  -2  12   9        342.84        395.12        57.82 o                         
  -1  12   9        212.92        200.65        42.50 o                         
   0  12   9         25.22         21.68        25.01 o                         
   1  12   9        266.01        298.24        41.61 o                         
   2  12   9          9.83         14.51        27.63 o                         
   3  12   9        148.20        178.58        39.49 o                         
  -4  13   9         52.43        112.48        44.80 o                         
  -3  13   9        247.29        179.26        56.10 o                         
  -2  13   9          3.33         19.59        30.41 o                         
  -1  13   9         20.24         80.01        36.99 o                         
   0  13   9        269.12        242.65        63.79 o                         
   1  13   9        133.08         23.24        48.27 o                         
  -3 -13  10         41.28         42.43        34.10 o                         
  -2 -13  10        212.36        207.51        52.40 o                         
  -1 -13  10        295.99        230.08        44.33 o                         
   0 -13  10          2.33         97.84        39.32 o                         
  -5 -12  10        380.12        436.51        77.59 o                         
  -4 -12  10        224.00        137.76        73.82 o                         
  -3 -12  10        507.80        533.77        51.49 o                         
  -2 -12  10        103.70         63.53        29.94 o                         
  -1 -12  10         81.31         99.17        36.26 o                         
   0 -12  10        149.03        187.40        44.82 o                         
   1 -12  10         87.89         51.97        35.75 o                         
   2 -12  10         50.62         61.77        53.03 o                         
  -6 -11  10        482.33        392.70        79.63 o                         
  -5 -11  10         12.91         29.50        49.70 o                         
  -4 -11  10        681.62        701.42        70.30 o                         
  -3 -11  10         99.39         78.65        35.77 o                         
  -2 -11  10         27.79         18.20        29.18 o                         
  -1 -11  10        293.94        362.92        45.76 o                         
   0 -11  10        214.69        265.75        71.49 o                         
   1 -11  10        119.86        159.90        35.41 o                         
   2 -11  10        170.40        159.63        34.27 o                         
   3 -11  10         24.12         59.68        29.82 o                         
  -6 -10  10        191.49        261.48        66.64 o                         
  -5 -10  10        284.34        299.78        75.48 o                         
  -4 -10  10         64.95         22.62        31.61 o                         
  -3 -10  10        952.30        939.27        54.48 o                         
  -2 -10  10        166.99        199.73        38.59 o                         
  -1 -10  10         28.60         63.69        28.89 o                         
   0 -10  10        747.77        808.73        55.98 o                         
   1 -10  10         66.72         96.26        23.69 o                         
   2 -10  10         34.32         60.60        35.21 o                         
   3 -10  10        464.75        569.04        74.99 o                         
   4 -10  10        135.34        104.06        61.91 o                         
  -7  -9  10        520.97        450.88        77.88 o                         
  -6  -9  10        417.44        379.97        72.62 o                         
  -5  -9  10         54.84         68.97        46.39 o                         
  -4  -9  10        542.04        573.88        48.66 o                         
  -3  -9  10        194.83        205.06        31.26 o                         
  -2  -9  10         82.61         60.21        28.82 o                         
  -1  -9  10        527.40        464.75        47.11 o                         
   0  -9  10         59.98         49.71        20.53 o                         
   1  -9  10        527.99        524.35        41.28 o                         
   2  -9  10        130.85         91.04        34.21 o                         
   3  -9  10         63.55         64.51        33.80 o                         
   4  -9  10        133.90        183.58        38.05 o                         
  -8  -8  10        190.35         87.38        46.27 o                         
  -7  -8  10         58.48         34.26        42.04 o                         
  -6  -8  10        183.78        244.61        62.31 o                         
  -5  -8  10        535.74        553.12        56.64 o                         
  -4  -8  10         77.79         51.14        18.57 o                         
  -3  -8  10        576.73        526.10        42.67 o                         
  -2  -8  10        662.43        666.90        58.48 o                         
  -1  -8  10         62.74         65.95        16.37 o                         
   0  -8  10        746.62        810.70        45.09 o                         
   1  -8  10        229.84        237.58        28.98 o                         
   2  -8  10         76.04         80.04        29.17 o                         
   3  -8  10        439.01        543.64        53.98 o                         
   4  -8  10        218.74        215.76        38.95 o                         
   5  -8  10        121.47         57.25        41.80 o                         
  -8  -7  10         19.04         11.86        37.47 o                         
  -7  -7  10        582.63        700.74        90.13 o                         
  -6  -7  10        302.39        330.02        45.86 o                         
  -5  -7  10         63.99         61.22        26.67 o                         
  -4  -7  10        732.07        762.58        50.32 o                         
  -3  -7  10        205.19        224.97        34.85 o                         
  -2  -7  10        206.05        170.18        17.01 o                         
  -1  -7  10       1346.50       1316.10        49.92 o                         
   0  -7  10         56.49         49.08        26.28 o                         
   1  -7  10        171.41        148.85        24.88 o                         
   2  -7  10        260.78        257.79        29.01 o                         
   3  -7  10         40.73         16.83        27.54 o                         
   4  -7  10        131.77        125.81        34.24 o                         
   5  -7  10        177.16        207.36        51.06 o                         
  -8  -6  10        425.84        606.77        83.66 o                         
  -7  -6  10         47.87        -11.92        39.13 o                         
  -6  -6  10        106.13        118.91        33.32 o                         
  -5  -6  10        362.27        367.10        45.14 o                         
  -4  -6  10        117.73         99.08        23.02 o                         
  -3  -6  10        526.71        492.12        25.57 o                         
  -2  -6  10       2593.77       2691.00        80.53 o                         
  -1  -6  10         33.63         33.87        15.76 o                         
   0  -6  10        557.57        528.37        42.95 o                         
   1  -6  10        460.09        425.96        35.73 o                         
   2  -6  10        555.03        524.91        36.19 o                         
   3  -6  10       1105.52       1231.47        73.12 o                         
   4  -6  10        449.87        455.35        60.94 o                         
   5  -6  10        173.78        156.40        49.22 o                         
   6  -6  10        281.25        247.62        62.82 o                         
  -9  -5  10        373.81        388.99        80.28 o                         
  -8  -5  10          6.13        -36.94       101.58 o                         
  -7  -5  10        332.69        286.59        42.10 o                         
  -6  -5  10        439.92        478.31        50.90 o                         
  -5  -5  10          0.79        -15.71        29.15 o                         
  -4  -5  10        245.20        250.15        22.98 o                         
  -3  -5  10        507.70        530.22        25.65 o                         
  -2  -5  10        662.72        684.28        30.47 o                         
  -1  -5  10        811.14        785.12        39.06 o                         
   0  -5  10        270.30        245.88        26.18 o                         
   1  -5  10         25.72         34.44        17.18 o                         
   2  -5  10        475.48        474.34        32.06 o                         
   3  -5  10         40.48         -5.83        24.89 o                         
   4  -5  10        541.47        582.64        65.79 o                         
   5  -5  10        579.81        638.84        72.37 o                         
   6  -5  10         10.32         66.01        40.86 o                         
  -9  -4  10        146.31        240.93        62.35 o                         
  -8  -4  10        277.87        224.44        55.17 o                         
  -7  -4  10        173.52        151.25        45.80 o                         
  -6  -4  10        181.50        142.46        36.50 o                         
  -5  -4  10        443.74        457.62        49.63 o                         
  -4  -4  10         24.29         23.61        15.43 o                         
  -3  -4  10        756.07        769.38        26.30 o                         
  -2  -4  10       1721.76       1598.62        51.32 o                         
  -1  -4  10        114.20         95.01        18.24 o                         
   0  -4  10        560.99        529.29        34.40 o                         
   1  -4  10        646.04        677.29        45.58 o                         
   2  -4  10         34.92         31.62        14.09 o                         
   3  -4  10       2284.92       2315.08        92.12 o                         
   4  -4  10        337.30        400.35        58.40 o                         
   5  -4  10        113.56         72.90        48.27 o                         
   6  -4  10         78.58         95.37        43.90 o                         
  -9  -3  10        544.36        523.10        75.75 o                         
  -8  -3  10         14.64         28.18        25.84 o                         
  -7  -3  10        805.12        832.85        66.05 o                         
  -6  -3  10         48.98         35.16        34.20 o                         
  -5  -3  10        148.01         97.37        66.53 o                         
  -4  -3  10       1085.17       1020.23        36.01 o                         
  -3  -3  10         42.35         43.85        34.36 o                         
  -2  -3  10        227.45        184.10        16.96 o                         
  -1  -3  10       1279.44       1276.32        48.45 o                         
   0  -3  10        484.05        461.76        31.82 o                         
   1  -3  10        185.55        157.65        20.75 o                         
   2  -3  10        759.67        718.06        36.97 o                         
   3  -3  10        197.29        209.95        34.83 o                         
   4  -3  10        710.09        798.35        83.51 o                         
   5  -3  10        298.58        267.25        53.09 o                         
   6  -3  10        124.46        150.56        53.03 o                         
  -9  -2  10        426.34        422.91       104.80 o                         
  -8  -2  10        532.33        615.60        60.06 o                         
  -7  -2  10         77.21         12.28        33.62 o                         
  -6  -2  10         13.44         12.31        15.02 o                         
  -5  -2  10        662.96        664.87        94.60 o                         
  -4  -2  10        246.35        222.76        27.03 o                         
  -3  -2  10        837.04        840.70        70.13 o                         
  -2  -2  10       1418.41       1262.79        54.36 o                         
  -1  -2  10        330.38        330.31        31.39 o                         
   0  -2  10       2074.18       2067.26        94.48 o                         
   1  -2  10        787.31        753.19        37.80 o                         
   2  -2  10        117.11         97.55        16.72 o                         
   3  -2  10       1286.37       1291.57        71.43 o                         
   4  -2  10        245.75        292.39        50.20 o                         
   5  -2  10        345.75        389.15        77.01 o                         
   6  -2  10        344.72        431.92        55.82 o                         
  -9  -1  10        598.36        584.16        61.17 o                         
  -8  -1  10         13.72         44.90        36.22 o                         
  -7  -1  10        434.97        467.26        82.02 o                         
  -6  -1  10        272.00        283.44        32.58 o                         
  -5  -1  10        122.96         88.18        14.01 o                         
  -4  -1  10       1773.51       1673.22       110.89 o                         
  -3  -1  10        683.45        666.60        46.96 o                         
  -2  -1  10        207.79        179.13        28.41 o                         
  -1  -1  10        845.20        929.11        48.35 o                         
   0  -1  10        559.94        572.54        40.99 o                         
   1  -1  10       1560.81       1557.07        64.31 o                         
   2  -1  10        428.77        455.57        28.04 o                         
   3  -1  10        238.53        246.15        35.70 o                         
   4  -1  10        300.43        324.36        44.37 o                         
   5  -1  10        720.09        770.02        77.69 o                         
   6  -1  10          7.02        -35.65        37.33 o                         
  -9   0  10        530.87        387.42        62.00 o                         
  -8   0  10        307.82        272.19        99.18 o                         
  -7   0  10         24.02         42.21        21.41 o                         
  -6   0  10        201.63        178.54        22.97 o                         
  -5   0  10        462.11        446.71        31.45 o                         
  -4   0  10         27.01         18.35        13.94 o                         
  -3   0  10         14.58         16.58        13.36 o                         
  -2   0  10       1562.49       1490.99        72.45 o                         
  -1   0  10        100.46        110.31        14.40 o                         
   0   0  10       3827.67       4045.10        83.69 o                         
   1   0  10       1611.34       1716.13        58.40 o                         
   2   0  10        709.87        665.88        39.02 o                         
   3   0  10        452.64        472.13        37.07 o                         
   4   0  10         42.87         27.65        28.90 o                         
   5   0  10        108.09        107.01        35.77 o                         
   6   0  10        132.13        187.51        45.19 o                         
   7   0  10         99.50         92.10        38.90 o                         
  -9   1  10        690.59        807.22       112.27 o                         
  -8   1  10         12.21          0.99        22.01 o                         
  -7   1  10        490.77        503.04        61.21 o                         
  -6   1  10        305.07        293.22        30.54 o                         
  -5   1  10        159.91        151.56        22.40 o                         
  -4   1  10       1625.20       1553.39        58.37 o                         
  -3   1  10        683.85        627.33        38.29 o                         
  -2   1  10        141.29        139.30        23.37 o                         
  -1   1  10        840.50        817.00        35.34 o                         
   0   1  10        632.89        613.38        35.48 o                         
   1   1  10       1615.72       1555.11        58.48 o                         
   2   1  10        456.75        461.67        32.59 o                         
   3   1  10        217.66        226.75        27.11 o                         
   4   1  10        328.74        302.86        49.15 o                         
   5   1  10        782.73        885.03        68.23 o                         
   6   1  10          5.70         11.86        29.50 o                         
  -9   2  10        375.54        352.52        61.51 o                         
  -8   2  10        579.68        639.02        48.26 o                         
  -7   2  10        112.04         94.79        25.79 o                         
  -6   2  10          0.03         13.32        17.63 o                         
  -5   2  10        757.67        762.88        46.33 o                         
  -4   2  10        223.05        251.18        28.67 o                         
  -3   2  10        831.81        759.53        44.36 o                         
  -2   2  10       1629.33       1593.19        54.55 o                         
  -1   2  10        317.88        321.20        31.50 o                         
   0   2  10       1997.49       2026.96        78.42 o                         
   1   2  10        998.06        954.09        44.66 o                         
   2   2  10         91.46         68.88        18.26 o                         
   3   2  10       1257.71       1177.81        63.58 o                         
   4   2  10        284.13        224.65        43.65 o                         
   5   2  10        339.67        351.05        45.28 o                         
   6   2  10        304.66        347.34        50.48 o                         
  -9   3  10        551.95        534.95        67.14 o                         
  -8   3  10         11.41          2.66        22.37 o                         
  -7   3  10        872.96        852.77        77.73 o                         
  -6   3  10        105.31         95.93        24.17 o                         
  -5   3  10        164.10        143.21        26.60 o                         
  -4   3  10       1083.19       1091.15        41.05 o                         
  -3   3  10         50.10         54.10        21.16 o                         
  -2   3  10        153.73        117.57        21.03 o                         
  -1   3  10       1178.78       1181.33        54.44 o                         
   0   3  10        485.22        464.38        35.80 o                         
   1   3  10        218.02        182.74        26.72 o                         
   2   3  10        893.50        966.47        54.97 o                         
   3   3  10        176.30        158.58        28.98 o                         
   4   3  10        751.83        705.51        67.24 o                         
   5   3  10        397.91        437.44        51.14 o                         
   6   3  10        118.66         66.52        60.32 o                         
  -9   4  10        157.95        152.52        38.97 o                         
  -8   4  10        319.53        325.98        46.97 o                         
  -7   4  10        203.85        136.94        31.09 o                         
  -6   4  10        179.61        196.19        36.22 o                         
  -5   4  10        424.15        473.24        56.92 o                         
  -4   4  10         19.47         13.69        21.19 o                         
  -3   4  10        631.59        647.46        32.60 o                         
  -2   4  10       1765.72       1797.21        69.73 o                         
  -1   4  10        106.37        124.47        29.02 o                         
   0   4  10        681.98        708.83        44.95 o                         
   1   4  10        754.36        681.19        54.20 o                         
   2   4  10         21.41         24.77        22.23 o                         
   3   4  10       2278.17       2281.77        97.21 o                         
   4   4  10        268.41        233.60        55.60 o                         
   5   4  10         70.35        138.26        37.34 o                         
   6   4  10         79.96        116.74        66.83 o                         
  -9   5  10        341.25        299.04        94.94 o                         
  -8   5  10          7.88         -2.61        30.01 o                         
  -7   5  10        384.00        444.08        50.94 o                         
  -6   5  10        431.19        447.42        44.88 o                         
  -5   5  10          5.89         12.70        22.91 o                         
  -4   5  10        316.80        336.20        37.38 o                         
  -3   5  10        520.20        492.66        42.40 o                         
  -2   5  10        676.97        829.56        51.35 o                         
  -1   5  10        600.06        630.82        44.55 o                         
   0   5  10        224.74        202.74        33.07 o                         
   1   5  10         66.47         44.60        29.13 o                         
   2   5  10        457.49        460.67        47.63 o                         
   3   5  10         40.89         10.80        22.64 o                         
   4   5  10        529.98        444.11        72.18 o                         
   5   5  10        636.32        541.27        82.29 o                         
   6   5  10          9.24        -49.12       106.07 o                         
  -8   6  10        333.81        319.91        50.19 o                         
  -7   6  10         27.36         40.30        29.74 o                         
  -6   6  10        130.40        121.47        34.29 o                         
  -5   6  10        312.06        328.40        45.25 o                         
  -4   6  10        102.86         94.97        31.16 o                         
  -3   6  10        648.32        655.35        56.74 o                         
  -2   6  10       2472.90       2508.67       101.11 o                         
  -1   6  10         36.38         26.61        22.74 o                         
   0   6  10        620.06        616.44        51.01 o                         
   1   6  10        504.06        478.56        45.52 o                         
   2   6  10        487.24        466.15        47.85 o                         
   3   6  10       1010.84       1011.07        65.82 o                         
   4   6  10        370.90        504.99        77.06 o                         
   5   6  10        237.99        235.99        60.19 o                         
   6   6  10        192.04        224.82        63.23 o                         
  -8   7  10         21.45        -22.59        39.09 o                         
  -7   7  10        701.60        746.97        70.43 o                         
  -6   7  10        278.15        350.57        49.54 o                         
  -5   7  10         69.12         54.77        29.80 o                         
  -4   7  10        792.87        759.58        64.35 o                         
  -3   7  10        154.96        134.70        37.52 o                         
  -2   7  10        186.29        146.94        34.33 o                         
  -1   7  10       1097.93       1055.86        70.49 o                         
   0   7  10         43.13         35.40        25.53 o                         
   1   7  10        240.18        250.18        31.66 o                         
   2   7  10        244.27        259.19        32.89 o                         
   3   7  10         39.84         16.90        52.88 o                         
   4   7  10        168.82        144.42        77.45 o                         
   5   7  10        117.43        176.96        57.24 o                         
  -8   8  10        180.31        108.96        52.38 o                         
  -7   8  10         40.07         95.74        35.23 o                         
  -6   8  10        204.91        237.04        45.09 o                         
  -5   8  10        514.38        470.08        65.67 o                         
  -4   8  10         66.02        101.55        34.68 o                         
  -3   8  10        523.63        516.14        55.83 o                         
  -2   8  10        568.29        571.02        58.05 o                         
  -1   8  10         69.29         21.66        28.02 o                         
   0   8  10        778.35        798.13        46.75 o                         
   1   8  10        197.53        200.08        28.94 o                         
   2   8  10         84.89         85.11        24.02 o                         
   3   8  10        425.56        426.17        56.37 o                         
   4   8  10        171.43        180.56        56.76 o                         
   5   8  10        154.05        123.82        51.13 o                         
  -7   9  10        605.52        742.95        77.63 o                         
  -6   9  10        405.67        536.01        69.28 o                         
  -5   9  10         78.04        109.71        39.38 o                         
  -4   9  10        500.33        507.47        60.25 o                         
  -3   9  10        175.47        157.29        43.81 o                         
  -2   9  10        111.89         61.08        39.38 o                         
  -1   9  10        481.04        475.02        44.04 o                         
   0   9  10         85.49         40.08        30.49 o                         
   1   9  10        516.72        489.55        51.72 o                         
   2   9  10        132.15        115.14        38.92 o                         
   3   9  10         60.78         62.27        37.17 o                         
   4   9  10         96.45        147.21        43.95 o                         
  -6  10  10        244.79        378.47        75.35 o                         
  -5  10  10        302.23        399.30        57.78 o                         
  -4  10  10         55.35         43.06        31.95 o                         
  -3  10  10        871.82        967.94        78.58 o                         
  -2  10  10        165.01         78.87        41.69 o                         
  -1  10  10         24.77          4.79        27.57 o                         
   0  10  10        708.24        869.09        57.03 o                         
   1  10  10        121.68        138.41        25.77 o                         
   2  10  10         46.53         32.55        36.49 o                         
   3  10  10        572.88        586.34        88.30 o                         
   4  10  10        130.14        224.89        49.42 o                         
  -6  11  10        502.23        557.94        70.48 o                         
  -5  11  10         15.81         36.57        34.91 o                         
  -4  11  10        699.44        601.71        68.18 o                         
  -3  11  10         62.65         36.78        37.28 o                         
  -2  11  10         42.67         30.33        33.00 o                         
  -1  11  10        302.56        257.22        47.08 o                         
   0  11  10        252.75        250.52        45.29 o                         
   1  11  10         76.10         44.23        35.77 o                         
   2  11  10        156.64        151.29        37.62 o                         
   3  11  10         22.90        -17.98        30.68 o                         
  -5  12  10        446.76        412.51        61.73 o                         
  -4  12  10        239.10        168.40        48.03 o                         
  -3  12  10        452.04        469.37        62.66 o                         
  -2  12  10        170.29        196.39        45.37 o                         
  -1  12  10         75.62         99.43        38.64 o                         
   0  12  10        214.39        183.58        77.34 o                         
   1  12  10         92.73        190.87        59.20 o                         
   2  12  10         53.69         35.39        43.05 o                         
  -3  13  10         59.01        130.58        43.06 o                         
  -2  13  10        244.76        178.97        46.13 o                         
  -1  13  10        332.49        459.79        61.03 o                         
   0  13  10          1.41         48.48       124.41 o                         
  -4 -12  11        298.53        319.87        56.54 o                         
  -3 -12  11        162.58        105.98        53.71 o                         
  -2 -12  11        212.84        234.63        43.18 o                         
  -1 -12  11         77.29         94.75        41.35 o                         
   0 -12  11        331.99        444.62        62.80 o                         
   1 -12  11         35.26         49.62       101.61 o                         
  -5 -11  11        202.28        274.41        66.50 o                         
  -4 -11  11        178.29        153.80        45.98 o                         
  -3 -11  11         56.81         79.47        34.06 o                         
  -2 -11  11        431.35        431.37        74.58 o                         
  -1 -11  11        131.21         99.57        32.37 o                         
   0 -11  11        137.53        202.37        46.01 o                         
   1 -11  11        347.66        459.24        84.39 o                         
   2 -11  11         30.28        156.78        40.95 o                         
  -6 -10  11        354.83        398.24        78.18 o                         
  -5 -10  11         61.33         26.00        39.66 o                         
  -4 -10  11        124.82         32.28        37.43 o                         
  -3 -10  11        338.55        288.10        40.12 o                         
  -2 -10  11        123.74        112.14        33.52 o                         
  -1 -10  11        195.86        193.44        36.55 o                         
   0 -10  11        139.37        172.69        44.03 o                         
   1 -10  11         10.24          7.14        19.41 o                         
   2 -10  11        437.59        523.18        53.66 o                         
   3 -10  11          4.04         37.76        32.04 o                         
  -7  -9  11        184.94        279.51       246.87 o                         
  -6  -9  11         23.40        -38.05        43.47 o                         
  -5  -9  11        434.19        468.34        54.78 o                         
  -4  -9  11         51.86         62.65        32.10 o                         
  -3  -9  11          1.52         -9.90        22.09 o                         
  -2  -9  11        447.84        406.67        50.67 o                         
  -1  -9  11        539.70        570.00        62.00 o                         
   0  -9  11         43.57         64.54        20.27 o                         
   1  -9  11        910.28        961.85        54.30 o                         
   2  -9  11        215.20        180.03        36.96 o                         
   3  -9  11         94.19        130.95        46.64 o                         
   4  -9  11         76.75        100.08        43.48 o                         
  -7  -8  11         88.01         82.68        46.21 o                         
  -6  -8  11        248.19        304.62        47.15 o                         
  -5  -8  11         39.67         53.97        21.29 o                         
  -4  -8  11         32.55         -0.11        22.63 o                         
  -3  -8  11        305.12        296.55        32.11 o                         
  -2  -8  11        208.03        263.63        41.24 o                         
  -1  -8  11        353.98        299.81        30.67 o                         
   0  -8  11        452.55        472.47        37.79 o                         
   1  -8  11         59.30         73.81        21.44 o                         
   2  -8  11        685.20        717.53        59.38 o                         
   3  -8  11        354.99        354.37        48.71 o                         
   4  -8  11          8.35         -3.76        34.75 o                         
  -8  -7  11        323.79        402.51        88.13 o                         
  -7  -7  11        366.19        456.99        80.41 o                         
  -6  -7  11        246.91        243.48        49.67 o                         
  -5  -7  11        403.22        411.33        40.33 o                         
  -4  -7  11        620.10        543.58        44.86 o                         
  -3  -7  11        116.18         99.22        27.89 o                         
  -2  -7  11        845.50        866.53        52.43 o                         
  -1  -7  11        116.25        122.17        21.30 o                         
   0  -7  11        196.49        192.24        28.23 o                         
   1  -7  11        984.32       1098.22        69.51 o                         
   2  -7  11        182.03        203.43        36.42 o                         
   3  -7  11        114.91         99.99        39.31 o                         
   4  -7  11        286.05        271.61        54.44 o                         
   5  -7  11         49.58         26.43        38.25 o                         
  -8  -6  11        455.32        495.85        78.05 o                         
  -7  -6  11        175.15        179.59        37.84 o                         
  -6  -6  11        790.80        762.64        88.95 o                         
  -5  -6  11         26.78          3.72        17.73 o                         
  -4  -6  11         28.01         36.24        20.62 o                         
  -3  -6  11       1046.55       1033.76        37.75 o                         
  -2  -6  11         22.91         38.16        19.21 o                         
  -1  -6  11         61.01         25.57        16.43 o                         
   0  -6  11        486.40        550.12        41.45 o                         
   1  -6  11         98.97         98.06        25.12 o                         
   2  -6  11       1230.28       1276.19        82.74 o                         
   3  -6  11        334.48        315.66        43.96 o                         
   4  -6  11        171.44        108.75        41.10 o                         
   5  -6  11        108.01        104.30        41.60 o                         
  -8  -5  11         12.39          3.97        38.96 o                         
  -7  -5  11        148.51        132.36        37.16 o                         
  -6  -5  11        239.13        231.94        41.28 o                         
  -5  -5  11        877.70        936.00        50.82 o                         
  -4  -5  11        995.76        898.80        40.94 o                         
  -3  -5  11        526.14        493.02        32.23 o                         
  -2  -5  11       1860.00       1934.42        59.58 o                         
  -1  -5  11         21.12         -3.49        15.66 o                         
   0  -5  11        456.73        492.53        35.07 o                         
   1  -5  11        918.10        990.68        51.50 o                         
   2  -5  11        233.66        321.34        44.92 o                         
   3  -5  11        484.36        423.65        47.21 o                         
   4  -5  11        250.11        207.44        64.92 o                         
   5  -5  11         41.69        -26.28        34.68 o                         
  -9  -4  11        274.60        222.41        59.73 o                         
  -8  -4  11        103.34         55.65        53.48 o                         
  -7  -4  11        105.96         96.53        31.40 o                         
  -6  -4  11        322.21        395.22        50.71 o                         
  -5  -4  11        461.12        462.56        51.57 o                         
  -4  -4  11        463.91        479.73        30.65 o                         
  -3  -4  11       2176.07       2204.57        61.17 o                         
  -2  -4  11         28.64         13.55        14.47 o                         
  -1  -4  11       1150.23       1098.15        48.01 o                         
   0  -4  11        110.32         86.07        19.79 o                         
   1  -4  11        412.08        342.17        32.30 o                         
   2  -4  11        262.51        270.99        41.52 o                         
   3  -4  11        402.12        366.27        43.54 o                         
   4  -4  11         24.83          2.47        34.26 o                         
   5  -4  11        618.72        706.32        77.84 o                         
   6  -4  11        121.02         25.07        41.73 o                         
  -9  -3  11         22.62        228.34       171.27 o                         
  -8  -3  11        337.96        360.74        49.13 o                         
  -7  -3  11        249.66        251.79        43.63 o                         
  -6  -3  11          5.20        -33.99        33.99 o                         
  -5  -3  11        800.98        795.97        77.24 o                         
  -4  -3  11       1319.00       1328.83       161.27 o                         
  -3  -3  11        542.48        495.47        41.93 o                         
  -2  -3  11        522.01        530.80        37.63 o                         
  -1  -3  11         18.52         23.95        15.95 o                         
   0  -3  11        544.64        473.00        35.22 o                         
   1  -3  11        727.04        752.72        40.87 o                         
   2  -3  11        316.80        264.66        24.67 o                         
   3  -3  11        228.50        191.45        38.98 o                         
   4  -3  11        918.69        818.25        78.67 o                         
   5  -3  11         76.38        150.37        45.22 o                         
   6  -3  11        163.78        258.92        48.47 o                         
  -9  -2  11        270.14        218.86        41.96 o                         
  -8  -2  11        104.89         93.55        39.12 o                         
  -7  -2  11        393.49        430.17        62.68 o                         
  -6  -2  11        950.84        952.74        85.76 o                         
  -5  -2  11         12.58         17.52        15.89 o                         
  -4  -2  11        345.62        427.81        60.67 o                         
  -3  -2  11        828.24        719.18        40.40 o                         
  -2  -2  11         74.31         49.62         8.64 o                         
  -1  -2  11        336.42        286.74        31.91 o                         
   0  -2  11        675.54        768.66        48.71 o                         
   1  -2  11         27.65          9.38        15.28 o                         
   2  -2  11        877.86        815.04        40.79 o                         
   3  -2  11        400.93        378.90        49.57 o                         
   4  -2  11         43.13          9.44        33.43 o                         
   5  -2  11        539.70        561.85        60.38 o                         
   6  -2  11        149.30        172.81        52.73 o                         
  -9  -1  11        194.94        172.85        48.09 o                         
  -8  -1  11         50.57         58.94        36.24 o                         
  -7  -1  11        112.77         97.75        41.88 o                         
  -6  -1  11         61.97         44.59        19.96 o                         
  -5  -1  11        401.78        411.08        66.97 o                         
  -4  -1  11        435.79        456.36        28.51 o                         
  -3  -1  11        120.60         97.47        21.05 o                         
  -2  -1  11        618.42        626.05        31.44 o                         
  -1  -1  11        101.81        103.70        24.81 o                         
   0  -1  11        675.47        678.03        46.46 o                         
   1  -1  11       1055.52       1087.70        83.22 o                         
   2  -1  11         13.47         33.41        13.47 o                         
   3  -1  11         53.42         57.91        23.04 o                         
   4  -1  11        745.67        809.96        89.10 o                         
   5  -1  11        134.14        146.77        35.95 o                         
   6  -1  11        212.38        114.61        48.98 o                         
  -9   0  11        334.14        342.27       105.66 o                         
  -8   0  11         70.18         23.76        35.65 o                         
  -7   0  11        336.33        335.28        41.78 o                         
  -6   0  11       1310.59       1274.48        68.18 o                         
  -5   0  11         10.70         28.66        14.18 o                         
  -4   0  11        125.11        110.15        20.46 o                         
  -3   0  11       1396.03       1343.10        54.38 o                         
  -2   0  11        200.13        198.08        36.92 o                         
  -1   0  11        487.10        485.00        27.07 o                         
   0   0  11        535.15        549.53        35.68 o                         
   1   0  11         96.97         52.20        18.69 o                         
   2   0  11         57.51         75.65        24.26 o                         
   3   0  11         80.41         59.16        29.62 o                         
   4   0  11          0.71        -28.76        33.31 o                         
   5   0  11        856.69        824.29        68.72 o                         
   6   0  11         55.26         -4.72        32.36 o                         
  -9   1  11        206.85        248.95        58.81 o                         
  -8   1  11         47.99         34.34        43.66 o                         
  -7   1  11        139.54        177.88        51.76 o                         
  -6   1  11         63.97         63.77        18.81 o                         
  -5   1  11        401.30        433.46        37.64 o                         
  -4   1  11        422.02        433.60        34.07 o                         
  -3   1  11         98.59        100.27        21.49 o                         
  -2   1  11        557.94        532.90        59.79 o                         
  -1   1  11        134.55        138.98        30.12 o                         
   0   1  11        730.72        702.32        39.48 o                         
   1   1  11       1109.13       1126.59        50.30 o                         
   2   1  11          9.69          6.65        15.88 o                         
   3   1  11         92.93         82.26        32.00 o                         
   4   1  11        857.84        919.50        77.46 o                         
   5   1  11        140.80        147.37        37.12 o                         
   6   1  11        161.55        224.81        43.01 o                         
  -9   2  11        241.73        270.10        70.65 o                         
  -8   2  11        149.89        183.08        46.86 o                         
  -7   2  11        331.73        320.81        35.85 o                         
  -6   2  11        999.46       1072.17        57.09 o                         
  -5   2  11         22.79         26.15        19.10 o                         
  -4   2  11        287.11        221.90        29.26 o                         
  -3   2  11        960.53        889.56        49.57 o                         
  -2   2  11         87.52         98.38        22.66 o                         
  -1   2  11        401.08        394.27        35.05 o                         
   0   2  11        793.29        826.51        55.00 o                         
   1   2  11         27.17         16.74        17.18 o                         
   2   2  11        729.29        709.53        41.93 o                         
   3   2  11        456.46        445.24        43.61 o                         
   4   2  11         26.41         41.81        34.48 o                         
   5   2  11        499.83        516.46        62.74 o                         
   6   2  11        204.65        248.48        55.80 o                         
  -9   3  11         21.15         -8.65        40.55 o                         
  -8   3  11        226.75        317.00        45.84 o                         
  -7   3  11        329.09        326.88        37.74 o                         
  -6   3  11          5.87         -9.49        21.73 o                         
  -5   3  11        855.10        874.47        52.53 o                         
  -4   3  11       1439.99       1391.05        65.63 o                         
  -3   3  11        506.77        522.20        41.07 o                         
  -2   3  11        565.23        561.67        37.46 o                         
  -1   3  11         48.27         13.59        19.76 o                         
   0   3  11        578.17        579.25        73.28 o                         
   1   3  11        667.29        623.09        44.26 o                         
   2   3  11        264.66        274.44        41.04 o                         
   3   3  11        264.73        213.80        32.91 o                         
   4   3  11        998.11        971.17        78.67 o                         
   5   3  11         88.18         79.91        33.23 o                         
   6   3  11        170.28        157.70        54.84 o                         
  -9   4  11        215.85        120.11        76.48 o                         
  -8   4  11        133.63        137.11        30.52 o                         
  -7   4  11         66.53         -3.14        24.53 o                         
  -6   4  11        330.50        337.92        53.24 o                         
  -5   4  11        424.46        436.23        42.28 o                         
  -4   4  11        448.65        420.78        40.94 o                         
  -3   4  11       2240.69       2246.30        82.36 o                         
  -2   4  11         36.58         21.49        19.57 o                         
  -1   4  11       1316.66       1351.36        61.86 o                         
   0   4  11        222.81        225.48        29.88 o                         
   1   4  11        397.92        383.47        45.93 o                         
   2   4  11        237.24        234.05        39.11 o                         
   3   4  11        381.91        346.95        46.25 o                         
   4   4  11         13.11        -38.72        40.05 o                         
   5   4  11        548.00        536.89        83.89 o                         
   6   4  11        128.65        155.19        81.05 o                         
  -8   5  11         46.88        122.03        36.17 o                         
  -7   5  11        155.13        223.39        42.04 o                         
  -6   5  11        232.84        246.85        35.87 o                         
  -5   5  11        918.81       1001.13        61.32 o                         
  -4   5  11       1035.54        995.10        60.00 o                         
  -3   5  11        510.54        527.99        44.96 o                         
  -2   5  11       1803.95       1966.79        80.26 o                         
  -1   5  11          7.13          5.65        22.21 o                         
   0   5  11        510.07        500.63        47.94 o                         
   1   5  11        855.33        755.69        60.36 o                         
   2   5  11        193.27        225.82        37.38 o                         
   3   5  11        553.07        567.66        54.62 o                         
   4   5  11        245.20        269.45        59.77 o                         
   5   5  11         45.63         61.95        53.40 o                         
  -8   6  11        437.37        502.85        59.98 o                         
  -7   6  11        200.67        207.17        51.25 o                         
  -6   6  11        822.86        932.61        73.21 o                         
  -5   6  11         33.12         11.89        29.14 o                         
  -4   6  11         71.57         69.28        30.08 o                         
  -3   6  11        900.72        894.90        67.09 o                         
  -2   6  11         17.34         27.71        28.81 o                         
  -1   6  11        139.94        121.32        27.51 o                         
   0   6  11        504.53        498.74        70.72 o                         
   1   6  11         91.37        127.04        37.15 o                         
   2   6  11       1305.47       1333.86        78.23 o                         
   3   6  11        279.51        296.97        41.55 o                         
   4   6  11        187.98         92.15        73.76 o                         
   5   6  11         72.38         61.06        46.15 o                         
  -8   7  11        347.47        320.14        53.51 o                         
  -7   7  11        331.91        468.12        63.43 o                         
  -6   7  11        236.31        294.16        48.65 o                         
  -5   7  11        394.74        408.17        53.79 o                         
  -4   7  11        622.75        617.63        59.16 o                         
  -3   7  11        148.03        232.48        43.29 o                         
  -2   7  11        805.74        809.17        65.99 o                         
  -1   7  11         93.15        108.57        44.40 o                         
   0   7  11        199.82        183.38        35.32 o                         
   1   7  11        986.71        993.00        66.57 o                         
   2   7  11        140.77         74.02        27.42 o                         
   3   7  11        108.37        141.42       111.17 o                         
   4   7  11        275.41        234.97        60.44 o                         
   5   7  11         41.96         17.81        45.46 o                         
  -7   8  11         71.43         84.00        38.34 o                         
  -6   8  11        217.82        309.37        51.74 o                         
  -5   8  11         28.17         14.69        30.98 o                         
  -4   8  11         16.68         46.39        29.63 o                         
  -3   8  11        398.87        407.25        51.85 o                         
  -2   8  11        189.35        218.15        42.82 o                         
  -1   8  11        438.16        409.94        51.17 o                         
   0   8  11        424.34        418.27        43.55 o                         
   1   8  11         63.27         80.27        26.56 o                         
   2   8  11        641.78        600.46        83.80 o                         
   3   8  11        301.01        363.07        65.65 o                         
   4   8  11          5.14        106.76        51.16 o                         
  -7   9  11        179.74        190.94        73.07 o                         
  -6   9  11         19.55         11.89        33.28 o                         
  -5   9  11        442.36        486.81        61.03 o                         
  -4   9  11         91.90         60.62        33.10 o                         
  -3   9  11          7.42         26.62        30.18 o                         
  -2   9  11        491.32        439.02        57.08 o                         
  -1   9  11        571.30        748.29        67.64 o
[truncated: 105,706 more chars]
